# Supplementary material for: Crystal structure, Hirshfeld surface, DFT and mol­ecular docking studies of 2-{4-[(E)-(4-acetylphen­yl)diazen­yl]phen­yl}-1-(5-bromo­thio­phen-2-yl)ethanone; a compound with bromine⋯oxygen-type contacts
Source: Acta Crystallogr E Crystallogr Commun. 2024 Nov 22;80(Pt 12):1308–12. doi: 10.1107/S2056989024010776 (PMC11789173; doi:10.1107/S2056989024010776)
Supplement: Supplementary file 1 [file e-80-01308-sup1.cif]

##############################################################################
#                                                                            #
# This CIF contains the data in a paper accepted for publication in          #
# Acta Crystallographica Section E. It conforms to the requirements of       #
# Notes for Authors for Acta Crystallographica Section E, and has been       #
# peer reviewed under the auspices of the IUCr Commission on Journals.       #
#                                                                            #
# Full details of the Crystallographic Information File format               #
# are given in the paper "The Crystallographic Information File (CIF):       #
# a New Standard Archive File for Crystallography" by S. R. Hall, F. H.      #
# Allen and I. D. Brown [Acta Cryst. (1991), A47, 655-685].                  #
#                                                                            #
# The current version of the core CIF dictionary is obtainable from          #
# ftp://ftp.iucr.org/pub/cif_core.dic.                                       #
#                                                                            #
# Software is freely available for graphical display of the structure(s)     #
# in this CIF. For information consult the CIF software page                 #
# http://www.iucr.org/resources/cif/software.                                #
#                                                                            #
# This file may be used for bona fide research purposes within the           #
# scientific community so long as proper attribution is given to the journal # 
# article from which it was obtained.                                        #
#                                                                            #
##############################################################################
data_I
_audit_creation_method     'SHELXL-2018/3'
_journal_date_recd_electronic     2024-09-25
_journal_date_accepted     2024-11-07
_journal_name_full     'Acta Crystallographica, Section E'
_journal_year     2024
_journal_volume     80
_journal_issue      1
_journal_page_first     0
_journal_page_last     0
_journal_paper_category     GO
_journal_paper_doi     10.1107/S2056989024010776
_journal_coeditor_code     EE2010
_publ_contact_author_name     'B. S. Palakshamurthy'
_publ_contact_author_address
;
Department of PG Studies and Research in Physics, Albert Einstein Block, UCS,
Tumkur University, Tumkur, Karnataka-572103,
India
;
_publ_contact_author_email     'palaksha.bspm@gmail.com'
_publ_contact_author_fax     ?
_publ_contact_author_phone     ?
_publ_section_title
;\
Crystal structure, Hirshfeld surface, DFT and molecular docking studies of
2-{4-[(<i>E</i>)-(4-acetylphenyl)diazenyl]phenyl}-1-(5-bromothiophen-2-yl)\
ethanone; a bromine...oxygen type contact
;
_publ_section_title_footnote     .
loop_
    _publ_author_name
    _publ_author_footnote
    _publ_author_address
    'Santhosh Kumar, S.' .
;
Department of PG Studies and Research in Physics, Albert Einstein Block, UCS,
Tumkur University, Tumkur, Karnataka-572103,
India
;
    'Srinivasa, H.T' .
;
Raman Research Institute, C. V. Raman, Avenue,
Sadashivanagar, Bangalore, Karnataka,
India
;
    'Harish Kumar, M.' .
;
Department of Physics, Yuvaraja's College, University of Mysore, Mysore 570005,
 Karnataka,
India
;
    'Devarajegowda, H. C.' .
;
Department of Physics, Yuvaraja's College, University of Mysore, Mysore 570005,
 Karnataka,
India
;
    'Palakshamurthy, B. S.' .
;
Department of PG Studies and Research in Physics, Albert Einstein Block, UCS,
Tumkur University, Tumkur, Karnataka-572103,
India
;
_publ_section_synopsis
;
The title compound is a non-liquid crystal molecule. The molecular crystal is
consolidated by C---Br...O\\db C type contacts running continuously along the
[001] direction.
;
_chemical_name_systematic
;\
2-{4-[(<i>E</i>)-(4-Acetylphenyl)diazenyl]phenyl}-1-(5-bromothiophen-2-\
yl)ethanone
;
_chemical_name_common     ?
_chemical_formula_moiety     'C19 H13 Br N2 O3 S'
_chemical_formula_sum     'C19 H13 Br N2 O3 S'
_chemical_formula_iupac     'C19 H13 Br N2 O3 S'
_chemical_formula_weight     429.28
_chemical_melting_point     469
_chemical_absolute_configuration     ?
_symmetry_space_group_name_hall     'P 2c -2n'
_space_group_crystal_system     orthorhombic
_space_group_name_H-M_alt     'P n a 21'
_space_group_name_Hall     'P 2c -2n'
loop_
    _space_group_symop_operation_xyz
    'x, y, z'
    '-x, -y, z+1/2'
    '-x+1/2, y+1/2, z+1/2'
    'x+1/2, -y+1/2, z'
_cell_length_a     10.5425(13)
_cell_length_b     3.8532(5)
_cell_length_c     42.419(4)
_cell_angle_alpha     90
_cell_angle_beta     90
_cell_angle_gamma     90
_cell_volume     1723.1(4)
_cell_formula_units_Z     4
_cell_measurement_reflns_used     5305
_cell_measurement_theta_min     2.8
_cell_measurement_theta_max     30.1
_cell_measurement_temperature     120(2)
_exptl_crystal_description     prism
_exptl_crystal_colour     orange
_exptl_crystal_size_max     0.410
_exptl_crystal_size_mid     0.280
_exptl_crystal_size_min     0.180
_exptl_crystal_density_diffrn     1.655
_exptl_crystal_density_meas     ?
_exptl_crystal_density_method     ?
_exptl_crystal_F_000     864
_exptl_absorpt_coefficient_mu     2.529
_exptl_absorpt_correction_type     multi-scan
_exptl_absorpt_process_details
;
(SADABS; Krause <i>et al.</i>,  2015)
;
_exptl_absorpt_correction_T_min     0.431
_exptl_absorpt_correction_T_max     0.633
_diffrn_ambient_temperature     120(2)
_diffrn_source     'fine-focus sealed tube'
_diffrn_radiation_type     MoK\a
_diffrn_radiation_wavelength     0.71074
_diffrn_radiation_monochromator     Graphite
_diffrn_measurement_device_type     'Bruker SMART APEXII CCD'
_diffrn_measurement_method     '\f and \W scans'
_diffrn_detector_area_resol_mean     0.99
_diffrn_reflns_number     36482
_diffrn_reflns_av_R_equivalents     0.0289
_diffrn_reflns_av_unetI/netI     0.0190
_diffrn_reflns_theta_min     2.881
_diffrn_reflns_theta_max     30.570
_diffrn_reflns_theta_full     25.000
_diffrn_measured_fraction_theta_max     0.998
_diffrn_measured_fraction_theta_full     0.997
_diffrn_reflns_limit_h_min     -15
_diffrn_reflns_limit_h_max     15
_diffrn_reflns_limit_k_min     -5
_diffrn_reflns_limit_k_max     5
_diffrn_reflns_limit_l_min     -60
_diffrn_reflns_limit_l_max     60
_refine_special_details
;
Refined as a 2-component inversion twin
;
_reflns_number_total     5305
_reflns_number_gt     5216
_reflns_threshold_expression     'I > 2\s(I)'
_refine_ls_structure_factor_coef     Fsqd
_refine_ls_matrix_type     full
_refine_ls_R_factor_all     0.0379
_refine_ls_R_factor_gt     0.0373
_refine_ls_wR_factor_gt     0.0912
_refine_ls_wR_factor_ref     0.0914
_refine_ls_goodness_of_fit_ref     1.234
_refine_ls_restrained_S_all     1.234
_refine_ls_number_reflns     5305
_refine_ls_number_parameters     237
_refine_ls_number_restraints     1
_refine_ls_number_constraints     0.132
_refine_ls_hydrogen_treatment     constr
_refine_ls_weighting_scheme     calc
_refine_ls_weighting_details
              'w=1/[\s^2^(Fo^2^)+(0.0229P)^2^+3.5453P] where P=(Fo^2^+2Fc^2^)/3'
_atom_sites_solution_hydrogens     geom
_atom_sites_solution_primary     direct
_atom_sites_solution_secondary     difmap
_refine_ls_shift/su_max     0.000
_refine_ls_shift/su_mean     0.000
_refine_diff_density_max     1.115
_refine_diff_density_min     -1.538
_refine_ls_extinction_method     none
_refine_ls_extinction_coef     .
_refine_ls_abs_structure_details
;
 Refined as an inversion twin
;
_refine_ls_abs_structure_Flack     0.021(12)
loop_
    _atom_type_symbol
    _atom_type_description
    _atom_type_scat_dispersion_real
    _atom_type_scat_dispersion_imag
    _atom_type_scat_source
    'C' 'C' 0.0033 0.0016
                         'International Tables Vol C Tables 4.2.6.8 and 6.1.1.4'
    'H' 'H' 0.0000 0.0000
                         'International Tables Vol C Tables 4.2.6.8 and 6.1.1.4'
    'N' 'N' 0.0061 0.0033
                         'International Tables Vol C Tables 4.2.6.8 and 6.1.1.4'
    'O' 'O' 0.0106 0.0060
                         'International Tables Vol C Tables 4.2.6.8 and 6.1.1.4'
    'S' 'S' 0.1246 0.1234
                         'International Tables Vol C Tables 4.2.6.8 and 6.1.1.4'
    'Br' 'Br' -0.2901 2.4595
                         'International Tables Vol C Tables 4.2.6.8 and 6.1.1.4'
_computing_data_collection
;
APEX2 and SAINT (Bruker, 2014)
;
_computing_cell_refinement
;
SAINT (Bruker, 2014)
;
_computing_data_reduction
;
SAINT (Bruker, 2014)
;
_computing_structure_solution
;
SHELXS-97 (Sheldrick, 2008)
;
_computing_structure_refinement
;
<i>SHELXL2018/3</i> (Sheldrick, 2015)
;
_computing_molecular_graphics
;
Mercury (Macrae <i>et al.</i>,  2020)
;
_computing_publication_material
;
<i>SHELXL2018/3</i> (Sheldrick, 2015)
;
loop_
    _atom_site_type_symbol
    _atom_site_label
    _atom_site_fract_x
    _atom_site_fract_y
    _atom_site_fract_z
    _atom_site_U_iso_or_equiv
    _atom_site_adp_type
    _atom_site_calc_flag
    _atom_site_occupancy
    _atom_site_disorder_assembly
    _atom_site_disorder_group
    Br Br1 0.72359(4) 0.43138(12) 0.72407(2) 0.02567(11) Uani d 1 . .
    S S1 0.65138(10) 0.3319(3) 0.65409(3) 0.01799(19) Uani d 1 . .
    O O2 0.7849(3) 0.5368(9) 0.56998(7) 0.0209(6) Uani d 1 . .
    O O1 0.6053(3) 0.2541(11) 0.58516(8) 0.0261(7) Uani d 1 . .
    O O3 0.3469(4) 0.5729(11) 0.29358(10) 0.0296(9) Uani d 1 . .
    C C2 0.8653(4) 0.6201(12) 0.66779(11) 0.0213(9) Uani d 1 . .
    H H2 0.934208 0.714315 0.679421 0.026 Uiso calc 1 . .
    N N1 0.6770(4) 0.4543(10) 0.44152(9) 0.0180(7) Uani d 1 . .
    N N2 0.5674(3) 0.5376(10) 0.43322(9) 0.0181(7) Uani d 1 . .
    C C3 0.8591(4) 0.6110(12) 0.63421(10) 0.0173(8) Uani d 1 . .
    H H3 0.924322 0.694646 0.620752 0.021 Uiso calc 1 . .
    C C6 0.7507(4) 0.5120(11) 0.53813(10) 0.0167(7) Uani d 1 . .
    C C18 0.4512(4) 0.4762(13) 0.30191(11) 0.0213(8) Uani d 1 . .
    C C8 0.8114(4) 0.3473(12) 0.48602(10) 0.0177(8) Uani d 1 . .
    H H8 0.870799 0.246549 0.471880 0.021 Uiso calc 1 . .
    C C17 0.4310(4) 0.6460(12) 0.38941(10) 0.0186(8) Uani d 1 . .
    H H17 0.372427 0.744592 0.403888 0.022 Uiso calc 1 . .
    C C11 0.6381(4) 0.6597(12) 0.52722(10) 0.0184(8) Uani d 1 . .
    H H11 0.580744 0.768563 0.541366 0.022 Uiso calc 1 . .
    C C13 0.6316(4) 0.3619(12) 0.37891(10) 0.0177(8) Uani d 1 . .
    H H13 0.709212 0.267351 0.386355 0.021 Uiso calc 1 . .
    C C14 0.6021(4) 0.3488(12) 0.34710(10) 0.0178(8) Uani d 1 . .
    H H14 0.659950 0.245795 0.332706 0.021 Uiso calc 1 . .
    C C16 0.4025(4) 0.6309(11) 0.35762(11) 0.0169(8) Uani d 1 . .
    H H16 0.323815 0.720403 0.350343 0.020 Uiso calc 1 . .
    C C9 0.6980(4) 0.4834(11) 0.47477(10) 0.0161(7) Uani d 1 . .
    C C7 0.8372(4) 0.3598(12) 0.51804(10) 0.0181(8) Uani d 1 . .
    H H7 0.913759 0.264461 0.526070 0.022 Uiso calc 1 . .
    C C1 0.7600(4) 0.4768(12) 0.68108(10) 0.0199(8) Uani d 1 . .
    C C4 0.7478(4) 0.4672(12) 0.62360(10) 0.0158(7) Uani d 1 . .
    C C12 0.5465(4) 0.5149(11) 0.39993(10) 0.0159(7) Uani d 1 . .
    C C10 0.6122(4) 0.6435(11) 0.49528(10) 0.0169(7) Uani d 1 . .
    H H10 0.535967 0.741241 0.487273 0.020 Uiso calc 1 . .
    C C5 0.7016(4) 0.4050(11) 0.59146(10) 0.0182(8) Uani d 1 . .
    C C15 0.4873(4) 0.4867(11) 0.33604(10) 0.0175(8) Uani d 1 . .
    C C19 0.5478(5) 0.3457(17) 0.27848(12) 0.0320(11) Uani d 1 . .
    H H19A 0.578978 0.117756 0.285185 0.048 Uiso calc 1 . .
    H H19B 0.618949 0.509129 0.277391 0.048 Uiso calc 1 . .
    H H19C 0.508350 0.325653 0.257643 0.048 Uiso calc 1 . .
loop_
    _atom_site_aniso_label
    _atom_site_aniso_U_11
    _atom_site_aniso_U_22
    _atom_site_aniso_U_33
    _atom_site_aniso_U_12
    _atom_site_aniso_U_13
    _atom_site_aniso_U_23
    Br1 0.0321(2) 0.02593(19) 0.01893(16) -0.00111(18) -0.0019(2) 0.0010(2)
    S1 0.0169(4) 0.0172(4) 0.0199(4) -0.0016(4) 0.0006(4) -0.0011(4)
    O2 0.0166(14) 0.0271(16) 0.0189(14) -0.0018(13) 0.0006(11) -0.0014(12)
    O1 0.0262(17) 0.0306(19) 0.0214(15) -0.0109(15) 0.0015(13) -0.0022(15)
    O3 0.0244(17) 0.038(2) 0.0266(18) 0.0038(16) -0.0022(15) -0.0007(16)
    C2 0.0172(19) 0.022(2) 0.025(2) 0.0016(16) -0.0047(15) -0.0030(16)
    N1 0.0166(15) 0.0185(16) 0.0189(16) 0.0009(13) 0.0018(13) 0.0005(14)
    N2 0.0151(15) 0.0209(17) 0.0183(16) -0.0007(14) 0.0023(13) -0.0016(13)
    C3 0.0128(17) 0.020(2) 0.0193(18) -0.0001(15) -0.0004(14) 0.0010(15)
    C6 0.0141(17) 0.0180(18) 0.0179(17) -0.0029(14) 0.0008(14) -0.0004(15)
    C18 0.024(2) 0.022(2) 0.0188(19) 0.0004(17) 0.0018(16) -0.0020(16)
    C8 0.0114(16) 0.0192(19) 0.0225(19) -0.0002(15) 0.0046(14) -0.0009(15)
    C17 0.0166(18) 0.0174(18) 0.0217(19) -0.0016(16) 0.0043(15) -0.0015(15)
    C11 0.0156(18) 0.0177(18) 0.0218(18) 0.0006(15) 0.0028(14) -0.0037(15)
    C13 0.0134(16) 0.0199(19) 0.0198(18) 0.0023(15) 0.0028(14) -0.0001(15)
    C14 0.0162(17) 0.0159(18) 0.0213(18) -0.0012(15) 0.0042(15) -0.0019(15)
    C16 0.0135(17) 0.0138(18) 0.0234(19) 0.0011(14) 0.0019(15) -0.0024(16)
    C9 0.0132(16) 0.0148(18) 0.0202(17) -0.0013(14) 0.0021(13) 0.0006(14)
    C7 0.0127(17) 0.0193(18) 0.0222(19) 0.0027(15) 0.0018(15) -0.0009(15)
    C1 0.023(2) 0.0185(19) 0.0181(18) 0.0058(16) -0.0019(15) -0.0024(15)
    C4 0.0105(16) 0.0177(18) 0.0193(18) -0.0005(14) 0.0010(13) -0.0002(14)
    C12 0.0141(17) 0.0149(17) 0.0186(17) -0.0022(14) 0.0029(14) -0.0008(14)
    C10 0.0142(17) 0.0151(17) 0.0214(19) -0.0015(15) 0.0026(14) -0.0018(15)
    C5 0.0205(19) 0.0163(19) 0.0179(17) 0.0006(15) 0.0033(15) -0.0023(15)
    C15 0.0183(18) 0.0163(18) 0.0179(18) -0.0032(15) 0.0034(14) 0.0009(15)
    C19 0.033(3) 0.041(3) 0.022(2) 0.009(2) 0.0062(19) -0.005(2)
_geom_special_details
;
 All esds (except the esd in the dihedral angle between two l.s. planes)
 are estimated using the full covariance matrix.  The cell esds are taken
 into account individually in the estimation of esds in distances, angles
 and torsion angles; correlations between esds in cell parameters are only
 used when they are defined by crystal symmetry.  An approximate (isotropic)
 treatment of cell esds is used for estimating esds involving l.s. planes.
;
loop_
    _geom_bond_atom_site_label_1
    _geom_bond_atom_site_label_2
    _geom_bond_site_symmetry_2
    _geom_bond_distance
    _geom_bond_publ_flag
    Br1 C1 . 1.872(4) ?
    S1 C1 . 1.713(5) ?
    S1 C4 . 1.725(4) ?
    O2 C5 . 1.364(5) ?
    O2 C6 . 1.402(5) ?
    O1 C5 . 1.200(6) ?
    O3 O3 1 0.000(15) ?
    O3 C18 . 1.214(6) ?
    C2 C1 . 1.362(7) ?
    C2 C3 . 1.427(6) ?
    C2 H2 . 0.9500 ?
    N1 N1 1 0.000(13) ?
    N1 N2 1 1.250(5) ?
    N1 N2 . 1.250(5) ?
    N1 C9 . 1.432(6) ?
    N2 N2 1 0.000(13) ?
    N2 C12 . 1.432(5) ?
    C3 C4 . 1.374(6) ?
    C3 H3 . 0.9500 ?
    C6 C7 . 1.379(6) ?
    C6 C11 . 1.395(6) ?
    C18 C15 . 1.497(6) ?
    C18 C19 . 1.510(6) ?
    C8 C7 . 1.386(6) ?
    C8 C9 . 1.391(6) ?
    C8 H8 . 0.9500 ?
    C17 C16 . 1.383(6) ?
    C17 C12 . 1.392(6) ?
    C17 H17 . 0.9500 ?
    C11 C10 . 1.384(6) ?
    C11 H11 . 0.9500 ?
    C13 C14 . 1.385(6) ?
    C13 C12 . 1.396(6) ?
    C13 H13 . 0.9500 ?
    C14 C15 . 1.403(6) ?
    C14 H14 . 0.9500 ?
    C16 C15 . 1.394(6) ?
    C16 H16 . 0.9500 ?
    C9 C10 . 1.398(6) ?
    C7 H7 . 0.9500 ?
    C4 C5 . 1.467(6) ?
    C10 H10 . 0.9500 ?
    C19 H19A . 0.9800 ?
    C19 H19B . 0.9800 ?
    C19 H19C . 0.9800 ?
loop_
    _geom_angle_atom_site_label_1
    _geom_angle_atom_site_label_2
    _geom_angle_atom_site_label_3
    _geom_angle_site_symmetry_1
    _geom_angle_site_symmetry_3
    _geom_angle
    _geom_angle_publ_flag
    C1 S1 C4 . . 90.5(2) ?
    C5 O2 C6 . . 116.9(3) ?
    C1 C2 C3 . . 111.5(4) ?
    C1 C2 H2 . . 124.3 ?
    C3 C2 H2 . . 124.3 ?
    N2 N1 C9 1 . 113.6(4) ?
    N2 N1 C9 . . 113.6(4) ?
    N1 N2 C12 . . 113.9(3) ?
    N1 N2 C12 1 . 113.9(3) ?
    C4 C3 C2 . . 112.1(4) ?
    C4 C3 H3 . . 123.9 ?
    C2 C3 H3 . . 123.9 ?
    C7 C6 C11 . . 122.1(4) ?
    C7 C6 O2 . . 117.0(4) ?
    C11 C6 O2 . . 120.7(4) ?
    O3 C18 C15 1 . 120.2(4) ?
    O3 C18 C15 . . 120.2(4) ?
    O3 C18 C19 1 . 121.5(5) ?
    O3 C18 C19 . . 121.5(5) ?
    C15 C18 C19 . . 118.3(4) ?
    C7 C8 C9 . . 119.5(4) ?
    C7 C8 H8 . . 120.3 ?
    C9 C8 H8 . . 120.3 ?
    C16 C17 C12 . . 119.2(4) ?
    C16 C17 H17 . . 120.4 ?
    C12 C17 H17 . . 120.4 ?
    C10 C11 C6 . . 118.3(4) ?
    C10 C11 H11 . . 120.8 ?
    C6 C11 H11 . . 120.8 ?
    C14 C13 C12 . . 119.6(4) ?
    C14 C13 H13 . . 120.2 ?
    C12 C13 H13 . . 120.2 ?
    C13 C14 C15 . . 120.4(4) ?
    C13 C14 H14 . . 119.8 ?
    C15 C14 H14 . . 119.8 ?
    C17 C16 C15 . . 121.2(4) ?
    C17 C16 H16 . . 119.4 ?
    C15 C16 H16 . . 119.4 ?
    C8 C9 C10 . . 120.6(4) ?
    C8 C9 N1 . 1 116.2(4) ?
    C10 C9 N1 . 1 123.2(4) ?
    C8 C9 N1 . . 116.2(4) ?
    C10 C9 N1 . . 123.2(4) ?
    C6 C7 C8 . . 119.4(4) ?
    C6 C7 H7 . . 120.3 ?
    C8 C7 H7 . . 120.3 ?
    C2 C1 S1 . . 113.6(3) ?
    C2 C1 Br1 . . 127.5(3) ?
    S1 C1 Br1 . . 118.9(3) ?
    C3 C4 C5 . . 130.8(4) ?
    C3 C4 S1 . . 112.3(3) ?
    C5 C4 S1 . . 116.8(3) ?
    C17 C12 C13 . . 120.7(4) ?
    C17 C12 N2 . 1 115.4(4) ?
    C13 C12 N2 . 1 123.8(4) ?
    C17 C12 N2 . . 115.4(4) ?
    C13 C12 N2 . . 123.8(4) ?
    C11 C10 C9 . . 120.1(4) ?
    C11 C10 H10 . . 120.0 ?
    C9 C10 H10 . . 120.0 ?
    O1 C5 O2 . . 125.2(4) ?
    O1 C5 C4 . . 124.5(4) ?
    O2 C5 C4 . . 110.2(4) ?
    C16 C15 C14 . . 119.0(4) ?
    C16 C15 C18 . . 118.9(4) ?
    C14 C15 C18 . . 122.2(4) ?
    C18 C19 H19A . . 109.5 ?
    C18 C19 H19B . . 109.5 ?
    H19A C19 H19B . . 109.5 ?
    C18 C19 H19C . . 109.5 ?
    H19A C19 H19C . . 109.5 ?
    H19B C19 H19C . . 109.5 ?
loop_
    _geom_torsion_atom_site_label_1
    _geom_torsion_atom_site_label_2
    _geom_torsion_atom_site_label_3
    _geom_torsion_atom_site_label_4
    _geom_torsion_site_symmetry_1
    _geom_torsion_site_symmetry_2
    _geom_torsion_site_symmetry_3
    _geom_torsion_site_symmetry_4
    _geom_torsion
    _geom_torsion_publ_flag
    C9 N1 N2 C12 . . . . 179.0(4) ?
    C1 C2 C3 C4 . . . . 1.3(6) ?
    C5 O2 C6 C7 . . . . -126.7(4) ?
    C5 O2 C6 C11 . . . . 58.0(6) ?
    C7 C6 C11 C10 . . . . 1.6(7) ?
    O2 C6 C11 C10 . . . . 176.7(4) ?
    C12 C13 C14 C15 . . . . -0.3(7) ?
    C12 C17 C16 C15 . . . . 0.1(7) ?
    C7 C8 C9 C10 . . . . 2.3(7) ?
    C7 C8 C9 N1 . . . 1 -178.7(4) ?
    C7 C8 C9 N1 . . . . -178.7(4) ?
    N2 N1 C9 C8 1 . . . 171.0(4) ?
    N2 N1 C9 C8 . . . . 171.0(4) ?
    N2 N1 C9 C10 1 . . . -10.1(6) ?
    N2 N1 C9 C10 . . . . -10.1(6) ?
    C11 C6 C7 C8 . . . . -1.0(7) ?
    O2 C6 C7 C8 . . . . -176.2(4) ?
    C9 C8 C7 C6 . . . . -1.0(7) ?
    C3 C2 C1 S1 . . . . -0.5(5) ?
    C3 C2 C1 Br1 . . . . -179.5(3) ?
    C4 S1 C1 C2 . . . . -0.3(4) ?
    C4 S1 C1 Br1 . . . . 178.8(3) ?
    C2 C3 C4 C5 . . . . -179.7(5) ?
    C2 C3 C4 S1 . . . . -1.5(5) ?
    C1 S1 C4 C3 . . . . 1.0(4) ?
    C1 S1 C4 C5 . . . . 179.5(4) ?
    C16 C17 C12 C13 . . . . -1.6(7) ?
    C16 C17 C12 N2 . . . 1 -179.3(4) ?
    C16 C17 C12 N2 . . . . -179.3(4) ?
    C14 C13 C12 C17 . . . . 1.7(7) ?
    C14 C13 C12 N2 . . . 1 179.2(4) ?
    C14 C13 C12 N2 . . . . 179.2(4) ?
    N1 N2 C12 C17 . . . . -172.4(4) ?
    N1 N2 C12 C17 1 . . . -172.4(4) ?
    N1 N2 C12 C13 . . . . 10.0(6) ?
    N1 N2 C12 C13 1 . . . 10.0(6) ?
    C6 C11 C10 C9 . . . . -0.3(7) ?
    C8 C9 C10 C11 . . . . -1.7(7) ?
    N1 C9 C10 C11 1 . . . 179.5(4) ?
    N1 C9 C10 C11 . . . . 179.5(4) ?
    C6 O2 C5 O1 . . . . 4.3(7) ?
    C6 O2 C5 C4 . . . . -177.0(4) ?
    C3 C4 C5 O1 . . . . 174.6(5) ?
    S1 C4 C5 O1 . . . . -3.6(6) ?
    C3 C4 C5 O2 . . . . -4.2(7) ?
    S1 C4 C5 O2 . . . . 177.7(3) ?
    C17 C16 C15 C14 . . . . 1.3(7) ?
    C17 C16 C15 C18 . . . . 179.8(4) ?
    C13 C14 C15 C16 . . . . -1.2(6) ?
    C13 C14 C15 C18 . . . . -179.6(4) ?
    O3 C18 C15 C16 1 . . . -4.3(7) ?
    O3 C18 C15 C16 . . . . -4.3(7) ?
    C19 C18 C15 C16 . . . . 175.2(4) ?
    O3 C18 C15 C14 1 . . . 174.1(5) ?
    O3 C18 C15 C14 . . . . 174.1(5) ?
    C19 C18 C15 C14 . . . . -6.4(7) ?
loop_
    _geom_hbond_atom_site_label_D
    _geom_hbond_atom_site_label_H
    _geom_hbond_atom_site_label_A
    _geom_hbond_site_symmetry_A
    _geom_hbond_distance_DH
    _geom_hbond_distance_HA
    _geom_hbond_distance_DA
    _geom_hbond_angle_DHA
    _geom_hbond_publ_flag
    C13 H13 N1 1 0.95 2.47 2.722(6) 94.9 yes
    C16 H16 O3 1 0.95 2.49 2.788(6) 98.4 yes
    C10 H10 N2 1 0.95 2.45 2.705(6) 95.3 yes
_shelx_space_group_comment
;
The symmetry employed for this shelxl refinement is uniquely defined
by the following loop, which should always be used as a source of
symmetry information in preference to the above space-group names.
They are only intended as comments.
;
_shelx_estimated_absorpt_T_min     0.424
_shelx_estimated_absorpt_T_max     0.659
_shelx_hkl_file
;
   0  -1   0    0.61    0.11
   0  -1   0    0.58    0.11
   0   1   0    0.54    0.12
   0   1   0    0.61    0.11
   0  -1   0    0.53    0.09
   0  -2   0  320.50    9.30
   0   2   0  329.85    9.28
   0   2   0  338.35    9.22
   0  -2   0  321.29    9.29
   0  -2   0  314.96    9.21
   0  -3   0    4.17    0.31
   0   3   0    3.84    0.41
   0  -3   0    5.93    0.47
   0  -3   0    4.57    0.44
   0   4   0    9.38    0.68
   0  -4   0    9.95    0.73
   0  -4   0   10.41    0.53
   0  -4   0    9.84    0.69
   0  -4   0   10.51    0.76
   0  -5   0    1.41    0.62
   0   5   0    1.21    0.51
   0  -5   0    1.52    0.55
   0  -5   0    1.06    0.63
   1  -1   0  685.88   19.52
   1   1   0  695.12   19.51
   1   1   0  675.93   19.51
  -1  -1   0  684.32   19.51
   1   1   0  686.16   19.52
   1   1   0  696.30   19.54
  -1   1   0  690.08   19.53
   1  -1   0  698.10   19.52
  -1   1   0  694.91   19.51
  -1  -1   0  718.16   19.52
   1   2   0  396.18   11.24
   1  -2   0  389.92   11.25
  -1  -2   0  397.27   11.27
  -1  -2   0  390.68   11.20
  -1  -2   0  400.62   11.24
  -1   2   0  404.01   11.25
   1   2   0  382.02   11.20
   1  -2   0  390.47   11.24
   1  -2   0  400.17   11.25
   1  -3   0    1.17    0.31
   1   3   0    1.53    0.31
   1  -3   0    1.46    0.34
   1  -3   0    1.52    0.34
  -1   3   0    1.56    0.32
  -1  -3   0    1.12    0.31
  -1  -3   0    1.42    0.40
  -1  -3   0    1.48    0.26
  -1  -4   0   20.38    1.02
  -1  -4   0   20.55    0.86
  -1  -4   0   20.82    1.06
  -1   4   0   20.73    1.01
   1  -4   0   20.93    1.05
   1  -4   0   20.83    1.01
   1  -4   0   19.30    0.99
   1   4   0   21.79    0.99
  -1  -5   0    2.92    0.63
  -1  -5   0    3.43    0.69
  -1   5   0    3.16    0.66
   1  -5   0    3.79    0.80
   1  -5   0    3.19    0.64
   1   5   0    3.03    0.61
   1  -5   0    3.67    0.73
  -1  -5   0    3.12    0.73
   2   1   0  446.78   12.40
  -2  -1   0  434.50   12.37
   2  -1   0  434.31   12.40
  -2   1   0  433.95   12.40
  -2  -1   0  437.31   12.41
  -2  -1   0  436.71   12.40
   2  -1   0  438.86   12.40
   2   1   0  442.49   12.40
  -2   1   0  438.78   12.37
   2   1   0  441.97   12.38
   2   1   0  435.14   12.41
  -2   1   0  445.15   12.40
   2  -1   0  436.92   12.40
  -2  -1   0  432.73   12.38
  -2  -1   0  441.71   12.40
   2  -1   0  433.48   12.36
   2  -2   0  157.55    4.72
  -2  -2   0  161.44    4.69
   2   2   0  163.01    4.71
  -2  -2   0  161.01    4.70
   2  -2   0  162.01    4.72
   2  -2   0  162.60    4.69
  -2   2   0  165.27    4.73
  -2  -2   0  160.37    4.74
   2   3   0   38.35    1.35
   2  -3   0   37.07    1.39
  -2  -3   0   38.98    1.31
   2  -3   0   38.38    1.37
  -2  -3   0   39.75    1.42
   2  -3   0   38.22    1.35
  -2  -3   0   39.00    1.36
  -2   3   0   38.88    1.38
   2   4   0    1.15    0.41
   2  -4   0    0.67    0.40
  -2   4   0    1.03    0.41
  -2  -4   0    0.95    0.35
  -2  -4   0    1.39    0.44
  -2  -4   0    1.69    0.51
   2  -4   0    1.19    0.47
   2  -4   0    0.74    0.42
  -2  -5   0    1.88    0.61
   2   5   0    1.25    0.56
  -2   5   0    2.24    0.59
  -2  -5   0    0.68    0.65
   2  -5   0    0.98    0.56
  -2  -5   0    2.40    0.60
  -2  -5   0    1.66    0.46
   2  -5   0    1.54    0.56
   2  -5   0    1.46    0.62
  -3   0   0    0.17    0.07
  -3   0   0    0.25    0.08
   3   0   0    0.02    0.10
   3   0   0    0.04    0.10
   3   0   0    0.14    0.08
  -3   0   0    0.10    0.07
  -3   0   0    0.25    0.11
   3  -1   0   68.85    2.04
   3  -1   0   72.69    2.12
   3   1   0   69.04    2.11
  -3   1   0   69.81    2.05
   3  -1   0   70.16    2.10
  -3  -1   0   76.78    2.08
  -3   1   0   64.91    2.10
  -3  -1   0   71.24    2.12
   3   1   0   73.73    2.07
  -3  -1   0   71.17    2.11
   3   1   0   72.66    2.11
  -3  -1   0   65.93    2.10
  -3   1   0   73.03    2.17
   3  -1   0   69.91    2.15
   3  -2   0   58.65    1.78
  -3  -2   0   58.22    1.82
   3   2   0   59.30    1.80
  -3   2   0   56.98    1.83
  -3  -2   0   57.91    1.80
   3  -2   0   61.20    1.85
  -3  -2   0   56.00    1.84
   3   2   0   57.72    1.82
   3  -2   0   57.23    1.83
   3  -3   0   12.22    0.62
  -3   3   0   12.80    0.68
   3   3   0   12.88    0.64
   3  -3   0   11.73    0.67
   3  -3   0   11.33    0.66
  -3  -3   0   12.24    0.65
  -3  -3   0   12.93    0.64
  -3  -3   0   12.31    0.70
   3   4   0   67.45    2.31
   3  -4   0   69.81    2.32
  -3  -4   0   68.76    2.27
  -3  -4   0   66.96    2.33
  -3  -4   0   66.48    2.42
   3  -4   0   67.11    2.35
   3  -4   0   69.26    2.36
  -3   4   0   66.73    2.34
   3   5   0    0.74    0.52
  -3  -5   0    0.78    0.64
  -3  -5   0    0.98    0.48
  -3  -5   0    1.22    0.57
   3  -5   0    1.11    0.59
   3  -5   0    0.91    0.55
   3  -5   0    0.94    0.61
  -4   0   0    7.14    0.33
   4   0   0    6.81    0.33
  -4   0   0    7.17    0.34
  -4   0   0    7.22    0.27
  -4   0   0    7.40    0.27
   4   0   0    7.38    0.30
   4   0   0    7.90    0.35
   4  -1   0   14.81    0.58
   4   1   0   15.09    0.52
   4   1   0   14.18    0.58
   4   1   0   14.38    0.57
  -4  -1   0   15.77    0.60
   4  -1   0   15.26    0.56
  -4   1   0   14.84    0.49
  -4   1   0   14.39    0.48
   4  -1   0   15.48    0.48
  -4  -1   0   14.46    0.52
  -4  -1   0   14.29    0.56
   4  -1   0   14.61    0.49
   4  -2   0  308.60    8.73
   4  -2   0  304.47    8.64
   4   2   0  306.74    8.72
   4   2   0  302.20    8.67
  -4  -2   0  300.49    8.67
  -4  -2   0  297.42    8.72
  -4  -2   0  298.90    8.73
   4  -2   0  304.99    8.74
   4  -3   0   71.72    2.29
   4   3   0   70.99    2.45
  -4  -3   0   73.01    2.33
  -4  -3   0   74.41    2.34
   4  -3   0   71.70    2.37
   4  -3   0   72.54    2.39
  -4  -3   0   74.83    2.40
  -4  -4   0   42.34    1.74
  -4  -4   0   45.51    1.65
  -4  -4   0   40.06    1.58
   4  -4   0   42.84    1.65
   4  -4   0   42.37    1.57
   4  -4   0   42.80    1.71
   4   4   0   42.43    1.61
   4  -5   0   21.84    1.22
   4   5   0   19.24    1.13
  -4  -5   0   19.13    1.09
  -4  -5   0   20.88    1.22
   4  -5   0   19.39    1.21
  -4  -5   0   20.45    1.31
   4  -5   0   21.20    1.30
  -5   0   0    0.08    0.15
  -5   0   0    0.00    0.09
  -5   0   0    0.16    0.12
  -5   0   0   -0.03    0.10
   5   0   0    0.10    0.16
   5   0   0   -0.03    0.12
  -5  -1   0   46.60    1.45
   5   1   0   49.12    1.45
  -5   1   0   46.47    1.43
   5   1   0   47.69    1.52
   5  -1   0   46.40    1.49
  -5  -1   0   47.41    1.53
  -5  -1   0   47.12    1.53
   5  -1   0   48.40    1.53
   5   2   0    5.42    0.36
   5  -2   0    4.51    0.40
   5  -2   0    4.90    0.35
   5   2   0    5.27    0.40
  -5  -2   0    5.63    0.45
   5  -2   0    5.17    0.40
  -5  -2   0    5.48    0.36
  -5  -2   0    5.14    0.42
   5   3   0   45.87    1.64
   5  -3   0   43.76    1.66
   5  -3   0   46.59    1.57
  -5  -3   0   47.86    1.71
   5  -3   0   46.17    1.67
  -5  -3   0   47.22    1.65
  -5  -3   0   48.66    1.62
   5  -4   0   17.74    0.98
  -5  -4   0   16.35    0.92
   5  -4   0   18.07    1.02
   5   4   0   15.62    0.92
  -5  -4   0   17.21    0.96
   5  -4   0   16.11    0.86
  -5  -4   0   16.50    1.03
  -5  -5   0    0.97    0.57
   5  -5   0    1.77    0.62
   5  -5   0    1.10    0.77
   5  -5   0    0.70    0.54
  -5  -5   0    1.57    0.83
   5   5   0    1.49    0.57
  -5  -5   0    2.19    0.67
   6   0   0   29.36    0.98
   6   0   0   26.57    0.98
  -6   0   0   27.50    0.95
  -6   0   0   26.45    0.85
  -6   0   0   27.43    0.85
   6  -1   0    0.56    0.21
   6  -1   0    0.05    0.15
  -6   1   0    0.48    0.17
   6  -1   0    0.56    0.22
  -6  -1   0    0.15    0.23
  -6  -1   0    0.54    0.20
   6   1   0    0.55    0.17
   6   1   0    0.35    0.22
  -6  -2   0   31.97    1.19
   6   2   0   32.27    1.16
   6  -2   0   31.29    1.01
   6  -2   0   31.63    1.18
   6  -2   0   32.76    1.16
  -6  -2   0   30.34    1.08
  -6   2   0   30.05    1.01
   6   2   0   31.27    1.08
  -6  -2   0   30.82    1.15
  -6  -3   0   32.88    1.33
   6   3   0   31.66    1.25
  -6  -3   0   32.33    1.21
   6  -3   0   32.05    1.14
   6  -3   0   30.20    1.28
   6  -3   0   31.74    1.29
  -6  -3   0   31.32    1.28
   6  -4   0    5.00    0.57
   6   4   0    4.80    0.63
  -6  -4   0    3.85    0.64
  -6  -4   0    4.96    0.72
  -6  -4   0    4.51    0.60
   6  -4   0    4.46    0.66
  -6  -5   0    8.57    0.86
  -6  -5   0    7.18    0.99
  -6  -5   0    9.65    0.93
   6  -5   0    9.21    0.92
   6   5   0    9.08    0.90
   6  -5   0    9.26    0.83
   6  -5   0   11.39    1.09
   7   0   0    0.05    0.17
  -7   0   0    0.08    0.11
  -7   0   0    0.02    0.21
   7   0   0    0.04    0.21
  -7   1   0   64.92    1.90
   7  -1   0   61.77    2.00
   7   1   0   59.31    1.98
  -7  -1   0   62.22    2.00
  -7  -1   0   61.96    1.91
   7  -1   0   61.78    1.94
   7   1   0   59.07    1.89
   7   2   0    0.95    0.36
  -7   2   0    0.37    0.18
   7  -2   0    1.06    0.33
  -7  -2   0    0.88    0.26
   7  -2   0    0.79    0.34
  -7  -2   0    0.67    0.34
   7   2   0    0.96    0.27
  -7  -2   0    1.69    0.35
  -7  -3   0   12.78    0.72
   7  -3   0   12.73    0.79
   7  -3   0   12.94    0.81
  -7  -3   0   12.58    0.80
   7   3   0   12.98    0.77
  -7  -3   0   13.14    0.83
   7   3   0   13.28    0.73
   7  -3   0   13.33    0.60
  -7  -4   0   11.14    0.81
  -7  -4   0   10.20    0.89
   7  -4   0   11.63    0.92
   7   4   0   10.64    0.81
   7  -4   0   10.78    0.86
  -7  -4   0   10.08    0.86
   7  -4   0   10.51    0.71
   8   0   0   16.46    0.67
  -8   0   0   16.04    0.73
   8   0   0   17.49    0.77
   8  -1   0    5.18    0.48
   8  -1   0    5.47    0.41
  -8  -1   0    4.89    0.37
   8   1   0    5.33    0.37
  -8  -1   0    5.77    0.66
  -8   1   0    4.67    0.39
   8   2   0    1.16    0.27
  -8  -2   0    1.17    0.35
  -8  -2   0    1.15    0.40
   8  -2   0    0.79    0.37
   8  -2   0    1.32    0.35
  -8  -2   0    1.04    0.28
   8   2   0    0.85    0.34
   8  -3   0   25.93    1.20
   8  -3   0   25.59    0.94
  -8  -3   0   27.31    1.23
  -8  -3   0   24.99    1.06
   8   3   0   27.31    1.16
   8   3   0   25.69    1.18
  -8  -3   0   26.01    1.20
   8  -3   0   25.69    1.19
  -8  -4   0    1.65    0.61
   8   4   0    1.23    0.52
   8  -4   0    1.91    0.60
   8  -4   0    1.90    0.42
   8  -4   0    1.93    0.60
  -8  -4   0    1.29    0.56
  -8  -4   0    1.16    0.45
   9   0   0    0.05    0.21
  -9   0   0   -0.20    0.28
   9   0   0   -0.06    0.28
   9   1   0   11.89    0.69
  -9   1   0   12.03    0.61
   9   1   0   12.03    0.57
   9  -1   0   10.96    0.61
  -9  -1   0   11.26    0.57
  -9  -1   0   11.82    0.72
   9  -1   0   11.49    0.71
   9  -2   0    1.07    0.42
  -9  -2   0    1.38    0.45
  -9  -2   0    1.92    0.40
   9  -2   0    1.15    0.37
   9   2   0    1.85    0.33
  -9  -2   0    1.02    0.31
   9   2   0    1.11    0.39
   9  -3   0    1.27    0.48
  -9  -3   0    1.63    0.51
   9   3   0    1.15    0.45
   9  -3   0    0.90    0.58
  -9  -3   0    1.96    0.47
   9   3   0    1.31    0.39
  -9  -3   0    1.46    0.51
   9  -4   0    1.95    0.64
   9   4   0    1.62    0.57
   9  -4   0    1.63    0.59
  -9  -4   0    2.69    0.70
  -9  -4   0    1.68    0.50
  -9  -4   0    1.41    0.72
  10   0   0   27.04    1.17
  10   0   0   27.07    1.04
 -10   0   0   28.71    1.15
  10   1   0   11.44    0.74
 -10   1   0   11.84    0.65
  10   1   0   11.28    0.61
 -10  -1   0   12.33    0.78
  10  -1   0   12.72    0.66
  10  -1   0   12.23    0.76
 -10  -1   0   12.30    0.60
  10  -2   0    1.54    0.47
  10   2   0    1.22    0.43
  10  -2   0    2.18    0.46
 -10  -2   0    2.08    0.37
 -10  -2   0    1.56    0.51
  10   2   0    1.77    0.35
 -10  -2   0    1.56    0.42
 -10  -3   0   22.73    1.22
  10   3   0   20.24    1.09
  10  -3   0   18.66    1.13
  10  -3   0   20.26    1.11
 -10  -3   0   21.84    1.18
 -10  -3   0   21.49    1.01
  10   3   0   20.65    0.96
  10  -4   0    0.35    0.57
 -10  -4   0    2.72    0.90
 -10  -4   0    1.33    0.61
  10  -4   0    0.36    0.73
  10   4   0    1.10    0.60
  11   0   0    0.60    0.31
  11   0   0    0.08    0.38
 -11   0   0   -0.16    0.34
  11   1   0   17.61    0.95
  11  -1   0   17.47    0.85
 -11  -1   0   16.60    0.93
  11   1   0   17.36    0.79
 -11  -1   0   17.45    0.75
  11  -1   0   17.07    0.94
  11  -2   0    4.79    0.60
  11   2   0    2.81    0.70
  11  -2   0    5.50    0.70
 -11  -2   0    4.76    0.57
  11   2   0    4.73    0.47
 -11  -2   0    5.44    0.70
 -11  -2   0    4.40    0.49
 -11  -3   0    1.13    0.42
  11  -3   0    2.09    0.56
  11   3   0    1.13    0.52
  11  -3   0    1.24    0.57
 -11  -3   0    0.87    0.53
 -11  -3   0    0.50    0.59
  11   3   0    1.19    0.42
  12   0   0    3.01    0.44
  12   0   0    3.80    0.60
 -12   0   0    2.93    0.58
  12  -1   0   16.73    0.98
 -12   1   0   16.62    0.93
  12   1   0   15.57    0.96
  12  -1   0   15.37    0.83
  12   1   0   14.94    0.76
 -12  -1   0   14.83    0.71
  12   2   0    0.66    0.34
  12  -2   0    0.66    0.51
  12  -2   0    1.05    0.46
  12   2   0    1.32    0.54
 -12  -2   0    0.06    0.52
 -12  -2   0    1.39    0.41
 -12  -2   0    1.66    0.49
  12  -3   0   11.63    0.88
  12   3   0    9.24    0.90
  12  -3   0    9.61    0.97
 -12  -3   0   10.61    0.93
 -12  -3   0   10.39    1.30
 -13   0   0    0.42    0.52
  13   0   0   -0.07    0.36
  13   0   0    0.68    0.51
 -13   1   0    5.01    0.67
  13  -1   0    5.21    0.60
 -13  -1   0    5.39    0.72
  13   1   0    5.15    0.70
  13  -1   0    4.37    0.69
  13   1   0    4.82    0.52
 -13  -2   0    0.81    0.44
 -13  -2   0    1.96    0.66
  13   2   0    1.12    0.56
  13  -2   0    1.74    0.52
  13  -2   0    1.12    0.59
  14   0   0   11.49    0.96
  14   0   0    8.49    0.68
 -14   0   0   10.03    0.92
 -14   1   0    3.55    0.72
  14   1   0    4.41    0.75
  14  -1   0    4.13    0.72
  14  -1   0    3.17    0.55
 -14  -1   0    2.79    0.67
  14  -2   0    0.88    0.62
 -14  -2   0   -0.12    0.59
  14  -2   0    0.33    0.51
  14   2   0    0.31    0.56
  15   0   0   -0.57    0.55
 -15   0   0   -0.41    0.61
   0  -1  -1  167.23    4.86
   0   1   1  157.88    4.47
   0   1   1  156.16    4.47
   0  -1  -1  171.27    4.86
   0  -1  -1  167.09    4.83
   0  -1   1  156.07    4.48
   0   1   1  158.38    4.48
   0   1   1  156.17    4.44
   0  -1  -1  170.26    4.87
   0   1  -1  172.32    4.86
   0   1  -1  171.17    4.87
   0  -1   1  158.57    4.48
   0  -1   1  157.82    4.44
   0  -1   1  155.17    4.48
   0  -1   1  152.96    4.47
   0   1  -1  173.82    4.83
   0   1  -1  170.52    4.87
   0   2  -1    3.38    0.25
   0   2  -1    3.07    0.28
   0  -3  -1   67.66    2.20
   0  -3  -1   67.26    2.06
   0  -3  -1   67.61    2.21
   0  -3   1   73.99    2.25
   0  -3   1   74.78    2.38
   0  -3   1   76.24    2.39
   0   3   1   73.46    2.35
   0   3  -1   71.27    2.20
   0  -4   1    0.22    0.40
   0  -4  -1    0.51    0.40
   0  -4   1    0.42    0.42
   0  -4   1    1.02    0.41
   0  -4  -1    0.77    0.42
   0  -4   1    0.81    0.26
   0  -4  -1    0.75    0.42
   0  -4  -1    0.05    0.26
   0   4  -1    0.19    0.35
   0   4   1    0.78    0.38
   0  -5  -1    9.40    0.80
   0   5  -1    7.95    0.81
   0   5   1    8.01    0.81
   0  -5   1    8.25    0.94
   0  -5  -1    8.64    0.91
   0  -5   1    9.97    0.84
   0  -5  -1   11.41    0.94
   0  -5   1    7.59    0.88
   1  -2  -1   49.53    1.54
  -1  -2   1   44.79    1.40
  -1  -2   1   45.75    1.47
   1  -2  -1   47.74    1.54
  -1  -2   1   45.15    1.44
   1  -2  -1   48.35    1.55
   1   2   1   48.66    1.41
   1  -2   1   42.50    1.43
  -1   2   1   49.86    1.45
   1  -2   1   43.05    1.45
  -1  -2  -1   50.45    1.57
  -1  -2  -1   51.54    1.51
   1  -2   1   41.84    1.44
  -1  -2  -1   50.70    1.54
   1   2  -1   43.82    1.53
  -1   3  -1    1.38    0.32
   1  -3  -1    0.95    0.31
  -1  -3   1    1.79    0.44
   1  -3  -1    1.05    0.31
  -1  -3   1    1.77    0.34
  -1  -3   1    2.25    0.29
   1  -3  -1    1.13    0.31
   1   3   1    2.20    0.34
   1   3  -1    1.53    0.31
  -1   3   1    1.64    0.33
  -1  -3  -1    1.66    0.28
   1  -3   1    2.35    0.37
   1  -3   1    1.78    0.33
  -1  -3  -1    1.40    0.56
   1  -3   1    1.66    0.35
  -1  -3  -1    2.00    0.36
   1   4   1    1.79    0.44
   1  -4  -1    1.98    0.47
  -1  -4   1    3.22    0.56
  -1  -4   1    2.31    0.47
   1  -4  -1    1.82    0.44
  -1  -4   1    2.12    0.36
   1  -4  -1    1.69    0.48
  -1   4  -1    2.38    0.47
   1  -4   1    2.85    0.51
   1  -4   1    2.85    0.49
   1  -4   1    2.62    0.48
  -1  -4  -1    2.07    0.49
  -1  -4  -1    2.25    0.36
   1   4  -1    2.39    0.45
  -1   4   1    2.36    0.46
  -1  -4  -1    2.25    0.51
  -1   5  -1    3.09    0.63
   1   5   1    5.05    0.69
   1  -5  -1    4.46    0.76
   1  -5  -1    2.84    0.63
  -1  -5   1    4.31    0.68
  -1  -5   1    5.71    0.86
   1  -5  -1    2.58    0.64
  -1  -5   1    5.00    0.79
  -1  -5  -1    4.13    0.79
   1  -5   1    5.97    0.79
   1   5  -1    3.40    0.65
   1  -5   1    5.87    0.74
  -1  -5  -1    2.69    0.59
  -1   5   1    5.28    0.71
  -1  -5  -1    2.93    0.67
   1  -5   1    3.28    0.71
  -2   0   1  270.19    7.75
   2   0  -1  297.02    8.56
   2   0  -1  299.63    8.57
  -2   0  -1  298.79    8.54
   2   0  -1  301.58    8.55
  -2   0  -1  305.11    8.53
  -2   0   1  272.61    7.75
   2   0  -1  300.91    8.54
  -2   0   1  270.09    7.76
  -2   0   1  280.22    7.77
   2   0   1  276.48    7.77
  -2   0  -1  301.03    8.57
   2   0   1  276.69    7.75
  -2   0  -1  315.41    8.53
   2   0   1  276.95    7.78
  -2   0  -1  306.68    8.56
  -2  -1   1  151.44    4.42
  -2  -1   1  152.47    4.39
  -2   1  -1  172.95    4.76
   2  -1  -1  171.94    4.80
  -2   1  -1  165.27    4.80
   2  -1  -1  168.91    4.80
   2   1   1  151.44    4.38
  -2   1  -1  170.78    4.80
  -2  -1   1  152.31    4.42
   2  -1  -1  166.92    4.79
  -2  -1   1  153.13    4.41
   2  -1  -1  165.80    4.76
   2   1   1  154.24    4.42
   2   1   1  155.39    4.41
  -2  -1   1  150.74    4.39
   2   1   1  148.51    4.41
  -2   1  -1  166.46    4.80
  -2  -1  -1  162.98    4.79
   2   1  -1  164.44    4.80
   2   1  -1  164.63    4.80
  -2   1   1  155.41    4.41
   2  -1   1  157.29    4.41
   2  -1   1  158.48    4.42
  -2  -1  -1  163.96    4.80
  -2   1   1  151.25    4.41
   2  -1   1  157.49    4.38
  -2  -1  -1  172.69    4.79
  -2  -1  -1  163.57    4.76
   2  -1   1  151.92    4.41
   2   1  -1  170.96    4.80
  -2  -1  -1  163.82    4.76
   2   1  -1  165.07    4.77
  -2   1   1  154.94    4.38
  -2   2  -1    5.08    0.36
  -2  -2   1    8.18    0.42
  -2  -3   1   95.33    3.02
   2  -3  -1  108.05    3.27
   2  -3  -1  106.05    3.29
  -2  -3   1   97.80    3.08
  -2  -3   1  100.28    2.97
   2  -3  -1  108.07    3.32
   2   3   1   96.41    3.01
  -2   3  -1  109.40    3.30
   2   3  -1  105.46    3.27
   2  -3   1   99.05    3.01
  -2  -3  -1  104.46    3.21
   2  -3   1  102.24    3.07
  -2  -3  -1  105.92    3.29
  -2   3   1   96.97    3.04
  -2  -3  -1  109.13    3.33
   2  -3   1   96.70    3.06
   2  -4  -1    1.16    0.44
   2  -4  -1    1.06    0.42
  -2  -4   1    1.06    0.47
  -2   4  -1    0.84    0.41
   2   4   1    1.77    0.43
   2  -4  -1    1.18    0.46
  -2  -4   1    2.05    0.46
  -2  -4   1    1.65    0.39
   2  -4   1    1.32    0.44
  -2  -4  -1    0.84    0.42
  -2  -4  -1    1.15    0.47
   2  -4   1    1.81    0.46
  -2   4   1    1.06    0.41
   2  -4   1    1.38    0.45
   2   4  -1    1.20    0.41
  -2  -4  -1    1.23    0.38
   2  -5  -1    9.28    0.84
   2  -5  -1   11.16    0.96
  -2  -5   1   11.62    0.99
  -2  -5   1   11.12    0.88
   2   5   1    9.32    0.86
   2  -5  -1    9.59    1.02
  -2   5  -1    8.83    0.85
  -2  -5   1   10.58    1.00
  -2  -5   1   10.92    0.72
  -2   5   1   10.56    0.89
   2  -5   1   11.21    0.95
  -2  -5  -1    7.65    0.70
   2   5  -1   10.00    0.85
  -2  -5  -1   10.44    0.87
   2  -5   1   10.79    0.98
  -2  -5  -1    9.23    0.88
  -2  -5  -1    9.16    1.02
   2  -5   1   10.14    0.87
  -3   0   1   -0.04    0.08
  -3   0   1    0.19    0.08
  -3   0  -1    0.06    0.06
   3   0   1    0.07    0.06
  -3   0   1    0.12    0.07
   3   0  -1    0.07    0.08
   3   0  -1    0.09    0.10
   3   0   1   -0.02    0.09
   3   0   1    0.12    0.08
  -3   0  -1    0.12    0.10
  -3   0  -1    0.04    0.10
  -3   0  -1    0.15    0.08
   3   0   1    0.15    0.11
  -3   0   1    0.16    0.10
  -3   0  -1    0.13    0.06
   3   0  -1    0.09    0.07
   3   0  -1    0.06    0.10
  -3  -1   1  241.78    7.52
  -3   1  -1  290.43    7.91
  -3  -1   1  280.70    7.50
   3   1   1  263.85    7.48
   3   1   1  269.97    7.53
  -3  -1   1  269.40    7.53
  -3   1  -1  267.31    7.96
   3   1   1  264.51    7.52
   3  -1  -1  287.92    7.97
   3  -1  -1  277.55    7.98
   3  -1  -1  257.67    7.97
  -3  -1   1  263.02    7.54
   3  -1  -1  286.97    7.92
  -3   1   1  252.75    7.52
   3  -1   1  263.77    7.46
   3   1  -1  289.23    7.99
   3  -1   1  268.20    7.52
  -3  -1  -1  282.00    7.97
   3   1  -1  283.43    7.94
  -3  -1  -1  288.88    7.93
  -3   1   1  249.23    7.53
   3  -1   1  266.29    7.54
  -3  -1  -1  282.58    7.99
  -3   1   1  274.01    7.47
  -3  -1  -1  269.69    7.97
   3   1  -1  272.52    7.97
   3  -2  -1  145.17    4.22
   3  -2  -1  143.25    4.28
  -3  -2   1  142.49    4.21
  -3  -2   1  145.24    4.24
   3   2   1  142.95    4.20
   3   2   1  144.20    4.18
  -3  -2   1  144.30    4.19
  -3   2  -1  142.22    4.28
   3  -2  -1  147.69    4.28
   3  -2   1  143.52    4.22
   3   2  -1  146.74    4.25
   3  -2   1  140.68    4.22
  -3  -2  -1  145.28    4.24
   3  -2   1  141.98    4.16
   3   2  -1  144.79    4.27
  -3  -2  -1  147.48    4.30
  -3  -2  -1  143.83    4.26
   3  -3  -1   47.23    1.63
  -3  -3   1   43.08    1.50
  -3  -3   1   42.58    1.46
  -3  -3   1   41.26    1.52
  -3   3  -1   48.52    1.68
   3   3   1   42.16    1.48
   3  -3  -1   45.28    1.57
   3  -3  -1   48.77    1.65
  -3  -3  -1   47.88    1.58
   3   3  -1   46.81    1.62
  -3  -3  -1   48.21    1.68
  -3   3   1   43.62    1.51
   3  -3   1   45.03    1.47
   3  -3   1   42.27    1.52
  -3  -3  -1   45.45    1.60
   3  -3   1   41.66    1.51
   3  -4  -1   13.10    0.81
  -3  -4   1    9.40    0.68
   3  -4  -1   13.19    0.87
  -3  -4   1    9.90    0.72
   3   4   1   10.83    0.71
  -3   4  -1   12.10    0.82
   3  -4  -1   11.81    0.80
  -3  -4   1   10.87    0.81
   3  -4   1    8.85    0.73
  -3  -4  -1   13.82    0.91
  -3  -4  -1   13.72    0.80
   3  -4   1   10.37    0.78
   3  -4   1    9.86    0.70
   3   4  -1   13.68    0.80
  -3   4   1    9.88    0.73
  -3  -4  -1   13.63    0.77
   3  -5  -1    1.39    0.57
  -3  -5   1    2.97    0.72
  -3  -5   1    2.86    0.56
   3   5   1    1.86    0.57
  -3  -5   1    2.16    0.63
   3  -5  -1    1.02    0.63
   3  -5  -1    1.90    0.62
   3  -5   1    1.38    0.59
  -3  -5  -1    0.51    0.65
   3  -5   1    2.59    0.58
  -3  -5  -1    1.28    0.50
   3   5  -1    1.73    0.55
   3  -5   1    3.29    0.68
  -3  -5  -1    0.81    0.62
   4   0  -1  168.67    4.94
  -4   0  -1  171.74    4.92
  -4   0  -1  177.01    4.85
  -4   0   1  179.05    5.13
  -4   0   1  181.30    5.13
   4   0  -1  174.78    4.90
  -4   0   1  176.41    5.16
   4   0   1  180.12    5.21
  -4   0  -1  166.43    4.88
  -4   0  -1  171.68    4.85
   4   0   1  180.46    5.19
  -4   0   1  182.02    5.19
   4   0   1  185.44    5.16
   4   0  -1  167.13    4.91
   4   1   1    4.53    0.28
   4  -1  -1    3.06    0.25
   4   1   1    4.47    0.23
  -4  -1   1    4.11    0.23
  -4  -1   1    4.12    0.31
   4   1   1    3.70    0.26
  -4  -1   1    3.66    0.27
   4  -1  -1    2.60    0.16
   4  -1  -1    2.92    0.24
   4  -1  -1    2.68    0.17
  -4   1  -1    2.22    0.17
  -4  -1  -1    2.89    0.21
  -4   1   1    4.50    0.22
   4  -1   1    4.54    0.30
  -4  -1  -1    2.61    0.27
   4   1  -1    2.58    0.23
   4  -1   1    3.57    0.20
  -4  -1  -1    2.42    0.24
   4   1  -1    3.26    0.21
  -4   1   1    4.41    0.21
   4  -1   1    4.01    0.27
  -4  -2   1   11.33    0.51
  -4  -2   1   12.20    0.57
  -4  -2   1   10.79    0.56
   4  -2   1   11.14    0.54
   4  -2   1    9.96    0.48
   4  -2   1   10.89    0.55
   4   2  -1   12.69    0.56
   4  -3  -1   72.30    2.43
  -4  -3   1   65.23    2.20
   4  -3  -1   76.57    2.43
   4   3   1   65.92    2.14
   4  -3  -1   74.35    2.34
  -4  -3   1   63.78    2.13
  -4  -3   1   66.11    2.14
   4  -3   1   67.19    2.09
  -4  -3  -1   74.61    2.39
  -4  -3  -1   76.59    2.45
  -4  -3  -1   73.41    2.40
   4  -3   1   65.29    2.18
   4  -3   1   65.62    2.18
   4  -4  -1    4.00    0.60
   4  -4  -1    4.80    0.62
  -4  -4   1    4.42    0.61
  -4  -4   1    4.71    0.59
  -4  -4   1    3.59    0.63
   4  -4  -1    5.53    0.57
   4   4   1    5.35    0.58
   4   4  -1    4.04    0.56
  -4  -4  -1    5.46    0.74
   4  -4   1    4.71    0.56
   4  -4   1    3.68    0.59
   4  -4   1    3.26    0.55
  -4  -4  -1    5.62    0.63
  -4  -4  -1    5.30    0.61
   4  -5  -1    7.22    0.87
  -4  -5   1    9.66    0.96
  -4  -5   1    7.27    1.01
  -4  -5   1    8.84    0.79
   4  -5  -1   10.17    0.99
   4   5   1    9.14    0.84
   4  -5  -1    8.69    0.83
   4  -5   1    9.26    0.81
  -4  -5  -1    9.82    0.87
  -4  -5  -1    9.50    0.81
   4  -5   1    9.96    0.90
   4   5  -1    8.53    0.83
  -4  -5  -1    8.30    1.01
   4  -5   1    9.25    0.91
  -5   0   1    0.01    0.09
  -5   0  -1    0.14    0.17
  -5   0  -1    0.02    0.11
  -5   0   1    0.12    0.10
   5   0  -1    0.06    0.13
  -5   0   1    0.17    0.16
  -5   0   1    0.07    0.13
  -5   0  -1    0.21    0.09
   5   0  -1   -0.06    0.15
   5   0   1    0.05    0.15
   5   0   1    0.03    0.11
  -5   1  -1   44.32    1.32
   5  -1  -1   44.16    1.39
  -5  -1   1   41.72    1.34
  -5  -1   1   44.42    1.38
   5   1   1   44.40    1.41
   5  -1  -1   44.63    1.35
   5   1   1   42.77    1.33
  -5  -1   1   44.16    1.43
   5  -1  -1   42.85    1.42
   5   1  -1   43.67    1.35
  -5  -1  -1   43.51    1.42
   5  -1   1   44.91    1.43
   5   1  -1   42.26    1.41
   5  -1   1   38.22    1.42
  -5   1   1   46.76    1.33
  -5  -1  -1   42.25    1.33
   5  -1   1   44.36    1.38
  -5   1   1   43.52    1.28
   5   2   1   35.48    1.24
   5   2   1   36.82    1.19
  -5  -2   1   34.90    1.27
   5  -2  -1   40.72    1.42
   5  -2  -1   43.15    1.42
  -5  -2   1   33.91    1.25
   5  -2  -1   41.08    1.39
  -5  -2   1   36.57    1.20
   5  -2   1   36.64    1.25
   5  -2   1   35.66    1.14
   5  -2   1   36.74    1.27
  -5  -2  -1   41.02    1.34
   5   2  -1   41.63    1.36
  -5  -2  -1   41.36    1.43
   5   2  -1   41.53    1.41
  -5  -2  -1   41.64    1.42
  -5  -3   1   98.89    3.11
   5  -3  -1  108.55    3.39
   5   3   1  101.38    3.10
  -5  -3   1   96.91    3.13
   5  -3  -1  110.10    3.28
  -5  -3   1   98.43    3.07
   5  -3  -1  110.31    3.40
  -5  -3  -1  106.66    3.40
   5   3  -1  104.26    3.35
  -5  -3  -1  107.74    3.36
   5  -3   1   97.56    3.12
  -5  -3  -1  106.69    3.30
   5  -3   1   98.64    3.14
   5  -3   1   99.69    3.02
   5  -4  -1   21.81    1.15
   5  -4  -1   22.67    1.04
   5  -4  -1   19.99    1.09
  -5  -4   1   19.58    0.97
   5   4   1   19.05    0.98
  -5  -4   1   18.69    1.00
  -5  -4   1   19.27    1.11
   5   4  -1   22.67    1.10
   5  -4   1   17.75    1.01
  -5  -4  -1   22.32    1.21
  -5  -4  -1   22.56    1.12
   5  -4   1   16.83    0.91
  -5  -4  -1   22.75    1.12
   5  -4   1   19.00    1.03
   5  -5  -1    1.35    0.52
  -5  -5   1    1.81    0.67
  -5  -5   1    2.19    0.64
   5   5   1    1.73    0.60
   5  -5  -1    2.10    0.64
  -5  -5   1    1.19    0.79
   5  -5  -1    0.91    0.74
  -5  -5  -1    1.45    0.59
  -5  -5  -1    1.59    0.65
   5  -5   1    2.87    0.62
  -5  -5  -1    0.99    0.78
   5  -5   1    2.35    0.87
   5  -5   1    2.13    0.65
   5   5  -1    1.09    0.57
   6   0  -1   55.11    1.70
   6   0   1   67.49    2.10
   6   0   1   67.33    2.02
  -6   0  -1   55.06    1.63
  -6   0  -1   55.45    1.73
  -6   0   1   66.57    1.97
   6   0  -1   54.73    1.76
  -6   0   1   65.44    2.06
  -6   0   1   68.53    1.97
  -6   0  -1   56.21    1.63
   6  -1  -1   12.97    0.59
  -6   1  -1   12.02    0.48
   6   1   1   16.15    0.67
  -6  -1   1   14.42    0.61
  -6  -1   1   15.48    0.68
   6  -1  -1   13.44    0.55
   6  -1  -1   12.27    0.49
   6   1   1   15.80    0.58
  -6  -1  -1   12.64    0.52
   6  -1   1   15.48    0.67
  -6  -1  -1   11.75    0.47
   6  -1   1   15.26    0.62
   6   1  -1   10.52    0.53
   6   1  -1   11.55    0.57
   6  -1   1   14.60    0.57
  -6   1   1   16.39    0.58
  -6  -1  -1   13.75    0.61
   6  -2  -1   63.34    2.05
  -6   2  -1   60.72    1.91
   6   2   1   53.82    1.72
  -6  -2   1   54.94    1.80
   6   2   1   54.96    1.80
  -6  -2   1   53.17    1.82
   6  -2  -1   64.54    2.08
  -6  -2   1   52.44    1.72
   6  -2  -1   64.78    1.91
  -6  -2  -1   62.73    1.98
  -6  -2  -1   65.95    2.09
   6  -2   1   55.91    1.83
   6   2  -1   62.05    1.98
   6  -2   1   54.74    1.65
   6   2  -1   63.18    2.06
  -6  -2  -1   64.52    2.05
   6  -2   1   55.05    1.79
  -6  -3   1   24.26    1.13
  -6  -3   1   25.13    1.03
   6  -3  -1   22.82    1.03
   6   3   1   26.44    1.09
   6  -3  -1   21.06    0.87
  -6  -3   1   23.81    1.11
   6  -3  -1   22.05    1.00
  -6  -3  -1   21.87    1.02
   6  -3   1   25.26    1.11
   6  -3   1   27.60    0.97
  -6  -3  -1   23.21    0.94
   6   3  -1   21.86    0.94
   6  -3   1   25.48    1.11
  -6  -3  -1   22.22    1.03
   6   3  -1   22.11    1.00
   6  -4  -1    4.14    0.71
   6  -4  -1    4.24    0.67
  -6  -4   1    6.01    0.78
   6   4   1    6.14    0.67
  -6  -4   1    5.92    0.71
   6  -4  -1    5.04    0.58
  -6  -4   1    6.21    0.64
   6  -4   1    5.95    0.68
  -6  -4  -1    4.79    0.61
  -6  -4  -1    3.91    0.68
   6  -4   1    5.39    0.57
  -6  -4  -1    5.75    0.70
   6  -4   1    5.19    0.85
   6   4  -1    5.20    0.64
   6  -5  -1    9.70    1.00
  -6  -5   1    9.66    0.92
  -6  -5   1    7.87    0.92
   6  -5  -1    9.57    0.94
  -6  -5   1    9.26    1.10
   6  -5  -1    9.44    0.81
   6   5   1    9.39    0.88
   6  -5   1    8.15    0.78
  -6  -5  -1    9.83    0.92
   6   5  -1    9.62    0.87
   6  -5   1    8.89    0.90
  -6  -5  -1    9.42    0.95
  -6  -5  -1    8.84    1.10
   6  -5   1    8.25    1.00
   7   0  -1    0.14    0.18
  -7   0   1    0.05    0.14
   7   0   1   -0.21    0.15
  -7   0  -1    0.08    0.21
  -7   0   1    0.02    0.13
   7   0   1   -0.04    0.19
   7   0  -1    0.01    0.23
  -7   0   1   -0.09    0.20
  -7  -1   1   20.16    0.84
   7  -1  -1   17.88    0.73
   7   1   1   19.26    0.72
  -7   1  -1   18.07    0.68
   7  -1  -1   18.46    0.79
   7   1   1   20.41    0.83
  -7  -1   1   19.25    0.75
   7   1  -1   16.89    0.68
  -7  -1  -1   18.41    0.70
   7   1  -1   17.65    0.77
   7  -1   1   19.40    0.83
   7  -1   1   19.34    0.76
  -7   1   1   20.59    0.74
  -7  -1  -1   19.65    0.80
  -7  -2   1   15.09    0.71
  -7  -2   1   14.41    0.75
   7   2   1   13.15    0.60
   7  -2  -1   10.30    0.62
   7  -2  -1    9.63    0.43
  -7  -2   1   14.17    0.63
   7  -2  -1   10.30    0.60
  -7  -2  -1   10.04    0.60
  -7  -2  -1    9.82    0.65
   7   2  -1   10.36    0.61
  -7  -2  -1    9.64    0.51
  -7   2   1   12.40    0.52
   7  -2   1   13.08    0.71
   7   2  -1   10.98    0.54
  -7  -3   1    6.41    0.57
   7  -3  -1    6.79    0.62
   7  -3  -1    6.69    0.46
   7  -3  -1    7.34    0.63
  -7  -3   1    6.34    0.64
   7   3   1    6.55    0.60
  -7  -3   1    6.11    0.68
   7   3  -1    6.28    0.54
   7  -3   1    6.46    0.60
  -7  -3  -1    6.64    0.54
   7  -3   1    5.66    0.43
   7  -3   1    5.84    0.62
   7   3  -1    5.32    0.57
  -7  -3  -1    5.65    0.62
  -7  -3  -1    6.21    0.67
  -7  -4   1   28.50    1.40
   7  -4  -1   29.72    1.41
  -7  -4   1   28.02    1.23
  -7  -4   1   26.95    1.32
   7  -4  -1   28.84    1.23
   7  -4  -1   30.40    1.45
  -7  -4  -1   31.23    1.42
  -7  -4  -1   31.25    1.47
   7  -4   1   26.51    1.36
  -7  -4  -1   32.04    1.33
   7  -4   1   29.01    1.16
   7   4  -1   29.41    1.36
   7  -4   1   25.54    1.32
   8   0   1   33.34    1.12
  -8   0   1   34.18    1.04
   8   0   1   31.83    1.22
  -8   0   1   33.81    1.05
   8   0  -1   33.14    1.24
  -8   0  -1   33.96    1.20
  -8   0   1   32.05    1.18
   8   0  -1   34.01    1.15
  -8  -1   1    1.82    0.44
   8  -1  -1    1.98    0.32
   8   1   1    1.75    0.26
  -8  -1   1    1.67    0.29
  -8   1  -1    0.93    0.26
   8  -1  -1    0.84    0.32
   8   1   1    1.99    0.43
  -8  -1  -1    1.13    0.57
  -8   1   1    1.65    0.30
   8   1  -1    1.13    0.52
   8  -1   1    1.34    0.35
   8  -1   1    1.77    0.31
  -8  -1  -1    0.63    0.23
   8   1  -1    0.72    0.23
  -8  -2   1   17.03    0.86
   8   2   1   13.87    0.77
  -8  -2   1   16.01    0.71
   8  -2  -1   15.98    0.78
   8  -2  -1   15.21    0.84
  -8  -2   1   17.30    0.80
   8   2   1   14.22    0.67
  -8  -2  -1   15.90    0.69
   8  -2   1   16.35    0.79
   8   2  -1   17.16    0.83
   8  -2   1   17.58    0.85
  -8  -2  -1   15.78    0.78
   8   2  -1   15.47    0.70
  -8  -2  -1   16.59    0.86
  -8  -3   1    2.68    0.57
   8  -3  -1    2.15    0.50
   8  -3  -1    3.00    0.51
   8  -3  -1    2.12    0.32
  -8  -3   1    3.30    0.56
   8   3   1    3.88    0.55
  -8  -3  -1    2.00    0.50
   8   3  -1    2.54    0.42
   8  -3   1    3.24    0.54
  -8  -3  -1    2.44    0.43
   8  -3   1    3.74    0.35
  -8  -3  -1    2.18    0.51
   8   3  -1    2.76    0.50
   8  -3   1    2.80    0.53
   8  -4  -1    1.23    0.39
  -8  -4   1    2.26    0.64
   8   4   1    1.78    0.56
   8  -4  -1    1.34    0.56
  -8  -4   1    2.36    0.53
   8  -4  -1    0.79    0.52
  -8  -4   1    1.03    0.57
  -8  -4  -1    0.88    0.45
  -8  -4  -1    1.82    0.63
   8  -4   1    1.71    0.55
   8  -4   1    1.28    0.38
  -8  -4  -1    1.46    0.61
   8   4  -1    1.09    0.53
   8  -4   1    1.76    0.56
   9   0  -1    0.06    0.28
  -9   0  -1   -0.06    0.29
   9   0   1    0.31    0.23
   9   0   1    0.35    0.31
   9   0  -1   -0.05    0.23
  -9   0   1   -0.13    0.28
  -9  -1   1   22.04    1.01
   9   1   1   21.12    0.85
   9   1   1   23.48    1.01
  -9  -1   1   23.08    0.87
   9  -1  -1   24.14    0.95
  -9   1  -1   23.92    0.92
   9  -1  -1   24.17    1.03
   9   1  -1   21.79    0.88
   9  -1   1   22.48    1.02
  -9  -1  -1   23.19    0.87
  -9  -1  -1   21.69    1.01
   9   1  -1   22.67    1.01
   9  -1   1   23.11    0.92
  -9   1   1   24.19    0.92
  -9  -2   1    9.41    0.73
   9  -2  -1   10.96    0.74
  -9  -2   1    8.87    0.64
   9   2   1    8.49    0.52
   9  -2  -1   10.86    0.67
   9   2   1   10.20    0.67
  -9  -2  -1   11.23    0.68
  -9  -2  -1   11.84    0.60
   9   2  -1   10.95    0.60
   9  -2   1   10.38    0.67
   9   2  -1   11.70    0.72
   9  -2   1    9.02    0.68
  -9  -2  -1   11.35    0.78
  -9  -3   1    7.50    0.75
  -9  -3   1    7.59    0.73
   9   3   1    6.10    0.65
  -9  -3   1    7.85    0.62
   9  -3  -1    8.08    0.83
   9  -3   1    6.74    0.70
   9   3  -1    7.83    0.71
   9   3  -1    6.99    0.59
  -9  -3  -1    5.94    0.73
   9  -3   1    7.16    0.68
  -9  -3  -1    7.17    0.56
  -9  -3  -1    7.64    0.72
  -9  -4   1   19.05    1.05
   9   4   1   19.31    1.13
   9  -4  -1   21.11    1.29
  -9  -4   1   19.78    1.24
   9  -4  -1   20.85    1.23
  -9  -4   1   18.53    1.18
  -9  -4  -1   20.84    1.26
   9  -4   1   18.70    1.17
   9   4  -1   20.92    1.18
  -9  -4  -1   21.03    1.08
   9  -4   1   19.50    1.19
  -9  -4  -1   20.01    1.34
  10   0   1   26.85    1.13
  10   0   1   25.03    0.98
  10   0  -1   27.25    1.02
 -10   0   1   26.42    1.10
 -10   0  -1   26.24    1.10
  10   0  -1   26.42    1.14
 -10   1  -1    1.31    0.36
 -10  -1   1    1.98    0.34
  10   1   1    1.70    0.42
 -10  -1   1    1.40    0.42
  10  -1  -1    1.17    0.41
  10  -1  -1    2.25    0.39
  10   1   1    1.82    0.33
  10  -1   1    1.77    0.42
  10   1  -1    1.34    0.31
  10   1  -1    1.63    0.44
 -10  -1  -1    1.49    0.32
  10  -1   1    1.90    0.47
 -10   1   1    1.66    0.37
 -10  -1  -1    1.46    0.44
  10   2   1   26.20    1.16
 -10  -2   1   26.29    1.09
  10  -2  -1   18.10    0.99
  10   2   1   22.73    0.95
 -10  -2   1   22.13    1.19
  10  -2  -1   19.04    0.94
  10   2  -1   18.70    0.97
 -10  -2  -1   20.78    0.83
 -10  -2  -1   16.65    0.88
 -10  -2  -1   18.42    1.04
  10  -2   1   26.27    1.20
  10   2  -1   17.52    0.83
  10  -2   1   25.68    1.13
  10  -3  -1    1.00    0.52
 -10  -3   1    1.55    0.40
 -10  -3   1    1.45    0.51
 -10  -3   1    0.31    0.49
  10   3   1    1.63    0.41
  10   3   1    0.93    0.50
  10  -3  -1    1.57    0.57
 -10  -3  -1    1.29    0.56
 -10  -3  -1    2.63    0.51
 -10  -3  -1    1.32    0.54
  10   3  -1    1.51    0.50
  10  -3   1    1.22    0.51
  10  -3   1    1.68    0.59
  10   3  -1    1.32    0.42
 -10  -4   1    5.75    0.96
  10   4   1    4.85    0.79
 -10  -4   1    4.42    1.00
 -10  -4   1    5.72    0.71
  10  -4  -1    4.52    0.86
  10  -4   1    4.91    0.90
 -10  -4  -1    4.63    0.78
  10  -4   1    5.20    0.85
 -10  -4  -1    6.16    1.14
  10   4  -1    5.13    0.78
  11   0  -1    0.12    0.30
  11   0   1    0.05    0.28
  11   0  -1    0.11    0.38
 -11   0  -1    0.10    0.36
  11   0   1    0.02    0.37
 -11   0   1    0.25    0.38
 -11  -1   1    1.66    0.48
  11  -1  -1    1.95    0.41
  11  -1  -1    1.57    0.50
  11   1   1    2.93    0.38
 -11  -1   1    1.47    0.34
  11   1   1    2.86    0.53
  11  -1   1    2.49    0.41
 -11  -1  -1    1.55    0.33
  11  -1   1    2.59    0.52
 -11  -1  -1    1.76    0.50
  11   1  -1    2.67    0.52
  11   1  -1    2.09    0.38
 -11   1   1    2.22    0.48
 -11  -2   1   24.37    1.10
  11  -2  -1   27.35    1.30
 -11  -2   1   23.39    1.22
  11   2   1   20.81    0.92
  11  -2  -1   27.13    1.21
  11   2  -1   27.62    1.30
 -11  -2  -1   27.66    1.20
 -11  -2  -1   27.25    1.31
  11  -2   1   23.36    1.08
  11   2  -1   25.20    1.07
  11  -2   1   24.38    1.22
 -11  -2  -1   25.99    1.07
  11  -3  -1    4.74    0.66
 -11  -3   1    6.52    0.60
 -11  -3   1    4.32    0.80
  11   3   1    6.26    0.76
  11  -3  -1    4.83    0.74
 -11  -3   1    6.91    0.82
 -11  -3  -1    5.17    0.79
 -11  -3  -1    6.51    0.58
  11  -3   1    6.42    0.85
  11   3  -1    5.57    0.57
  11  -3   1    5.30    0.75
  11   3  -1    6.02    0.76
 -11  -3  -1    5.32    0.71
  12   0   1   21.81    1.02
  12   0   1   21.97    1.13
 -12   0   1   23.36    1.16
  12   0  -1   20.40    0.92
  12   0  -1   21.09    1.10
 -12   0  -1   21.73    1.06
  12  -1  -1    4.00    0.64
  12   1   1    3.67    0.43
 -12   1  -1    4.08    0.55
 -12  -1   1    4.01    0.46
  12  -1  -1    4.00    0.51
  12   1   1    4.74    0.64
 -12  -1  -1    3.44    0.40
  12   1  -1    4.31    0.48
  12   1  -1    4.43    0.64
 -12   1   1    4.94    0.59
  12  -1   1    4.48    0.63
  12  -1   1    3.83    0.51
  12   2   1    1.61    0.38
 -12   2  -1    0.81    0.38
  12  -2  -1    0.58    0.54
  12   2   1    1.33    0.53
 -12  -2   1    1.57    0.50
 -12  -2   1    1.03    0.58
  12   2  -1    0.91    0.39
 -12  -2  -1    0.65    0.56
  12  -2   1    2.17    0.58
 -12  -2  -1    1.19    0.46
  12  -2   1    1.23    0.47
 -12  -2  -1    1.15    0.37
  12   2  -1    1.36    0.53
 -12  -3   1    0.75    0.75
 -12  -3   1    0.69    0.58
  12   3   1    0.94    0.57
  12  -3  -1    1.20    0.61
  12  -3  -1    0.91    0.55
  12  -3   1    0.11    0.52
 -12  -3  -1    1.16    0.58
 -12  -3  -1    1.39    0.76
  12  -3   1    1.67    0.65
  12   3  -1    1.50    0.58
  13   0   1    0.07    0.46
  13   0  -1    0.34    0.38
  13   0  -1   -0.65    0.44
 -13   0   1   -0.52    0.44
 -13   0  -1    0.56    0.46
  13   0   1   -0.19    0.34
  13  -1  -1    5.08    0.71
  13  -1  -1    5.52    0.62
  13   1   1    4.07    0.68
 -13   1  -1    5.94    0.72
 -13  -1   1    4.69    0.70
  13   1  -1    5.47    0.71
  13   1  -1    5.39    0.51
  13  -1   1    3.69    0.63
 -13   1   1    4.18    0.67
  13  -1   1    4.66    0.56
 -13  -1  -1    4.02    0.75
 -13  -2   1   19.71    1.04
 -13  -2   1   19.47    1.24
  13   2   1   21.88    1.21
  13  -2  -1   19.96    1.24
  13  -2  -1   20.87    1.10
 -13  -2  -1   21.28    1.33
  13  -2   1   20.38    1.22
  13   2  -1   18.65    1.15
  13  -2   1   18.59    1.05
 -13  -2  -1   21.73    1.10
  14   0   1   25.22    1.34
  14   0   1   23.87    1.09
 -14   0  -1   22.67    1.26
  14   0  -1   21.29    1.23
  14   0  -1   19.13    0.98
 -14   0   1   26.73    1.38
  14  -1  -1    2.88    0.67
 -14  -1   1    2.37    0.66
 -14   1  -1    2.93    0.66
  14   1   1    3.09    0.69
  14  -1  -1    2.95    0.61
  14   1  -1    2.39    0.68
  14  -1   1    3.85    0.54
  14  -1   1    2.07    0.61
 -14  -1  -1    2.90    0.78
 -14   1   1    2.72    0.62
 -14  -2   1    3.77    0.79
  14  -2  -1    1.95    0.69
  14  -2  -1    2.12    0.58
  14   2   1    2.86    0.87
 -14  -2  -1    2.87    0.93
  14  -2   1    3.78    0.80
  14  -2   1    3.60    0.60
  14   2  -1    1.40    0.59
 -15   0  -1    0.41    0.68
  15   0  -1   -0.69    0.52
  15   0   1    0.48    0.62
 -15   0   1   -0.28    0.58
   0   1  -2    0.39    0.12
   0  -1  -2    0.43    0.11
   0  -1   2    0.09    0.11
   0  -1   2    0.39    0.10
   0  -1   2    0.27    0.09
   0   1   2    0.50    0.09
   0  -1  -2    0.57    0.09
   0   1   2    0.12    0.09
   0  -1  -2    0.34    0.10
   0   1  -2    0.20    0.11
   0  -1   2    0.26    0.10
   0  -1   2    0.44    0.11
   0   2  -2   46.29    1.51
   0   2  -2   50.50    1.47
   0  -2  -2   47.76    1.51
   0  -2   2   60.96    1.79
   0   2   2   60.30    1.79
   0  -2   2   58.36    1.86
   0  -2  -2   45.59    1.51
   0  -2  -2   48.26    1.44
   0   2   2   60.75    1.85
   0  -2   2   60.15    1.87
   0  -3   2    5.42    0.36
   0  -3  -2    4.74    0.43
   0   3   2    4.22    0.42
   0  -3  -2    4.41    0.32
   0   3  -2    5.24    0.44
   0  -4  -2    5.64    0.42
   0  -4  -2    6.88    0.69
   0  -4   2    5.51    0.65
   0  -4  -2    6.04    0.63
   0  -4  -2    4.94    0.55
   0  -4   2    5.49    0.60
   0   4   2    6.37    0.59
   0  -4   2    4.99    0.40
   0   4  -2    5.59    0.61
   0  -4   2    4.76    0.64
   0  -5  -2    2.30    0.70
   0  -5   2    1.73    0.65
   0   5  -2    0.62    0.52
   0  -5  -2    1.52    0.53
   0  -5   2    0.72    0.54
   0  -5   2    0.75    0.52
   0  -5  -2    1.58    0.60
   0   5   2    1.73    0.55
   1   1   2  326.55    9.37
   1  -1  -2  324.54    9.09
  -1   1  -2  317.77    9.10
   1  -1  -2  331.49    9.09
  -1  -1   2  320.61    9.37
   1   1   2  335.19    9.40
  -1   1  -2  327.61    9.09
  -1  -1   2  325.60    9.38
   1  -1  -2  320.55    9.10
  -1  -1   2  327.72    9.40
   1   1   2  330.93    9.37
   1   1   2  331.65    9.38
   1  -1  -2  322.67    9.09
  -1  -1   2  327.26    9.38
  -1   1  -2  319.84    9.11
   1   1  -2  315.80    9.09
   1   1  -2  318.37    9.10
  -1   1   2  345.38    9.38
   1   1  -2  322.05    9.10
   1   1  -2  319.82    9.11
   1  -1   2  331.82    9.39
  -1   1   2  331.41    9.38
   1  -1   2  334.49    9.39
   1  -1   2  338.90    9.42
  -1  -1  -2  338.53    9.09
  -1  -1  -2  314.38    9.08
   1  -1   2  326.92    9.37
  -1  -1  -2  314.19    9.08
  -1  -1  -2  315.89    9.09
  -1  -1  -2  313.76    9.11
  -1   1   2  335.13    9.39
  -1   2  -2  122.97    3.58
   1  -2  -2  118.20    3.57
  -1  -2   2  138.17    3.97
   1  -2  -2  122.67    3.57
  -1  -2   2  135.51    3.95
   1   2   2  135.02    3.93
   1  -2  -2  123.12    3.57
   1   2   2  127.46    3.90
  -1  -2   2  132.51    3.90
  -1   2   2  137.99    3.94
   1  -2   2  134.53    3.95
   1   2  -2  123.69    3.57
   1  -2   2  131.44    3.95
   1  -2   2  135.25    3.94
  -1  -2  -2  123.19    3.56
  -1  -2  -2  121.05    3.52
  -1  -2  -2  122.04    3.59
  -1   2   2  136.73    3.85
   1   2  -2  113.58    3.52
  -1  -3   2    4.76    0.44
  -1  -3   2    6.67    0.66
  -1  -3   2    5.27    0.36
   1  -3  -2    4.13    0.39
   1  -3  -2    5.17    0.50
   1  -3  -2    4.46    0.43
   1   3   2    4.74    0.42
  -1   3  -2    5.23    0.45
  -1   3   2    4.13    0.41
   1  -3   2    5.24    0.44
  -1  -3  -2    4.21    0.42
   1  -3   2    4.62    0.45
  -1  -3  -2    4.82    0.36
   1   3  -2    4.05    0.41
   1  -3   2    5.94    0.53
  -1  -4   2   31.01    1.31
  -1  -4   2   28.95    1.32
  -1  -4   2   30.48    1.14
   1  -4  -2   29.37    1.24
   1  -4  -2   29.59    1.28
  -1   4  -2   29.57    1.26
   1   4   2   31.98    1.27
   1  -4  -2   30.28    1.23
  -1  -4  -2   29.22    1.26
   1   4  -2   29.38    1.22
   1  -4   2   31.86    1.31
   1  -4   2   31.54    1.34
  -1  -4  -2   29.10    1.11
  -1   4   2   30.91    1.28
   1  -4   2   30.19    1.28
  -1  -4  -2   26.44    1.27
   1  -5  -2    0.71    0.59
   1  -5  -2    1.36    0.61
  -1   5  -2    0.14    0.49
  -1  -5   2    0.33    0.50
   1   5   2    0.36    0.49
  -1  -5   2    0.67    0.52
   1  -5  -2    0.55    0.49
  -1  -5   2    1.32    0.61
  -1   5   2    0.61    0.53
   1  -5   2    0.43    0.53
  -1  -5  -2    0.64    0.58
   1   5  -2    0.35    0.49
   1  -5   2    1.21    0.62
  -1  -5  -2    0.38    0.54
  -1  -5  -2    0.04    0.50
   1  -5   2    0.96    0.53
  -2  -1   2  250.42    7.16
   2   1   2  257.90    7.14
   2  -1  -2  246.93    6.99
   2   1   2  257.40    7.16
  -2   1  -2  240.50    7.02
   2  -1  -2  250.20    7.02
  -2   1  -2  247.75    7.03
  -2   1  -2  239.46    7.02
  -2   1  -2  249.62    6.99
   2   1   2  251.03    7.12
   2  -1  -2  248.16    7.03
   2  -1  -2  249.14    7.02
   2   1   2  257.47    7.15
  -2  -1   2  253.96    7.16
  -2  -1   2  244.74    7.15
  -2  -1  -2  246.69    7.03
  -2   1   2  254.65    7.12
  -2  -1  -2  251.38    6.99
   2  -1   2  241.57    7.15
   2   1  -2  243.81    7.02
   2  -1   2  247.74    7.15
  -2  -1  -2  248.15    6.99
   2   1  -2  240.53    7.03
  -2   1   2  250.21    7.14
   2  -1   2  245.17    7.11
   2  -1   2  251.39    7.16
  -2   1   2  251.31    7.15
   2   1  -2  250.92    7.03
  -2  -1  -2  247.57    7.03
   2   1  -2  244.40    7.01
   2  -2  -2  139.73    4.16
  -2  -2   2  114.87    3.39
   2  -2  -2  142.00    4.18
  -2   2  -2  148.54    4.20
   2   2   2  112.81    3.39
  -2  -2   2  115.48    3.38
  -2  -2   2  116.39    3.43
   2  -2  -2  141.93    4.19
  -2   2   2  112.85    3.40
   2  -2   2  114.75    3.41
   2  -2   2  115.78    3.42
  -2  -2  -2  138.46    4.20
   2   2  -2  147.80    4.19
   2  -2   2  115.73    3.38
  -2  -2  -2  141.37    4.16
  -2  -2  -2  137.04    4.15
   2   2  -2  147.33    4.18
   2  -3  -2   31.59    1.22
  -2   3  -2   30.72    1.20
  -2  -3   2   32.49    1.14
  -2  -3   2   32.97    1.25
   2  -3  -2   32.94    1.20
   2  -3  -2   32.64    1.18
  -2  -3   2   33.53    1.21
   2   3   2   33.47    1.18
   2  -3   2   31.77    1.22
  -2  -3  -2   34.17    1.25
  -2   3   2   32.91    1.21
  -2  -3  -2   33.71    1.20
   2   3  -2   31.38    1.19
  -2  -3  -2   33.67    1.14
   2  -3   2   33.18    1.19
   2  -3   2   30.69    1.20
  -2  -4   2    3.24    0.58
  -2   4  -2    2.14    0.48
   2  -4  -2    2.49    0.52
  -2  -4   2    3.04    0.44
   2  -4  -2    2.65    0.51
   2  -4  -2    2.36    0.49
  -2  -4   2    3.62    0.55
   2   4   2    3.29    0.51
   2  -4   2    2.54    0.52
   2  -4   2    2.70    0.51
   2  -4   2    2.10    0.47
  -2  -4  -2    2.42    0.42
  -2  -4  -2    1.47    0.50
   2   4  -2    1.96    0.47
  -2  -4  -2    1.30    0.46
  -2   4   2    2.94    0.50
  -2  -5   2    6.39    0.81
   2  -5  -2    6.90    0.81
   2  -5  -2    6.47    0.84
  -2  -5   2    6.16    0.76
  -2  -5   2    7.14    0.88
  -2  -5   2    5.92    0.65
  -2   5  -2    5.76    0.77
   2   5   2    6.57    0.76
   2  -5  -2    7.59    0.79
  -2  -5  -2    6.87    0.65
  -2   5   2    6.71    0.77
  -2  -5  -2    7.40    0.78
  -2  -5  -2    7.48    0.86
   2  -5   2    6.70    0.83
   2  -5   2    6.08    0.78
   2   5  -2    6.29    0.74
   2  -5   2    7.96    0.91
  -2  -5  -2    6.05    0.87
   3   0   2   -0.02    0.07
  -3   0   2    0.07    0.08
  -3   0   2    0.06    0.09
  -3   0  -2    0.44    0.12
  -3   0   2    0.16    0.11
  -3   0   2    0.24    0.11
  -3   0  -2    0.03    0.10
  -3   0   2    0.21    0.08
   3   0  -2    0.09    0.07
  -3   0  -2    0.06    0.07
   3   0   2    0.27    0.11
   3   0  -2    0.10    0.10
   3   0   2    0.59    0.12
   3   0  -2    0.25    0.10
   3   0  -2    0.07    0.08
  -3  -1   2   32.44    1.10
  -3  -1   2   36.87    1.08
   3   1   2   36.01    1.10
   3  -1  -2   35.51    1.11
   3  -1  -2   35.32    1.05
  -3  -1   2   35.39    1.12
   3  -1  -2   33.98    1.11
  -3  -1   2   35.00    1.12
  -3   1  -2   32.32    1.10
   3  -1  -2   35.46    1.12
   3   1   2   36.79    1.06
  -3   1  -2   34.97    1.04
   3   1   2   34.04    1.10
  -3  -1  -2   36.02    1.06
   3   1  -2   35.07    1.08
   3  -1   2   34.13    1.03
  -3  -1  -2   34.78    1.10
   3  -1   2   35.27    1.12
  -3  -1  -2   37.47    1.06
   3   1  -2   36.42    1.12
  -3  -1  -2   34.46    1.10
  -3  -1  -2   33.82    1.12
   3   1  -2   33.85    1.11
  -3   1   2   35.31    1.05
  -3   1   2   31.84    1.10
   3  -1   2   35.55    1.10
  -3  -2   2   76.64    2.34
  -3  -2   2   76.78    2.38
   3  -2  -2  100.51    2.94
   3  -2  -2   94.99    2.98
  -3   2  -2  101.59    3.01
   3  -2  -2  102.11    3.01
  -3  -2   2   76.32    2.33
   3   2   2   74.29    2.33
   3  -2   2   76.98    2.36
   3  -2   2   76.86    2.30
   3   2  -2   98.36    2.99
   3   2  -2  100.64    2.97
  -3  -2  -2   99.13    2.95
  -3  -2  -2   99.42    2.98
  -3  -2  -2   97.90    3.00
   3  -2   2   78.66    2.36
   3  -3  -2    6.04    0.48
  -3  -3   2    5.81    0.53
  -3  -3   2    5.26    0.46
   3  -3  -2    6.21    0.52
  -3  -3   2    5.91    0.48
   3   3   2    6.74    0.47
   3  -3  -2    6.50    0.48
  -3  -3  -2    6.23    0.54
   3  -3   2    5.58    0.44
  -3  -3  -2    6.59    0.47
  -3   3   2    6.37    0.49
  -3  -3  -2    6.72    0.47
   3  -3   2    5.30    0.48
   3   3  -2    5.83    0.47
  -3   4  -2   36.87    1.50
  -3  -4   2   39.31    1.56
  -3  -4   2   40.57    1.53
   3   4   2   39.73    1.53
   3  -4  -2   37.92    1.50
   3  -4  -2   38.37    1.57
  -3  -4   2   37.39    1.63
   3  -4  -2   38.05    1.46
   3   4  -2   37.37    1.48
  -3  -4  -2   38.81    1.54
   3  -4   2   40.57    1.58
   3  -4   2   39.78    1.51
  -3   4   2   43.15    1.58
  -3  -4  -2   37.63    1.41
  -3  -4  -2   35.85    1.56
   3  -4   2   40.60    1.58
  -3  -5   2    4.78    0.85
   3  -5  -2    3.35    0.73
  -3  -5   2    5.12    0.65
  -3   5  -2    5.21    0.76
   3   5   2    5.48    0.70
   3  -5  -2    3.35    0.67
   3  -5  -2    3.60    0.69
  -3  -5   2    5.52    0.81
   3  -5   2    5.42    0.83
  -3  -5  -2    3.91    0.77
   3  -5   2    4.82    0.76
   3   5  -2    4.84    0.70
  -3  -5  -2    3.89    0.83
  -3  -5  -2    4.56    0.61
   3  -5   2    4.17    0.72
   4   0   2  182.75    5.13
   4   0   2  181.24    5.07
   4   0  -2  175.43    5.03
  -4   0   2  171.82    5.08
  -4   0  -2  173.54    5.04
  -4   0   2  176.59    5.06
  -4   0   2  179.27    5.11
  -4   0  -2  174.78    5.14
  -4   0  -2  179.86    5.08
   4   0  -2  178.86    5.07
   4   0  -2  180.93    5.11
  -4   0   2  177.05    5.06
   4   0   2  175.47    5.10
   4   0  -2  175.40    5.08
   4  -1  -2   64.34    1.90
  -4  -1   2   55.72    1.69
   4   1   2   52.89    1.71
   4  -1  -2   61.52    1.91
  -4  -1   2   55.31    1.75
   4   1   2   56.79    1.67
   4  -1  -2   63.08    1.82
   4   1   2   56.45    1.73
  -4   1  -2   63.25    1.81
  -4  -1   2   55.99    1.73
   4  -1  -2   61.07    1.82
   4   1  -2   63.42    1.92
  -4   1   2   57.56    1.65
  -4  -1  -2   62.03    1.92
   4   1  -2   62.93    1.87
  -4  -1  -2   61.09    1.88
  -4  -1  -2   61.19    1.84
  -4   1   2   56.58    1.65
   4  -1   2   58.82    1.77
   4  -1   2   57.11    1.65
   4  -1   2   55.98    1.75
   4  -2  -2   69.10    2.11
  -4  -2   2   47.93    1.58
  -4  -2   2   49.63    1.63
  -4  -2   2   48.24    1.64
   4  -2  -2   67.07    2.02
   4   2   2   51.65    1.57
   4  -2  -2   69.38    2.10
   4   2   2   53.08    1.62
   4   2  -2   64.31    2.10
   4  -2   2   49.98    1.62
  -4  -2  -2   65.71    2.10
   4   2  -2   65.94    2.06
  -4  -2  -2   67.42    2.11
  -4  -2  -2   65.53    2.04
   4  -2   2   48.81    1.63
   4  -3  -2   25.11    1.07
   4  -3  -2   26.34    0.98
  -4  -3   2   19.77    0.94
   4  -3  -2   25.63    1.06
   4   3   2   20.95    0.87
  -4  -3   2   20.21    0.88
  -4  -3   2   20.06    0.88
   4   3  -2   22.48    1.01
  -4  -3  -2   25.16    0.99
   4  -3   2   19.82    0.82
  -4  -3  -2   25.93    1.02
   4  -3   2   19.50    0.89
  -4  -3  -2   27.12    1.09
   4  -3   2   18.51    0.89
   4  -4  -2    1.10    0.41
   4   4   2    1.73    0.45
   4  -4  -2    1.29    0.47
  -4  -4   2    1.23    0.46
  -4  -4   2    1.73    0.48
   4  -4  -2    1.29    0.48
  -4  -4   2    1.39    0.50
  -4  -4  -2    1.67    0.46
   4   4  -2    1.92    0.48
  -4  -4  -2    0.52    0.51
   4  -4   2    1.58    0.49
   4  -4   2    1.03    0.42
  -4  -4  -2    0.56    0.45
   4  -4   2    1.02    0.45
  -4  -5   2    9.13    0.79
  -4  -5   2    7.75    0.88
   4  -5  -2    4.11    0.72
   4  -5  -2    4.67    0.68
   4   5   2    7.25    0.81
   4  -5  -2    6.45    0.89
  -4  -5   2    7.20    0.93
  -4  -5  -2    5.63    0.74
   4  -5   2    7.81    0.82
   4  -5   2    9.20    0.90
  -4  -5  -2    3.78    0.83
   4  -5   2    9.39    0.87
   4   5  -2    6.12    0.77
  -4  -5  -2    6.90    0.72
  -5   0  -2   -0.07    0.11
  -5   0   2    0.03    0.11
   5   0   2    0.23    0.16
  -5   0   2    0.19    0.11
  -5   0   2   -0.12    0.09
  -5   0   2    0.12    0.16
  -5   0  -2    0.05    0.16
   5   0   2   -0.16    0.11
   5   0  -2    0.21    0.13
   5   0  -2    0.15    0.16
   5   1   2  118.29    3.46
  -5  -1   2  123.18    3.53
  -5  -1   2  117.03    3.55
  -5  -1   2  120.31    3.51
  -5   1  -2  121.23    3.45
   5  -1  -2  123.67    3.44
   5  -1  -2  117.31    3.46
   5  -1  -2  119.11    3.52
   5  -1  -2  118.67    3.56
   5   1   2  122.25    3.54
   5   1  -2  120.98    3.56
  -5   1   2  117.69    3.42
  -5   1   2  122.72    3.46
   5  -1   2  122.98    3.51
  -5  -1  -2  119.55    3.47
   5  -1   2  110.91    3.47
   5   1  -2  119.87    3.50
  -5  -1  -2  117.93    3.56
   5  -1   2  120.11    3.56
   5  -2  -2   30.33    0.99
  -5  -2   2   27.51    1.06
   5  -2  -2   32.09    1.11
  -5  -2   2   27.34    0.98
   5   2   2   27.32    0.96
  -5  -2   2   28.21    1.05
  -5   2  -2   26.59    1.00
   5  -2  -2   31.46    1.12
   5   2   2   29.14    1.03
  -5  -2  -2   30.22    1.11
  -5  -2  -2   33.31    1.14
   5  -2   2   27.93    0.92
   5   2  -2   29.77    1.10
   5   2  -2   30.14    1.05
   5  -2   2   29.45    1.06
  -5  -2  -2   29.92    1.03
   5  -2   2   27.91    1.03
   5   3   2   23.96    0.98
  -5  -3   2   21.70    0.99
   5  -3  -2   22.60    1.00
   5  -3  -2   21.24    0.97
  -5  -3   2   21.89    1.02
   5  -3  -2   22.55    0.90
  -5  -3   2   21.23    0.95
  -5  -3  -2   22.07    0.91
   5  -3   2   23.75    1.01
  -5  -3  -2   22.59    0.98
   5  -3   2   23.22    0.89
   5  -3   2   23.03    1.01
  -5  -3  -2   22.62    1.01
   5   3  -2   18.83    0.94
  -5  -4   2   47.10    1.79
   5  -4  -2   52.20    1.98
   5  -4  -2   53.67    1.99
  -5  -4   2   46.42    1.87
  -5  -4   2   43.28    1.71
   5   4   2   46.97    1.73
   5  -4  -2   55.66    1.91
  -5  -4  -2   52.32    1.94
   5  -4   2   45.67    1.83
   5   4  -2   53.59    1.96
  -5  -4  -2   54.84    2.04
  -5  -4  -2   51.81    1.93
   5  -4   2   47.18    1.80
   5  -4   2   43.54    1.67
   5   5   2    5.05    0.75
   5  -5  -2    4.70    0.71
   5  -5  -2    6.13    1.10
  -5  -5   2    5.17    0.75
  -5  -5   2    5.86    0.79
   5  -5  -2    5.84    0.80
   5  -5   2    3.26    0.91
   5  -5   2    5.35    0.71
   5   5  -2    6.81    0.80
  -5  -5  -2    6.60    0.89
  -5  -5  -2    5.71    1.16
   5  -5   2    4.21    0.71
  -5  -5  -2    5.83    0.79
   6   0  -2   18.61    0.74
  -6   0   2   22.18    0.81
  -6   0   2   21.95    0.72
   6   0   2   21.15    0.75
  -6   0  -2   17.34    0.65
   6   0  -2   20.42    0.69
  -6   0  -2   18.52    0.71
  -6   0   2   22.12    0.72
   6   0   2   22.36    0.83
   6   1   2    2.61    0.32
   6   1   2    2.60    0.23
  -6   1  -2    1.39    0.20
  -6  -1   2    2.95    0.36
   6  -1  -2    1.84    0.21
  -6  -1   2    3.04    0.31
   6  -1  -2    1.73    0.29
   6  -1  -2    1.74    0.26
  -6  -1  -2    1.56    0.30
  -6   1   2    2.68    0.25
   6  -1   2    2.78    0.30
   6  -1   2    2.99    0.34
   6  -1   2    2.73    0.25
   6   1  -2    2.22    0.30
  -6  -1  -2    1.43    0.24
  -6  -1  -2    1.54    0.19
   6   1  -2    1.82    0.23
   6  -2  -2   41.04    1.46
   6   2   2   34.52    1.25
   6   2   2   35.15    1.17
  -6  -2   2   34.18    1.20
   6  -2  -2   43.22    1.46
  -6  -2   2   35.16    1.29
  -6   2  -2   40.26    1.30
  -6  -2   2   34.87    1.26
   6  -2   2   34.64    1.28
   6   2  -2   39.39    1.39
   6  -2   2   35.43    1.10
  -6  -2  -2   42.19    1.36
   6  -2   2   35.84    1.25
   6   2  -2   43.50    1.47
  -6  -2  -2   42.77    1.45
  -6  -2  -2   43.13    1.49
  -6  -3   2   21.53    1.01
   6  -3  -2   28.50    1.07
  -6  -3   2   20.85    0.91
  -6  -3   2   19.90    0.98
   6   3   2   20.35    0.93
   6  -3  -2   29.95    1.23
   6  -3  -2   28.60    1.20
  -6  -3  -2   31.08    1.12
  -6  -3  -2   28.28    1.23
   6  -3   2   18.91    0.94
   6   3  -2   28.56    1.19
   6  -3   2   20.04    0.97
   6   3  -2   28.84    1.13
  -6  -3  -2   29.25    1.23
   6  -3   2   20.30    0.82
  -6  -4   2   19.79    1.15
  -6  -4   2   19.91    1.02
   6  -4  -2   18.82    1.09
   6   4   2   20.66    1.06
   6  -4  -2   20.35    0.95
  -6  -4   2   19.61    1.11
   6  -4  -2   19.19    1.06
   6   4  -2   20.10    1.04
  -6  -4  -2   17.10    1.11
   6  -4   2   20.50    0.99
   6  -4   2   21.30    1.16
  -6  -4  -2   20.02    1.01
   6  -4   2   20.24    1.15
  -6  -4  -2   18.06    1.03
   6  -5  -2    8.24    0.99
  -6  -5   2    7.39    0.93
  -6  -5   2    6.49    1.04
   6  -5  -2   10.25    0.96
   6   5   2    8.16    0.89
   6  -5  -2    9.23    0.80
  -6  -5   2    8.48    0.92
   6  -5   2    7.21    0.87
   6  -5   2    7.08    0.88
   6  -5   2    7.27    0.82
  -6  -5  -2    7.64    1.01
  -6  -5  -2    9.45    0.96
   6   5  -2   10.37    0.90
  -6  -5  -2    9.15    0.87
  -7   0   2    0.27    0.14
   7   0   2   -0.01    0.16
   7   0  -2   -0.06    0.18
   7   0   2   -0.13    0.21
  -7   0  -2    0.01    0.21
  -7   0   2    0.22    0.15
   7   0  -2   -0.02    0.20
  -7   0   2    0.11    0.21
   7   1   2   37.89    1.32
   7  -1  -2   32.99    1.14
  -7  -1   2   37.67    1.24
  -7  -1   2   37.14    1.32
   7   1   2   35.52    1.26
   7  -1  -2   34.41    1.21
  -7   1  -2   33.68    1.09
  -7  -1  -2   31.05    1.09
  -7  -1  -2   32.12    1.19
   7  -1   2   37.03    1.32
  -7   1   2   38.03    1.22
   7   1  -2   33.35    1.19
   7   1  -2   31.85    1.10
   7  -1   2   38.08    1.25
  -7  -2   2   33.35    1.29
   7   2   2   35.70    1.17
   7   2   2   34.80    1.37
  -7  -2   2   33.73    1.20
  -7  -2   2   36.32    1.27
   7  -2  -2   30.71    1.16
   7  -2  -2   32.10    1.20
   7  -2  -2   30.75    0.99
  -7  -2  -2   29.65    1.14
   7   2  -2   30.05    1.18
  -7  -2  -2   30.49    1.07
  -7   2   2   30.33    1.09
  -7  -2  -2   30.84    1.21
   7  -2   2   35.28    1.31
   7   2  -2   29.61    1.08
   7  -3  -2    4.00    0.55
  -7  -3   2    4.05    0.56
   7   3   2    4.19    0.53
   7  -3  -2    5.02    0.61
  -7  -3   2    4.54    0.60
   7  -3  -2    4.62    0.40
  -7  -3  -2    4.77    0.58
   7  -3   2    3.87    0.55
   7  -3   2    3.55    0.53
  -7  -3  -2    4.95    0.61
   7   3  -2    5.40    0.59
   7  -3   2    3.87    0.37
  -7  -3  -2    4.81    0.47
   7  -4  -2   11.75    0.90
  -7  -4   2    9.37    0.75
   7  -4  -2   10.92    0.74
  -7  -4   2    8.47    0.81
   7   4   2    9.06    0.94
   7  -4  -2   11.45    0.90
  -7  -4   2    8.94    0.88
  -7  -4  -2   11.64    0.90
   7   4  -2   12.00    0.86
   7  -4   2    9.18    0.64
  -7  -4  -2   11.38    0.77
   7  -4   2    9.87    0.84
  -7  -4  -2   11.05    0.94
   7  -4   2    9.25    0.84
  -8   0   2   78.44    2.39
   8   0   2   79.95    2.46
  -8   0  -2   89.12    2.74
  -8   0   2   85.82    2.54
  -8   0   2   83.72    2.39
   8   0  -2   88.51    2.80
   8   0   2   77.89    2.57
   8   0  -2   88.84    2.71
   8   1   2    5.22    0.35
   8  -1  -2    3.74    0.44
  -8  -1   2    4.93    0.39
  -8   1  -2    3.21    0.35
   8   1   2    5.15    0.47
  -8  -1   2    5.70    0.56
   8  -1  -2    3.16    0.36
  -8   1   2    5.31    0.40
  -8  -1  -2    2.94    0.33
  -8  -1  -2    2.69    0.53
   8  -1   2    5.44    0.47
   8  -1   2    5.10    0.40
   8   1  -2    3.54    0.45
   8   1  -2    3.07    0.32
  -8  -2   2   17.83    0.83
   8  -2  -2   18.23    0.85
   8   2   2   16.20    0.71
   8  -2  -2   18.62    0.91
  -8  -2   2   18.06    0.90
   8   2   2   16.81    0.84
   8  -2   2   18.22    0.83
   8   2  -2   17.89    0.87
  -8  -2  -2   18.22    0.75
  -8  -2  -2   17.06    0.83
   8   2  -2   19.35    0.78
  -8  -2  -2   17.64    0.90
   8  -2   2   16.83    0.86
  -8  -3   2   20.31    1.07
   8  -3  -2   18.84    1.02
  -8  -3   2   19.63    1.02
   8  -3  -2   19.36    0.99
   8   3   2   20.43    1.00
   8  -3  -2   18.60    0.77
  -8  -3   2   19.31    0.93
   8   3  -2   18.68    0.98
   8   3  -2   20.14    0.91
  -8  -3  -2   19.88    1.02
   8  -3   2   19.57    1.03
   8  -3   2   18.64    0.75
   8  -3   2   20.22    1.00
  -8  -3  -2   20.04    0.91
  -8  -3  -2   18.62    1.02
   8  -4  -2    0.95    0.55
  -8  -4   2    0.80    0.59
   8  -4  -2    0.78    0.54
  -8  -4   2    0.21    0.43
  -8  -4   2    0.82    0.59
   8   4   2    1.21    0.52
   8  -4  -2    1.76    0.45
   8  -4   2    1.78    0.57
  -8  -4  -2    0.94    0.45
   8  -4   2    1.48    0.38
   8  -4   2    1.32    0.56
  -8  -4  -2    1.45    0.63
   8   4  -2    0.75    0.51
  -8  -4  -2    1.10    0.62
  -9   0   2    0.18    0.29
   9   0  -2   -0.25    0.22
   9   0   2   -0.21    0.19
   9   0  -2    0.22    0.29
  -9   0   2   -0.11    0.17
   9   0   2   -0.03    0.28
  -9   0  -2   -0.10    0.28
   9   1   2   32.58    1.18
  -9  -1   2   34.45    1.20
   9   1   2   35.09    1.34
  -9   1  -2   36.73    1.26
  -9  -1   2   33.57    1.33
   9  -1  -2   36.50    1.28
   9  -1  -2   35.33    1.37
   9   1  -2   37.14    1.38
  -9   1   2   35.72    1.25
   9   1  -2   35.45    1.24
   9  -1   2   34.76    1.35
  -9  -1  -2   34.67    1.20
   9  -1   2   37.40    1.26
  -9  -1  -2   33.58    1.37
  -9  -2   2   11.61    0.68
   9  -2  -2   12.05    0.69
  -9  -2   2   11.42    0.76
   9  -2  -2   10.31    0.72
   9   2   2    9.93    0.55
   9   2   2   11.82    0.72
   9   2  -2   10.12    0.59
   9  -2   2   11.35    0.75
  -9  -2  -2   11.60    0.76
  -9  -2  -2    9.96    0.57
   9   2  -2   10.70    0.71
   9  -2   2   11.65    0.68
  -9  -2  -2   10.62    0.74
  -9  -3   2   19.71    1.07
  -9  -3   2   22.13    1.01
  -9  -3   2   19.47    1.13
   9  -3  -2   21.60    0.84
   9   3   2   21.26    1.07
  -9  -3  -2   23.20    1.13
  -9  -3  -2   23.09    1.18
   9   3  -2   22.08    1.04
  -9  -3  -2   24.83    1.02
   9  -3   2   22.37    1.12
   9   3  -2   24.15    1.16
   9  -3   2   20.67    1.04
  -9  -4   2    1.93    0.51
  -9  -4   2    1.82    0.65
   9  -4  -2    2.51    0.65
   9  -4  -2    2.28    0.62
   9   4   2    2.99    0.61
  -9  -4   2    1.55    0.68
   9  -4   2    1.30    0.60
  -9  -4  -2    2.25    0.50
   9  -4   2    1.71    0.63
  -9  -4  -2    1.46    0.63
   9   4  -2    2.61    0.64
  -9  -4  -2    2.47    0.66
 -10   0   2   30.77    1.22
  10   0   2   30.55    1.26
  10   0  -2   30.16    1.23
  10   0   2   30.66    1.11
  10   0  -2   29.06    1.11
 -10   0  -2   29.80    1.20
  10  -1  -2   10.15    0.61
 -10   1  -2    9.88    0.60
  10   1   2    8.11    0.66
  10   1   2    7.98    0.49
 -10  -1   2    7.84    0.68
 -10  -1   2    8.22    0.50
  10  -1  -2    8.77    0.67
 -10  -1  -2    8.95    0.69
 -10   1   2    8.82    0.58
  10   1  -2    8.74    0.54
  10  -1   2    7.72    0.65
  10   1  -2   10.33    0.70
  10  -1   2    9.19    0.64
 -10  -1  -2    9.68    0.52
  10   2   2    1.56    0.46
 -10  -2   2    1.47    0.52
  10  -2  -2    1.81    0.48
 -10  -2   2    1.84    0.45
  10  -2  -2    1.14    0.39
  10   2   2    1.70    0.33
 -10  -2  -2    1.81    0.43
 -10  -2  -2    1.99    0.51
  10  -2   2    2.84    0.55
 -10  -2  -2    2.43    0.36
  10  -2   2    1.64    0.43
  10   2  -2    1.46    0.36
  10   2  -2    1.20    0.46
 -10  -3   2   16.98    1.05
  10  -3  -2   19.08    1.07
 -10  -3   2   15.26    1.08
  10   3   2   17.34    1.00
  10  -3  -2   19.47    1.12
 -10  -3   2   17.81    0.93
  10  -3   2   16.40    1.05
  10   3  -2   20.61    0.96
 -10  -3  -2   19.81    0.92
 -10  -3  -2   17.73    1.13
  10   3  -2   17.32    1.06
 -10  -3  -2   20.13    1.07
  10  -3   2   15.37    0.94
 -10  -4   2    3.24    0.75
 -10  -4   2    1.45    0.52
  10  -4  -2    2.72    0.75
  10  -4   2    2.42    0.79
  10  -4   2    1.61    0.70
  10   4  -2    3.23    0.71
 -10  -4  -2    3.48    0.83
  11   0  -2   -0.08    0.33
  11   0   2   -0.31    0.27
  11   0  -2    0.21    0.40
 -11   0   2    0.36    0.39
 -11   0  -2    0.12    0.36
  11   0   2    0.17    0.37
  11   1   2   26.23    1.20
  11  -1  -2   22.70    1.01
  11   1   2   24.99    1.00
  11  -1  -2   23.32    1.12
 -11  -1   2   27.01    1.23
 -11  -1   2   27.81    1.03
  11   1  -2   22.11    1.09
 -11  -1  -2   23.55    0.90
 -11  -1  -2   22.45    1.13
  11  -1   2   24.73    1.20
  11  -1   2   27.23    1.09
  11   1  -2   22.01    0.95
 -11   1   2   28.78    1.17
  11  -2  -2    4.24    0.56
 -11  -2   2    3.72    0.55
  11  -2  -2    3.71    0.62
 -11  -2   2    4.21    0.65
  11   2   2    4.22    0.44
 -11  -2  -2    4.27    0.53
  11  -2   2    5.36    0.70
  11   2  -2    4.23    0.52
  11  -2   2    5.84    0.63
 -11  -2  -2    4.21    0.45
  11   2  -2    5.09    0.67
 -11  -2  -2    3.82    0.63
  11  -3  -2    5.91    0.73
 -11  -3   2    5.23    0.63
  11  -3  -2    4.94    0.76
 -11  -3   2    5.62    0.71
 -11  -3   2    5.45    0.81
  11   3   2    5.87    0.73
  11  -3   2    5.92    0.78
  11  -3   2    5.53    0.67
 -11  -3  -2    4.34    0.77
 -11  -3  -2    4.56    0.77
  11   3  -2    3.94    0.67
  11   3  -2    5.04    0.59
 -12   0   2    3.19    0.56
  12   0  -2    2.09    0.50
  12   0  -2    1.65    0.40
  12   0   2    2.01    0.51
 -12   0  -2    2.18    0.56
  12   0   2    2.46    0.44
 -12   1  -2   15.39    0.85
  12   1   2   12.54    0.87
 -12  -1   2   12.18    0.67
  12  -1  -2   14.64    0.79
  12   1   2   10.75    0.63
  12  -1  -2   14.09    0.93
  12   1  -2   12.64    0.80
 -12   1   2   14.72    0.80
  12   1  -2   13.56    0.91
  12  -1   2   12.76    0.89
 -12  -1  -2   13.48    0.68
  12  -1   2   12.93    0.75
 -12  -2   2    2.06    0.48
  12   2   2    1.21    0.45
  12  -2  -2    1.21    0.53
  12   2   2    2.10    0.57
 -12  -2   2    1.85    0.62
 -12  -2  -2    1.71    0.47
 -12  -2  -2    1.08    0.35
  12   2  -2    1.68    0.42
  12  -2   2    1.69    0.45
  12   2  -2    1.17    0.53
 -12  -2  -2    1.53    0.64
  12  -2   2    1.14    0.54
  12  -3  -2   12.17    1.06
  12  -3  -2   12.00    0.92
 -12  -3   2   11.59    0.94
  12   3   2   10.16    0.93
 -12  -3   2   11.65    1.39
 -12  -3  -2   14.04    1.01
  12  -3   2   10.09    0.96
  12   3  -2   12.12    0.98
 -12  -3  -2   10.85    1.30
  12  -3   2   10.35    0.86
  13   0  -2    0.04    0.37
 -13   0   2    0.24    0.49
  13   0  -2    0.56    0.47
  13   0   2   -0.67    0.33
 -13   0  -2    0.02    0.50
  13   0   2    0.31    0.50
  13  -1  -2   15.51    0.90
 -13   1  -2   17.22    1.00
  13   1   2   15.45    1.01
  13  -1  -2   17.10    1.06
  13   1   2   14.74    0.76
 -13  -1   2   13.96    1.00
 -13   1   2   16.33    1.01
  13  -1   2   16.66    1.02
  13   1  -2   15.09    0.82
  13  -1   2   14.92    0.86
 -13  -1  -2   15.32    1.12
  13   1  -2   15.92    1.01
  13   2   2    3.99    0.70
 -13  -2   2    4.33    0.60
 -13  -2   2    4.07    0.77
  13  -2  -2    2.98    0.58
  13  -2  -2    2.69    0.68
  13  -2   2    2.65    0.68
  13  -2   2    4.37    0.62
 -13  -2  -2    4.05    0.77
 -13  -2  -2    3.39    0.53
  13   2  -2    4.74    0.72
  14   0  -2   16.23    0.90
 -14   0   2   15.33    1.09
  14   0   2   14.30    0.80
  14   0  -2   17.83    1.16
 -14   0  -2   17.08    1.14
  14   0   2   14.71    1.05
  14   1   2    2.02    0.63
  14  -1  -2    1.02    0.57
 -14   1  -2    1.60    0.60
 -14  -1   2    1.73    0.61
 -14  -1  -2    1.78    0.65
 -14   1   2    1.86    0.62
  14   1  -2    1.72    0.62
  14  -1   2    2.20    0.64
  14  -1   2    1.58    0.47
 -14  -2   2    1.00    0.65
  14  -2  -2   -0.28    0.59
  14  -2  -2    0.97    0.50
  14  -2   2    1.21    0.51
 -14  -2  -2    0.59    0.66
  14  -2   2    0.58    0.64
  14   2  -2    0.60    0.56
 -15   0  -2   -0.27    0.64
  15   0   2   -0.33    0.57
  15   0  -2   -0.79    0.55
 -15   0   2    0.01    0.61
   0  -1   3   65.42    1.90
   0   1   3   65.86    1.93
   0   1  -3   82.77    2.44
   0  -1   3   65.42    1.94
   0  -1   3   71.18    1.98
   0   1   3   63.04    1.90
   0  -1  -3   84.79    2.42
   0   1   3   66.22    1.91
   0   1  -3   85.64    2.45
   0  -1  -3   83.84    2.41
   0   1  -3   82.22    2.44
   0  -1  -3   84.83    2.45
   0   1  -3   83.71    2.41
   0  -1   3   64.39    1.94
   0  -1  -3   84.00    2.44
   0   2   3    1.65    0.22
   0  -2  -3    1.91    0.24
   0  -2  -3    2.67    0.28
   0   2  -3    2.99    0.27
   0  -2  -3    2.45    0.20
   0   2  -3    2.50    0.24
   0   3   3  109.98    3.26
   0  -3  -3  101.82    3.06
   0  -3  -3  105.59    3.20
   0   3  -3  104.11    3.19
   0  -3   3  102.29    3.31
   0  -3   3  107.07    3.30
   0  -3  -3  103.32    3.20
   0  -3   3  109.65    3.30
   0  -4  -3    0.12    0.39
   0  -4  -3    0.39    0.38
   0   4   3    0.05    0.35
   0  -4   3    0.20    0.40
   0  -4   3    0.22    0.24
   0   4  -3    0.72    0.41
   0  -4  -3    0.91    0.29
   0  -4  -3    0.61    0.40
   0  -4   3    0.52    0.41
   0  -4   3    0.83    0.43
   0  -5   3   10.51    0.98
   0  -5  -3    9.48    0.81
   0  -5  -3    9.72    0.90
   0  -5   3   10.80    0.94
   0   5   3   10.11    0.86
   0   5  -3   10.05    0.88
   0  -5  -3    9.20    0.94
   0  -5   3   11.62    0.91
  -1  -1   3  148.09    4.31
   1  -1  -3  142.17    4.14
   1  -1  -3  143.50    4.09
   1   1   3  156.39    4.30
   1  -1  -3  144.18    4.13
   1   1   3  150.58    4.30
  -1  -1   3  154.69    4.33
  -1  -1   3  148.07    4.33
   1  -1  -3  147.43    4.13
  -1   1  -3  146.65    4.16
  -1   1  -3  147.50    4.14
  -1  -1   3  151.38    4.32
   1   1   3  149.43    4.30
   1  -1  -3  143.37    4.15
  -1   1  -3  146.27    4.15
  -1   1   3  150.31    4.31
  -1   1   3  148.56    4.32
   1   1  -3  144.26    4.16
   1  -1   3  152.14    4.31
  -1  -1  -3  139.99    4.13
   1  -1   3  148.01    4.32
   1   1  -3  145.73    4.15
   1  -1   3  152.07    4.32
  -1  -1  -3  149.64    4.13
   1   1  -3  145.03    4.14
  -1  -1  -3  141.90    4.13
   1  -1   3  149.98    4.32
  -1  -1  -3  144.21    4.13
   1   1  -3  144.04    4.15
   1  -1   3  151.25    4.32
  -1   1   3  145.10    4.26
  -1   1   3  154.16    4.31
  -1  -1  -3  142.00    4.15
  -1   2  -3  109.78    3.16
  -1  -2   3   97.08    2.90
  -1  -2   3   97.86    2.94
  -1  -2   3   99.13    2.97
   1  -2  -3  104.84    3.15
   1  -2  -3  104.14    3.04
   1  -2  -3  105.61    3.13
   1   2   3   97.60    2.92
   1  -2  -3  105.50    3.14
  -1   2   3   98.24    2.85
   1  -2   3  101.15    2.96
  -1   2   3  100.09    2.93
   1  -2   3   99.87    2.94
   1   2  -3   99.52    3.09
  -1  -2  -3  109.17    3.13
   1  -2   3   97.54    2.95
  -1  -2  -3  105.12    3.09
  -1  -2  -3  107.93    3.16
   1   2  -3  106.38    3.15
   1  -3  -3   15.82    0.57
   1   3   3   19.50    0.81
   1  -3  -3   15.86    0.73
  -1  -3   3   19.30    0.83
   1  -3  -3   15.78    0.75
  -1  -3   3   19.68    1.19
  -1  -3   3   19.17    0.74
   1  -3  -3   15.65    0.71
  -1   3  -3   15.87    0.73
   1  -3   3   19.85    0.84
  -1   3   3   18.67    0.67
  -1  -3  -3   15.62    0.65
  -1  -3  -3   15.88    0.72
   1   3  -3   15.51    0.72
   1  -3   3   19.06    0.83
  -1   3   3   18.37    0.81
  -1   4  -3    7.26    0.65
   1  -4  -3    6.10    0.63
   1  -4  -3    6.45    0.59
   1   4   3    7.68    0.63
  -1  -4   3    7.42    0.53
  -1  -4   3    8.68    0.72
   1  -4  -3    5.47    0.64
  -1  -4   3    8.93    0.68
   1  -4   3    8.62    0.69
  -1  -4  -3    5.63    0.65
  -1   4   3    6.99    0.62
  -1  -4  -3    5.14    0.46
   1  -4   3    7.27    0.66
   1   4  -3    7.37    0.63
   1  -4   3    7.89    0.69
  -1  -4  -3    6.58    0.61
   1   5   3    3.79    0.66
   1  -5  -3    3.80    0.71
  -1  -5   3    4.28    0.78
  -1   5  -3    4.67    0.68
  -1  -5   3    3.98    0.68
  -1  -5   3    4.18    0.73
   1  -5  -3    3.64    0.70
   1  -5  -3    4.34    0.71
   1  -5   3    2.54    0.65
   1   5  -3    3.61    0.65
  -1  -5  -3    3.60    0.66
  -1  -5  -3    3.39    0.76
   1  -5   3    3.68    0.75
  -1   5   3    4.24    0.66
   1  -5   3    4.00    0.66
  -1  -5  -3    2.90    0.71
   2   0   3   96.12    2.76
   2   0  -3   85.28    2.39
  -2   0  -3   80.96    2.40
   2   0   3   92.85    2.73
   2   0  -3   84.37    2.40
   2   0  -3   83.43    2.40
  -2   0  -3   81.77    2.36
  -2   0   3   97.27    2.77
  -2   0  -3   84.15    2.39
  -2   0   3   96.73    2.77
   2   0  -3   82.79    2.41
   2   0   3   96.44    2.77
  -2   0   3   98.85    2.76
   2  -1  -3  146.18    4.16
   2   1   3  154.00    4.44
   2  -1  -3  146.89    4.18
   2   1   3  154.79    4.43
  -2  -1   3  155.67    4.45
   2  -1  -3  146.70    4.19
  -2  -1   3  158.47    4.43
  -2   1  -3  143.78    4.18
  -2   1  -3  148.06    4.20
   2   1   3  154.00    4.40
  -2   1  -3  147.31    4.15
  -2  -1   3  153.84    4.46
   2  -1  -3  148.12    4.19
   2   1   3  156.65    4.45
  -2   1  -3  141.89    4.19
  -2  -1   3  152.32    4.45
   2   1  -3  144.26    4.17
  -2  -1  -3  142.20    4.19
  -2  -1  -3  142.37    4.19
   2   1  -3  141.83    4.19
   2  -1   3  153.30    4.45
   2  -1   3  153.46    4.40
  -2   1   3  158.89    4.44
   2  -1   3  152.21    4.44
  -2  -1  -3  147.37    4.15
   2   1  -3  147.70    4.19
  -2  -1  -3  144.37    4.15
  -2   1   3  153.62    4.44
  -2   1   3  155.10    4.42
  -2  -1  -3  152.07    4.18
   2   1  -3  141.81    4.20
   2  -1   3  152.34    4.45
  -2  -2   3  161.40    4.77
  -2  -2   3  162.63    4.82
   2  -2  -3  159.03    4.65
   2  -2  -3  167.23    4.62
  -2  -2   3  161.79    4.78
   2   2   3  168.18    4.77
   2  -2  -3  163.06    4.63
  -2   2  -3  154.92    4.65
   2  -2   3  163.69    4.76
   2  -2   3  161.08    4.80
   2   2  -3  155.99    4.63
  -2   2   3  171.84    4.79
  -2  -2  -3  160.76    4.66
  -2  -2  -3  158.24    4.61
  -2  -2  -3  157.81    4.61
   2   2  -3  151.92    4.63
   2  -2   3  163.47    4.80
  -2  -3   3  100.74    3.02
   2  -3  -3   96.57    3.02
  -2  -3   3   99.57    3.08
  -2  -3   3   98.80    3.12
   2  -3  -3   96.20    2.99
   2   3   3   98.77    3.05
   2  -3  -3   99.10    2.99
  -2   3  -3   98.59    3.03
  -2  -3  -3   96.34    3.03
  -2  -3  -3   96.23    2.93
   2   3  -3   94.75    3.00
  -2  -3  -3   96.43    2.98
  -2   3   3  100.12    3.08
   2  -3   3   98.13    3.11
   2  -3   3  102.44    3.07
   2  -3   3   99.28    3.10
   2  -4  -3    2.24    0.48
  -2   4  -3    1.77    0.45
   2   4   3    2.33    0.46
   2  -4  -3    3.00    0.51
  -2  -4   3    1.93    0.50
  -2  -4   3    2.13    0.49
   2  -4  -3    2.54    0.52
  -2  -4   3    1.97    0.41
   2   4  -3    2.70    0.50
  -2  -4  -3    2.56    0.50
  -2  -4  -3    1.91    0.51
   2  -4   3    2.38    0.48
   2  -4   3    1.87    0.46
  -2   4   3    2.06    0.47
  -2  -4  -3    2.93    0.44
   2  -4   3    2.16    0.49
   2   5   3   15.54    0.98
   2  -5  -3   16.83    1.10
  -2  -5   3   13.39    0.83
  -2  -5   3   14.12    1.15
   2  -5  -3   14.18    1.00
  -2   5  -3   14.73    1.02
  -2  -5   3   14.33    1.05
  -2  -5   3   15.89    1.01
   2  -5  -3   16.07    1.09
   2  -5   3   17.04    1.13
  -2  -5  -3   14.47    0.85
   2   5  -3   14.70    0.99
  -2   5   3   15.93    1.02
  -2  -5  -3   15.35    1.04
   2  -5   3   15.20    1.02
   2  -5   3   16.24    1.10
  -2  -5  -3   14.38    0.98
  -2  -5  -3   15.07    1.14
  -3   0   3    0.15    0.11
  -3   0  -3    0.12    0.11
   3   0  -3    0.32    0.11
  -3   0   3    0.21    0.09
  -3   0  -3    0.39    0.08
  -3   0  -3    0.34    0.11
  -3   0   3    0.17    0.10
   3   0   3    0.28    0.11
   3   0   3    0.29    0.11
   3   0   3    0.22    0.08
  -3   0   3    0.37    0.09
   3   0  -3    0.16    0.10
  -3   0   3    0.32    0.10
   3   0  -3    0.37    0.12
   3   0  -3    0.41    0.10
  -3  -1   3   51.10    1.51
   3  -1  -3   71.28    2.05
   3   1   3   48.53    1.47
   3  -1  -3   73.62    2.14
   3  -1  -3   72.82    2.08
   3  -1  -3   71.48    2.14
  -3  -1   3   48.62    1.54
  -3   1  -3   73.16    2.07
   3   1   3   49.20    1.52
  -3   1  -3   70.00    2.12
  -3  -1   3   48.98    1.53
   3   1   3   50.58    1.52
   3  -1   3   50.70    1.52
  -3   1   3   52.78    1.45
  -3  -1  -3   69.05    2.08
  -3  -1  -3   72.80    2.08
   3  -1   3   50.85    1.45
  -3   1   3   46.64    1.52
  -3  -1  -3   71.47    2.12
   3   1  -3   72.77    2.14
  -3   1   3   49.21    1.47
  -3  -1  -3   72.85    2.13
   3   1  -3   72.45    2.11
   3  -1   3   50.85    1.55
  -3  -1  -3   70.56    2.15
   3   1  -3   67.03    2.13
  -3   2  -3  166.46    4.89
  -3  -2   3  153.23    4.56
   3  -2  -3  167.83    4.88
   3  -2  -3  168.45    4.83
   3   2   3  158.16    4.56
   3  -2  -3  164.58    4.87
  -3  -2   3  152.76    4.55
  -3  -2   3  160.07    4.61
  -3  -2  -3  167.38    4.83
  -3  -2  -3  164.74    4.89
   3  -2   3  156.14    4.59
  -3  -2  -3  167.25    4.86
   3   2  -3  165.62    4.88
   3  -2   3  153.79    4.57
   3   2  -3  167.18    4.85
   3  -2   3  156.46    4.52
   3  -3  -3   19.91    0.86
  -3  -3   3   15.67    0.73
  -3  -3   3   16.42    0.72
   3  -3  -3   20.31    0.84
   3  -3  -3   19.69    0.89
   3   3   3   13.74    0.69
  -3   3  -3   19.60    0.90
  -3  -3   3   14.14    0.77
   3   3  -3   21.06    0.87
   3  -3   3   15.48    0.70
  -3  -3  -3   19.60    0.90
  -3  -3  -3   18.46    0.82
  -3   3   3   15.04    0.73
  -3  -3  -3   19.04    0.83
   3  -3   3   15.61    0.75
   3  -3   3   13.86    0.80
   3  -4  -3   21.11    0.99
  -3  -4   3   27.67    1.14
  -3   4  -3   20.18    1.04
  -3  -4   3   26.05    1.25
  -3  -4   3   26.39    1.19
   3  -4  -3   20.79    1.04
   3  -4  -3   21.01    1.02
   3   4   3   25.20    1.10
  -3  -4  -3   18.49    1.05
   3   4  -3   19.30    0.98
  -3  -4  -3   18.98    0.99
   3  -4   3   23.92    1.20
   3  -4   3   24.58    1.16
  -3   4   3   26.88    1.17
  -3  -4  -3   19.77    0.93
   3  -4   3   25.13    1.11
  -3  -5   3    6.12    0.91
  -3   5  -3    6.00    0.82
   3  -5  -3    5.97    0.87
   3  -5  -3    5.23    0.74
   3  -5  -3    5.61    0.77
  -3  -5   3    6.26    0.66
  -3  -5   3    7.41    0.85
   3   5   3    6.44    0.78
  -3  -5  -3    5.53    0.87
  -3  -5  -3    6.83    0.80
   3   5  -3    6.55    0.78
   3  -5   3    6.53    0.90
  -3  -5  -3    6.32    0.68
   3  -5   3    6.40    0.76
   3  -5   3    6.35    0.82
   4   0   3  332.36    9.53
  -4   0   3  340.31    9.51
  -4   0  -3  345.45    9.74
   4   0   3  342.22    9.47
   4   0  -3  340.70    9.73
   4   0  -3  336.75    9.74
  -4   0  -3  346.39    9.70
  -4   0   3  323.78    9.49
  -4   0  -3  351.57    9.81
   4   0  -3  338.70    9.76
  -4   0   3  333.71    9.47
   4   0   3  331.32    9.50
   4   0  -3  341.05    9.70
  -4   0   3  338.99    9.47
   4   1   3   21.64    0.69
   4  -1  -3   19.47    0.62
  -4  -1   3   20.57    0.72
   4  -1  -3   19.88    0.69
   4   1   3   21.50    0.75
  -4  -1   3   21.92    0.81
  -4  -1   3   20.65    0.78
   4   1   3   22.26    0.76
   4  -1  -3   18.85    0.62
   4  -1  -3   18.66    0.70
  -4   1   3   22.86    0.69
   4  -1   3   22.11    0.78
  -4  -1  -3   19.47    0.72
  -4  -1  -3   19.36    0.62
   4  -1   3   21.97    0.68
   4   1  -3   19.17    0.67
  -4   1   3   21.15    0.69
   4   1  -3   19.08    0.70
  -4  -1  -3   19.35    0.68
  -4  -2   3   13.06    0.58
   4   2   3   14.15    0.59
   4  -2  -3   11.40    0.54
   4  -2  -3   10.32    0.52
   4  -2  -3   10.67    0.46
  -4  -2   3   12.39    0.61
  -4  -2   3   13.29    0.64
   4   2   3   14.49    0.56
   4   2  -3    9.71    0.49
   4  -2   3   12.87    0.60
   4  -2   3   13.63    0.62
  -4  -2  -3   11.05    0.47
   4   2  -3    9.61    0.52
  -4  -2  -3   11.42    0.55
  -4  -2  -3   10.74    0.55
  -4  -3   3   36.73    1.40
  -4  -3   3   36.01    1.33
   4   3   3   37.84    1.33
  -4  -3   3   37.25    1.35
   4  -3  -3   49.70    1.63
   4  -3  -3   49.97    1.69
  -4  -3  -3   47.23    1.65
   4  -3   3   37.21    1.29
  -4  -3  -3   48.87    1.63
  -4  -3  -3   47.69    1.71
   4   3  -3   46.70    1.67
   4  -3   3   36.62    1.37
   4  -3   3   36.44    1.38
   4  -4  -3    6.03    0.70
   4   4   3    6.47    0.60
  -4  -4   3    6.36    0.66
  -4  -4   3    5.61    0.67
  -4  -4   3    5.35    0.70
   4  -4  -3    5.91    0.63
   4  -4  -3    7.05    0.67
  -4  -4  -3    7.03    0.78
  -4  -4  -3    6.89    0.61
   4  -4   3    6.04    0.59
   4  -4   3    5.76    0.67
  -4  -4  -3    6.81    0.65
   4   4  -3    5.90    0.63
   4  -4   3    7.25    0.68
   4  -5  -3   21.96    1.23
   4   5   3   19.81    1.13
  -4  -5   3   19.81    1.26
   4  -5  -3   20.20    1.31
  -4  -5   3   19.32    1.07
  -4  -5   3   16.73    1.24
   4  -5  -3   22.10    1.29
  -4  -5  -3   22.84    1.36
   4  -5   3   18.17    1.18
   4   5  -3   24.40    1.24
   4  -5   3   17.84    1.17
   4  -5   3   19.37    1.09
  -4  -5  -3   20.38    1.18
  -4  -5  -3   20.39    1.14
   5   0  -3    0.17    0.16
   5   0  -3    0.25    0.14
   5   0   3    0.02    0.11
  -5   0  -3    0.18    0.17
   5   0  -3   -0.03    0.11
  -5   0   3   -0.03    0.10
  -5   0   3   -0.11    0.11
   5   0   3   -0.04    0.15
  -5   0  -3    0.05    0.10
  -5   0   3   -0.12    0.12
  -5   0   3    0.19    0.15
   5  -1  -3   28.20    0.94
   5   1   3   30.87    0.97
  -5  -1   3   30.69    1.07
   5  -1  -3   31.49    1.05
  -5   1  -3   30.78    0.94
   5  -1  -3   29.64    1.01
   5  -1  -3   30.97    0.93
   5   1   3   29.95    1.05
  -5  -1   3   32.00    1.04
   5  -1   3   32.97    1.08
  -5   1   3   30.96    0.98
  -5  -1  -3   30.02    0.98
  -5   1   3   29.58    0.94
   5  -1   3   29.79    1.00
   5   1  -3   30.35    1.04
  -5  -1  -3   29.65    1.05
   5   1  -3   28.94    1.04
   5  -1   3   31.75    1.03
  -5  -1  -3   30.65    1.05
  -5  -2   3   24.27    0.89
   5   2   3   24.73    0.86
   5   2   3   23.49    0.91
  -5   2  -3   22.10    0.78
  -5  -2   3   26.68    0.97
   5  -2  -3   21.22    0.79
   5  -2  -3   22.49    0.90
  -5  -2   3   24.89    0.97
   5  -2  -3   22.75    0.90
   5  -2   3   23.48    0.92
   5  -2   3   23.66    0.95
   5   2  -3   23.24    0.86
  -5  -2  -3   23.38    0.82
   5   2  -3   23.45    0.91
   5  -2   3   24.81    0.82
  -5  -2  -3   24.37    0.91
  -5  -2  -3   24.52    0.93
   5   3   3   14.40    0.71
   5  -3  -3   15.62    0.81
   5  -3  -3   16.63    0.74
  -5  -3   3   13.54    0.75
  -5  -3   3   12.59    0.77
   5  -3  -3   15.74    0.80
  -5  -3   3   12.80    0.68
   5  -3   3   12.54    0.73
  -5  -3  -3   17.25    0.86
  -5  -3  -3   16.96    0.82
   5   3  -3   14.89    0.76
  -5  -3  -3   16.39    0.75
   5  -3   3   11.26    0.70
   5   3  -3   14.02    0.78
   5  -3   3   12.05    0.60
   5  -4  -3   15.43    0.95
   5   4   3   15.07    0.88
   5  -4  -3   16.74    0.90
   5  -4  -3   17.47    1.02
  -5  -4   3   15.80    0.89
  -5  -4   3   15.25    0.90
  -5  -4   3   14.59    0.99
   5  -4   3   14.37    0.94
   5  -4   3   15.17    0.87
  -5  -4  -3   16.62    0.94
  -5  -4  -3   17.02    1.02
  -5  -4  -3   16.63    0.93
   5   4  -3   16.94    0.95
   5  -4   3   14.27    0.92
   5  -5  -3    2.52    0.68
   5  -5  -3    2.28    0.90
  -5  -5   3    1.50    0.84
  -5  -5   3    2.14    0.66
   5   5   3    1.47    0.60
   5  -5  -3    2.30    0.63
  -5  -5   3    2.65    0.72
   5  -5   3    2.07    0.66
  -5  -5  -3    2.44    0.72
  -5  -5  -3    3.39    0.70
   5  -5   3    1.76    0.80
   5   5  -3    2.26    0.66
   5  -5   3    2.15    0.61
   6   0   3  193.60    5.51
   6   0   3  190.58    5.60
  -6   0  -3  167.88    5.18
   6   0  -3  185.15    5.23
   6   0  -3  186.85    5.30
  -6   0  -3  183.59    5.25
  -6   0   3  192.42    5.49
  -6   0   3  191.19    5.56
   6  -1  -3    2.08    0.22
   6   1   3    1.46    0.26
   6   1   3    1.21    0.18
  -6  -1   3    2.04    0.31
  -6   1  -3    2.61    0.23
   6  -1  -3    2.34    0.19
   6  -1  -3    2.84    0.33
   6  -1  -3    2.68    0.30
  -6  -1  -3    2.34    0.26
   6  -1   3    1.28    0.27
   6  -1   3    0.97    0.20
   6  -1   3    1.93    0.26
  -6   1   3    1.56    0.22
  -6  -1  -3    2.13    0.20
   6   1  -3    2.79    0.33
   6   1  -3    3.18    0.27
  -6  -1  -3    2.29    0.33
   6  -2  -3   51.17    1.70
   6   2   3   54.34    1.69
  -6  -2   3   53.91    1.73
  -6  -2   3   53.35    1.82
   6   2   3   53.36    1.77
  -6   2  -3   48.47    1.52
   6  -2  -3   51.35    1.55
   6  -2  -3   50.92    1.67
  -6  -2   3   53.69    1.79
   6  -2   3   54.41    1.82
   6  -2   3   52.69    1.62
  -6  -2  -3   48.13    1.69
   6   2  -3   48.55    1.68
   6   2  -3   46.84    1.60
  -6  -2  -3   52.61    1.67
  -6  -2  -3   50.33    1.58
   6  -2   3   55.26    1.78
  -6  -3   3   22.12    1.02
  -6  -3   3   21.13    1.03
   6  -3  -3   27.22    1.01
   6   3   3   19.88    0.94
   6  -3  -3   27.15    1.14
   6  -3  -3   28.22    1.16
  -6  -3   3   20.86    0.95
  -6  -3  -3   26.32    1.17
  -6  -3  -3   25.98    1.13
   6   3  -3   25.03    1.37
   6  -3   3   21.56    0.84
   6  -3   3   21.24    0.98
   6   3  -3   26.55    1.13
  -6  -3  -3   25.44    1.04
   6  -3   3   21.45    1.00
   6   4   3   14.41    0.86
  -6  -4   3   10.61    0.86
   6  -4  -3   13.89    0.92
  -6  -4   3   13.51    0.83
  -6  -4   3   12.59    0.94
   6  -4  -3   13.56    0.91
   6  -4  -3   14.65    0.81
   6   4  -3   14.19    0.91
   6  -4   3   13.45    0.89
   6  -4   3   14.13    0.92
  -6  -4  -3   15.55    1.01
   6  -4   3   12.32    0.77
  -6  -4  -3   13.87    0.93
  -6  -4  -3   15.47    0.85
  -6  -5   3    4.48    0.77
   6  -5  -3    5.77    0.91
   6  -5  -3    6.63    0.87
  -6  -5   3    4.22    0.76
   6   5   3    4.71    0.77
   6  -5  -3    5.76    0.73
  -6  -5   3    3.63    0.84
   6  -5   3    3.76    0.75
  -6  -5  -3    8.08    0.94
  -6  -5  -3    5.31    0.98
   6  -5   3    4.71    0.84
   6  -5   3    3.44    0.63
   6   5  -3    7.32    0.86
  -6  -5  -3    6.77    0.82
   7   0  -3   -0.12    0.21
  -7   0  -3   -0.24    0.19
   7   0   3   -0.15    0.20
  -7   0   3   -0.02    0.14
  -7   0   3   -0.01    0.21
   7   0   3    0.29    0.16
  -7   0   3    0.01    0.14
   7   0  -3    0.08    0.17
   7  -1  -3   37.49    1.30
   7   1   3   25.24    0.89
  -7  -1   3   27.38    0.95
  -7   1  -3   35.96    1.17
  -7  -1   3   27.78    1.04
   7  -1  -3   37.40    1.25
   7   1   3   26.11    1.02
  -7  -1  -3   34.32    1.28
   7   1  -3   36.11    1.20
  -7  -1  -3   33.83    1.18
   7  -1   3   26.05    0.95
   7   1  -3   37.97    1.30
  -7   1   3   27.12    0.93
   7  -1   3   27.52    1.04
   7  -2  -3   10.01    0.62
   7  -2  -3    9.64    0.60
  -7  -2   3   18.97    0.85
  -7  -2   3   19.48    0.90
   7   2   3   19.85    0.75
   7  -2  -3    9.99    0.47
   7   2   3   19.66    0.86
   7   2  -3    7.94    0.57
   7  -2   3   19.14    0.88
  -7  -2  -3   10.61    0.60
  -7  -2  -3    9.68    0.48
   7  -2   3   19.02    0.92
   7   2  -3    9.10    0.52
  -7  -2  -3   10.30    0.65
   7  -3  -3   16.55    0.73
  -7  -3   3   14.94    0.88
   7  -3  -3   17.40    0.91
   7  -3  -3   17.02    0.91
  -7  -3   3   14.41    0.89
  -7  -3   3   14.53    0.77
   7   3   3   14.66    0.81
  -7  -3  -3   16.65    0.89
   7   3  -3   17.46    0.89
  -7  -3  -3   16.52    0.78
   7  -3   3   15.62    0.86
   7  -3   3   15.82    0.65
   7   3  -3   16.44    0.82
   7  -3   3   15.17    0.83
  -7  -3  -3   15.75    0.91
   7  -4  -3   25.27    1.09
   7  -4  -3   26.34    1.31
  -7  -4   3   18.92    1.16
   7   4   3   18.90    1.02
  -7  -4   3   17.80    1.06
   7  -4  -3   25.32    1.28
  -7  -4   3   19.53    1.03
   7   4  -3   25.20    1.23
   7  -4   3   17.48    1.07
  -7  -4  -3   25.80    1.29
  -7  -4  -3   22.47    1.27
  -7  -4  -3   26.84    1.26
   7  -4   3   18.41    1.10
   7  -4   3   17.26    0.90
  -8   0   3   35.04    1.30
   8   0   3   38.53    1.24
   8   0  -3   34.52    1.19
  -8   0   3   37.99    1.19
   8   0  -3   34.14    1.27
  -8   0   3   38.89    1.19
  -8   0  -3   35.52    1.24
   8   0   3   37.43    1.35
  -8   1  -3   23.09    0.84
   8  -1  -3   22.96    0.96
   8  -1  -3   22.11    0.89
  -8  -1   3   22.10    0.82
   8   1   3   19.29    0.75
  -8  -1   3   21.89    0.93
   8   1   3   20.78    0.90
   8   1  -3   22.42    0.85
   8  -1   3   20.73    0.83
  -8   1   3   21.79    0.81
  -8  -1  -3   22.13    0.82
   8   1  -3   22.66    0.96
   8  -1   3   21.56    0.92
  -8  -1  -3   21.32    1.01
  -8  -2   3   37.63    1.45
  -8  -2   3   34.17    1.38
   8   2   3   35.89    1.23
   8  -2  -3   41.00    1.56
   8   2   3   35.30    1.37
   8  -2  -3   44.83    1.54
  -8  -2  -3   43.70    1.51
   8  -2   3   35.31    1.40
   8  -2   3   38.23    1.34
   8   2  -3   41.95    1.55
  -8  -2  -3   39.90    1.39
  -8  -2  -3   41.17    1.59
   8   2  -3   41.46    1.44
  -8  -3   3   13.18    0.74
   8  -3  -3   12.97    0.83
   8  -3  -3   12.87    0.81
   8   3   3   12.60    0.79
   8  -3  -3   12.18    0.61
  -8  -3   3   11.10    0.84
  -8  -3   3   12.96    0.84
  -8  -3  -3   14.33    0.86
   8   3  -3   12.04    0.75
   8   3  -3   12.01    0.81
   8  -3   3   13.71    0.83
   8  -3   3   13.18    0.83
  -8  -3  -3   13.89    0.89
  -8  -3  -3   12.58    0.70
  -8  -4   3    1.50    0.60
   8  -4  -3    0.96    0.54
   8  -4  -3    1.64    0.44
   8   4   3    1.31    0.54
   8  -4  -3    1.31    0.58
  -8  -4   3    1.80    0.64
  -8  -4   3    1.57    0.50
  -8  -4  -3    0.54    0.57
   8  -4   3    2.63    0.64
   8  -4   3    1.98    0.61
  -8  -4  -3    0.87    0.44
  -8  -4  -3    1.28    0.57
   8  -4   3    1.82    0.40
   8   4  -3    1.53    0.54
   9   0   3   -0.06    0.20
  -9   0  -3    0.06    0.28
   9   0  -3    0.22    0.30
   9   0  -3    0.20    0.24
   9   0   3   -0.17    0.28
  -9   0   3   -0.13    0.28
  -9   1  -3   19.11    0.79
   9  -1  -3   19.46    0.82
   9   1   3   17.59    0.70
   9   1   3   16.46    0.85
   9  -1  -3   19.02    0.90
  -9  -1   3   17.20    0.86
  -9  -1   3   18.67    0.76
  -9  -1  -3   17.43    0.73
   9   1  -3   18.55    0.78
  -9   1   3   18.34    0.76
  -9  -1  -3   18.63    0.92
   9  -1   3   17.10    0.86
   9   1  -3   18.54    0.89
   9  -1   3   16.70    0.75
   9   2   3   21.05    1.01
   9  -2  -3   19.46    0.99
  -9  -2   3   23.35    1.08
   9  -2  -3   21.44    0.97
   9   2   3   21.95    0.86
  -9  -2   3   22.07    0.99
   9   2  -3   18.57    0.95
  -9  -2  -3   19.99    0.81
   9  -2   3   22.56    1.06
   9  -2   3   23.12    0.98
   9   2  -3   20.25    0.86
  -9  -2  -3   21.62    1.02
  -9  -3   3    7.96    0.62
  -9  -3   3    6.76    0.76
  -9  -3   3    7.53    0.72
   9   3   3    7.42    0.69
   9  -3   3    7.33    0.72
  -9  -3  -3    8.18    0.74
   9  -3   3    7.11    0.67
  -9  -3  -3    7.82    0.77
  -9  -3  -3    8.37    0.58
   9   3  -3    6.82    0.62
   9   3  -3    7.18    0.71
   9   4   3    9.24    0.83
   9  -4  -3   11.17    0.98
  -9  -4   3    9.28    0.94
  -9  -4   3    8.80    0.75
  -9  -4   3    8.42    0.94
   9  -4  -3   11.37    1.01
   9  -4   3    7.88    0.84
  -9  -4  -3   11.90    0.77
   9  -4   3    8.34    0.87
   9   4  -3   10.82    0.92
  -9  -4  -3   10.32    0.98
  -9  -4  -3    9.86    0.93
  10   0   3   40.49    1.54
  10   0  -3   34.70    1.40
 -10   0  -3   34.01    1.33
  10   0   3   40.90    1.39
 -10   0   3   42.24    1.52
  10   0  -3   36.09    1.27
  10   1   3    5.01    0.57
 -10   1  -3    4.02    0.48
  10  -1  -3    4.77    0.59
 -10  -1   3    4.37    0.56
 -10  -1   3    5.23    0.44
  10   1   3    4.56    0.39
  10  -1  -3    4.72    0.47
  10  -1   3    4.95    0.47
  10  -1   3    5.59    0.57
 -10  -1  -3    4.09    0.38
 -10  -1  -3    4.78    0.59
  10   1  -3    4.58    0.58
  10   1  -3    4.56    0.43
 -10   1   3    5.17    0.50
 -10  -2   3   10.07    0.81
  10  -2  -3   12.28    0.83
  10  -2  -3   12.51    0.77
  10   2   3    9.84    0.55
  10   2   3    9.91    0.74
 -10  -2   3   12.10    0.73
  10  -2   3    9.96    0.71
  10   2  -3   11.99    0.66
  10  -2   3   10.16    0.76
  10   2  -3   11.83    0.78
 -10  -2  -3   11.20    0.60
 -10  -2  -3   11.23    0.82
 -10  -2  -3   10.85    0.69
 -10  -3   3    1.33    0.43
 -10  -3   3    1.45    0.55
 -10  -3   3    0.75    0.55
  10   3   3    1.98    0.52
  10  -3  -3    1.34    0.54
  10  -3  -3    1.72    0.53
 -10  -3  -3    2.13    0.42
  10   3  -3    1.57    0.45
 -10  -3  -3    2.22    0.62
 -10  -3  -3    1.42    0.56
  10  -3   3    1.24    0.53
  10  -3   3    1.06    0.49
  10   3  -3    1.52    0.53
 -10  -4   3    3.47    0.74
 -10  -4   3    2.56    0.61
  10   4   3    2.47    0.64
  10  -4  -3    1.89    0.68
  10  -4   3    2.78    0.71
  10  -4   3    3.17    0.95
  10   4  -3    3.31    0.71
 -10  -4  -3    1.78    0.77
  11   0  -3   -0.34    0.31
  11   0   3   -0.08    0.27
 -11   0   3    0.16    0.39
  11   0   3    0.23    0.37
 -11   0  -3    0.83    0.42
  11   0  -3   -0.07    0.37
  11  -1  -3    2.76    0.52
  11   1   3    3.31    0.37
  11   1   3    4.31    0.58
  11  -1  -3    2.50    0.44
 -11  -1   3    3.08    0.41
 -11  -1   3    2.89    0.54
  11  -1   3    3.60    0.46
 -11   1   3    3.55    0.52
  11   1  -3    2.20    0.38
  11  -1   3    2.73    0.52
 -11  -1  -3    2.69    0.52
 -11  -1  -3    2.40    0.35
  11   1  -3    2.66    0.53
 -11  -2   3   23.72    1.05
  11   2   3   21.57    1.15
  11   2   3   22.21    0.91
 -11  -2   3   20.63    1.19
  11  -2  -3   29.12    1.23
  11  -2  -3   27.00    1.33
  11   2  -3   25.19    1.26
 -11   2   3   24.06    0.96
  11  -2   3   21.99    1.04
 -11  -2  -3   28.08    1.15
  11   2  -3   26.82    1.12
 -11  -2  -3   26.92    1.04
 -11  -2  -3   29.68    1.37
  11  -2   3   21.95    1.16
 -11  -3   3    2.58    0.65
 -11  -3   3    2.90    0.55
  11  -3  -3    2.38    0.65
 -11  -3   3    1.40    0.65
  11  -3  -3    2.48    0.61
  11   3   3    2.25    0.58
  11  -3   3    1.97    0.54
 -11  -3  -3    2.17    0.61
  11   3  -3    1.36    0.54
  11   3  -3    3.59    0.57
  11  -3   3    2.36    0.63
 -11  -3  -3    3.01    0.71
  12   0   3   33.93    1.46
  12   0   3   31.29    1.24
  12   0  -3   36.92    1.53
 -12   0   3   34.80    1.45
 -12   0  -3   35.64    1.50
  12   0  -3   35.18    1.36
  12  -1  -3    2.15    0.46
 -12  -1   3    3.20    0.67
 -12  -1   3    1.62    0.38
  12  -1  -3    2.28    0.53
 -12   1  -3    1.79    0.50
  12   1   3    3.65    0.59
  12   1   3    2.13    0.38
  12   1  -3    2.84    0.59
 -12   1   3    1.48    0.48
  12  -1   3    2.31    0.53
 -12  -1  -3    2.77    0.40
  12   1  -3    2.49    0.44
  12  -1   3    1.60    0.40
  12  -2  -3    6.03    0.68
 -12  -2   3    7.44    0.71
 -12  -2   3    6.88    0.83
  12   2   3    7.85    0.77
  12  -2  -3    6.82    0.83
  12  -2   3    7.20    0.82
 -12  -2  -3    6.05    0.54
  12   2  -3    7.65    0.78
 -12   2   3    7.91    0.61
 -12  -2  -3    6.02    0.60
  12  -2   3    6.66    0.67
  12   2  -3    6.36    0.61
 -12  -2  -3    7.09    0.84
  12   3   3    2.01    0.64
 -12  -3   3    2.83    0.67
  12  -3  -3    2.16    0.64
 -12  -3   3    2.04    0.84
  12  -3  -3    1.49    0.62
  12  -3   3    1.14    0.58
  12   3  -3    2.07    0.64
  12  -3   3    2.44    0.69
 -12  -3  -3    3.12    0.65
  13   0  -3   -0.58    0.44
  13   0   3    0.09    0.34
 -13   0   3    0.13    0.46
  13   0   3    0.76    0.51
  13   0  -3   -0.37    0.35
 -13   0  -3    0.16    0.45
 -13  -1   3    6.59    0.57
  13   1   3    8.29    0.81
  13  -1  -3    8.71    0.86
  13  -1  -3    8.83    0.69
 -13   1  -3    9.80    0.79
 -13  -1   3    6.09    0.77
 -13  -1  -3   10.04    1.00
  13   1  -3    8.78    0.83
  13   1  -3    7.65    0.62
 -13   1   3    7.58    0.84
  13  -1   3    6.95    0.63
  13  -1   3    5.64    0.76
  13   2   3    4.11    0.71
 -13  -2   3    4.53    0.65
 -13  -2   3    2.83    0.71
  13  -2  -3    4.92    0.64
  13  -2  -3    5.15    0.80
 -13  -2  -3    4.49    0.80
  13   2  -3    4.45    0.75
  13  -2   3    3.95    0.59
  13  -2   3    2.98    0.71
 -13  -2  -3    5.28    0.61
  14   0  -3   10.02    0.92
  14   0  -3    8.91    0.70
 -14   0  -3    9.18    0.84
  14   0   3    6.43    0.82
 -14   0   3    6.10    0.79
 -14   1  -3    1.73    0.63
  14  -1  -3    2.09    0.66
  14  -1  -3    2.15    0.53
 -14  -1   3    2.10    0.74
  14   1   3    1.37    0.59
  14  -1   3    1.99    0.66
 -14   1   3    2.01    0.57
 -14  -1  -3    1.21    0.60
  14   1  -3    3.71    0.71
  14  -1   3    2.29    0.48
  14  -2  -3   -0.18    0.47
  14  -2  -3   -0.22    0.57
 -14  -2   3    0.78    0.66
  14   2  -3    0.33    0.56
  14  -2   3    0.47    0.45
 -14  -2  -3    0.45    0.85
  14  -2   3    0.94    0.61
  15   0   3   -0.19    0.56
 -15   0  -3   -0.40    0.61
 -15   0   3   -0.42    0.53
  15   0  -3    0.08    0.59
   0  -1   4    0.28    0.11
   0   1   4    0.47    0.13
   0   1   4    0.11    0.09
   0  -1   4    0.38    0.11
   0   1  -4    0.04    0.10
   0  -1   4    0.04    0.08
   0   1   4    0.35    0.08
   0  -1  -4    0.26    0.11
   0   1   4    0.31    0.08
   0   1  -4    0.09    0.09
   0  -1   4    0.09    0.10
   0   1  -4    0.32    0.11
   0   1  -4    0.39    0.10
   0  -1  -4    0.35    0.09
   0  -1   4    0.14    0.09
   0   1  -4    0.16    0.08
   0   2  -4   92.53    2.78
   0   2   4   95.16    2.79
   0  -2   4   93.37    2.74
   0  -2  -4   92.47    2.79
   0   2  -4   96.19    2.71
   0   2   4   94.17    2.75
   0  -2  -4   92.53    2.71
   0  -2   4   94.25    2.83
   0  -2  -4   91.16    2.78
   0  -2   4   94.16    2.83
   0  -3   4    5.75    0.49
   0  -3  -4    5.19    0.35
   0  -3  -4    6.31    0.47
   0   3  -4    4.59    0.44
   0  -3  -4    7.05    0.50
   0  -3  -4    5.95    0.44
   0  -4  -4    3.39    0.53
   0  -4   4    2.71    0.52
   0   4   4    2.47    0.45
   0  -4   4    2.26    0.51
   0  -4  -4    3.05    0.53
   0  -4   4    2.07    0.48
   0  -4  -4    3.05    0.52
   0  -4  -4    3.56    0.38
   0   4  -4    2.36    0.50
   0  -5   4    1.50    0.67
   0  -5  -4    1.19    0.55
   0  -5  -4    0.93    0.60
   0   5  -4    1.87    0.61
   0  -5   4    0.79    0.54
   0  -5  -4    1.01    0.56
   0   5   4    0.81    0.53
   0  -5   4    1.46    0.57
   1   0  -4    0.03    0.03
  -1   0   4    0.42    0.08
  -1   0  -4    0.31    0.06
  -1   0   4    0.29    0.07
  -1   0  -4    0.14    0.05
  -1   0   4    0.22    0.05
   1   0  -4    0.27    0.05
   1   0  -4    0.12    0.04
  -1   0   4    0.28    0.06
   1  -1  -4    7.77    0.30
  -1  -1   4    6.93    0.28
  -1   1  -4    8.73    0.33
   1   1   4    5.99    0.27
   1  -1  -4    7.93    0.27
   1  -1  -4    8.01    0.30
  -1  -1   4    6.43    0.29
  -1   1  -4    8.42    0.32
   1   1   4    6.53    0.26
  -1  -1   4    6.71    0.29
   1   1   4    5.72    0.26
   1  -1  -4    7.14    0.32
  -1  -1   4    7.05    0.29
  -1  -1   4    6.45    0.31
   1  -1  -4    6.92    0.31
   1   1   4    5.61    0.28
  -1   1   4    6.50    0.26
  -1   1   4    6.34    0.26
  -1  -1  -4    7.13    0.29
  -1  -1  -4    6.72    0.29
   1  -1   4    6.78    0.29
   1  -1   4    7.22    0.29
  -1  -1  -4    6.73    0.30
   1   1  -4    8.83    0.33
   1  -1   4    6.97    0.29
   1  -1   4    7.22    0.29
   1  -1   4    6.49    0.28
   1   1  -4    8.65    0.33
   1   1  -4    7.88    0.34
  -1   1   4    6.10    0.30
   1   1  -4    7.52    0.31
  -1  -1  -4    8.40    0.29
  -1   1   4    5.90    0.23
  -1   1   4    6.16    0.28
  -1  -2   4   58.23    1.84
   1   2   4   59.54    1.81
   1  -2  -4   73.38    2.21
  -1   2  -4   74.30    2.22
   1  -2  -4   75.26    2.21
  -1  -2   4   57.40    1.87
  -1  -2   4   56.85    1.80
   1  -2  -4   73.15    2.19
   1  -2  -4   73.10    2.11
   1   2  -4   65.15    2.15
  -1   2   4   61.27    1.75
   1  -2   4   60.12    1.85
  -1  -2  -4   73.92    2.19
   1   2  -4   72.07    2.21
   1  -2   4   60.09    1.85
  -1  -2  -4   73.04    2.22
  -1  -2  -4   70.12    2.15
  -1   2   4   60.47    1.83
   1  -2   4   60.03    1.84
   1   3   4    8.42    0.50
   1  -3  -4    8.10    0.54
  -1  -3   4    7.41    0.43
   1  -3  -4    7.67    0.37
   1  -3  -4    8.41    0.53
  -1  -3   4    7.91    0.52
   1  -3  -4    7.98    0.51
  -1   3  -4    7.25    0.52
   1  -3   4    7.56    0.53
   1  -3   4    7.53    0.52
  -1   3   4    7.71    0.50
  -1   3   4    7.86    0.38
  -1  -3  -4    7.79    0.52
  -1  -3  -4    7.71    0.80
   1   3  -4    8.36    0.53
  -1  -3  -4    8.37    0.45
   1  -4  -4   52.52    1.89
  -1  -4   4   56.92    2.07
  -1  -4   4   56.98    2.08
  -1   4  -4   54.32    1.92
   1   4   4   57.39    1.98
  -1  -4   4   57.67    1.87
   1  -4  -4   51.75    1.93
   1  -4  -4   54.86    1.93
  -1   4   4   57.13    1.99
   1   4  -4   52.52    1.89
   1  -4   4   56.39    2.03
  -1  -4  -4   51.46    1.96
  -1  -4  -4   52.62    1.91
  -1  -4  -4   53.41    1.77
   1  -4   4   56.80    2.04
  -1  -4  -4   51.61    1.86
   1  -4   4   57.88    2.05
   1   5   4    2.32    0.57
  -1   5  -4    0.84    0.52
  -1  -5   4    2.68    0.71
   1  -5  -4    1.44    0.54
  -1  -5   4    2.00    0.63
   1  -5  -4    1.24    0.62
   1  -5  -4    2.44    0.64
  -1  -5   4    1.96    0.57
  -1  -5  -4    1.27    0.62
   1  -5   4    1.62    0.60
  -1   5   4    3.46    0.67
  -1  -5  -4    1.15    0.57
   1   5  -4    1.49    0.55
  -1  -5  -4    1.47    0.56
   1  -5   4    1.07    0.55
   1  -5   4    2.44    0.65
  -2   0  -4  512.42   14.25
   2   0  -4  504.72   14.29
   2   0   4  498.31   14.19
  -2   0   4  520.03   14.19
  -2   0   4  499.76   14.19
  -2   0  -4  509.18   14.25
   2   0  -4  504.14   14.28
  -2   0   4  495.62   14.19
  -2   0  -4  509.63   14.29
  -2   0  -4  501.41   14.29
   2  -1  -4  442.94   12.68
   2  -1  -4  445.43   12.70
   2  -1  -4  468.86   12.63
   2  -1  -4  445.39   12.69
   2   1   4  425.30   12.09
  -2   1  -4  443.34   12.70
  -2   1  -4  458.82   12.71
   2   1   4  426.59   12.12
   2   1   4  417.39   12.11
  -2  -1   4  427.50   12.12
  -2  -1   4  428.29   12.10
  -2  -1   4  426.81   12.13
   2  -1  -4  448.25   12.67
  -2   1  -4  461.68   12.66
  -2   1  -4  465.55   12.70
   2   1   4  425.42   12.07
  -2  -1   4  431.26   12.12
   2  -1   4  414.57   12.12
  -2  -1  -4  442.89   12.65
  -2   1   4  434.86   12.11
   2  -1   4  437.44   12.11
  -2  -1  -4  429.96   12.65
  -2   1   4  432.72   12.05
  -2   1   4  431.03   12.05
   2   1  -4  446.71   12.69
   2  -1   4  432.56   12.08
   2   1  -4  462.16   12.71
  -2  -1  -4  436.12   12.69
  -2   1   4  417.35   12.11
  -2  -1  -4  440.11   12.69
  -2   1   4  424.18   12.09
   2   1  -4  443.92   12.71
   2   1  -4  444.19   12.69
  -2  -1  -4  447.19   12.67
   2  -1   4  440.40   12.13
   2  -2  -4   80.41    2.36
   2  -2  -4   82.36    2.36
  -2  -2   4   81.03    2.46
  -2  -2   4   82.18    2.52
   2   2   4   82.01    2.46
  -2  -2   4   80.64    2.48
  -2   2  -4   75.83    2.39
   2  -2  -4   78.06    2.38
   2  -2   4   82.02    2.49
  -2  -2  -4   79.21    2.39
   2  -2   4   80.59    2.45
   2   2  -4   75.31    2.38
  -2  -2  -4   76.58    2.34
  -2   2   4   85.67    2.48
   2  -2   4   81.60    2.50
   2   2  -4   76.44    2.37
  -2  -2  -4   77.83    2.35
   2  -3  -4    9.66    0.57
   2  -3  -4   10.03    0.60
  -2  -3   4    5.84    0.44
   2  -3  -4   11.19    0.60
  -2   3  -4    8.98    0.59
  -2  -3   4    5.87    0.52
  -2  -3   4    6.16    0.49
   2  -3   4    6.90    0.52
   2   3  -4    8.35    0.56
  -2  -3  -4   11.44    0.55
  -2  -3  -4   12.00    0.60
   2  -3   4    6.46    0.48
  -2   3   4    7.58    0.50
   2  -3   4    6.18    0.50
  -2  -4   4    0.32    0.39
   2  -4  -4    0.15    0.37
   2  -4  -4    0.40    0.42
  -2   4  -4   -0.19    0.40
   2  -4  -4    0.04    0.36
  -2  -4   4    0.41    0.43
  -2  -4   4   -0.01    0.34
   2   4   4    0.04    0.36
   2  -4   4    0.45    0.40
   2  -4   4    0.35    0.40
  -2   4   4    0.31    0.39
   2   4  -4    0.69    0.41
  -2  -4  -4    0.53    0.40
   2  -4   4    0.14    0.35
  -2  -4  -4    0.20    0.32
  -2  -4  -4    0.11    0.42
   2   5   4   26.31    1.31
  -2  -5   4   30.98    1.48
  -2  -5   4   28.31    1.41
   2  -5  -4   25.34    1.40
  -2  -5   4   28.68    1.56
   2  -5  -4   27.11    1.35
  -2  -5   4   26.70    1.19
  -2   5  -4   26.16    1.34
   2  -5  -4   26.44    1.36
   2   5  -4   27.74    1.32
  -2   5   4   29.09    1.38
  -2  -5  -4   28.47    1.50
   2  -5   4   28.26    1.41
   2  -5   4   27.13    1.36
  -2  -5  -4   25.46    1.18
  -2  -5  -4   27.68    1.37
  -2  -5  -4   26.05    1.33
   2  -5   4   28.05    1.39
   3   0  -4    0.17    0.09
   3   0   4    0.16    0.07
  -3   0  -4    0.27    0.11
  -3   0   4    0.14    0.09
  -3   0   4    0.24    0.10
   3   0  -4    0.14    0.11
   3   0   4    0.32    0.11
  -3   0  -4    0.08    0.10
  -3   0   4    0.18    0.11
  -3   0  -4    0.13    0.07
  -3   0   4    0.05    0.10
   3   0  -4    0.22    0.10
   3   0   4    0.10    0.11
  -3   0   4    0.13    0.11
   3  -1  -4  113.32    3.31
  -3   1  -4  108.42    3.29
  -3  -1   4  112.13    3.23
  -3   1  -4  117.35    3.24
   3   1   4  109.07    3.14
   3  -1  -4  113.58    3.26
   3   1   4  109.78    3.20
   3   1   4  111.68    3.19
  -3  -1   4  101.77    3.20
  -3  -1   4  111.82    3.22
   3  -1  -4  108.53    3.23
   3  -1  -4  115.99    3.32
  -3  -1   4  113.22    3.19
  -3  -1  -4  115.23    3.24
  -3  -1  -4  115.45    3.37
   3  -1   4  111.90    3.20
   3   1  -4  116.17    3.33
  -3  -1  -4  112.63    3.29
  -3  -1  -4  112.03    3.29
  -3  -1  -4  112.19    3.24
   3   1  -4  115.77    3.29
   3   1  -4  108.84    3.31
  -3   1   4  101.07    3.20
   3  -1   4  110.91    3.13
  -3   1   4  114.62    3.13
  -3   1   4  109.52    3.13
  -3   1   4  107.73    3.16
   3  -2  -4  204.02    5.93
  -3  -2   4  197.18    5.72
  -3  -2   4  195.96    5.73
   3  -2  -4  205.66    5.95
   3   2   4  202.16    5.71
  -3   2  -4  207.87    5.96
  -3  -2   4  195.03    5.76
   3  -2  -4  208.04    5.90
   3  -2   4  198.53    5.67
  -3  -2  -4  201.01    5.92
   3   2  -4  200.30    5.95
   3  -2   4  194.64    5.73
   3  -2   4  196.58    5.76
  -3  -2  -4  206.67    5.96
   3   2  -4  202.51    5.93
  -3  -2  -4  204.44    5.89
   3   3   4   43.53    1.54
   3  -3  -4   45.44    1.61
   3  -3  -4   46.30    1.59
   3  -3  -4   46.51    1.56
  -3  -3   4   44.85    1.60
  -3   3  -4   45.78    1.62
  -3  -3   4   47.28    1.64
  -3  -3   4   45.79    1.55
  -3  -3  -4   46.14    1.55
   3  -3   4   45.49    1.61
  -3  -3  -4   45.62    1.62
   3   3  -4   48.33    1.94
   3  -3   4   45.96    1.54
  -3   3   4   45.64    1.57
   3  -3   4   46.61    1.60
  -3  -3  -4   45.05    1.55
   3  -4  -4   32.37    1.30
  -3  -4   4   20.56    1.04
  -3   4  -4   29.45    1.32
  -3  -4   4   20.06    0.99
   3  -4  -4   32.02    1.33
  -3  -4   4   22.01    1.14
   3   4   4   22.14    0.99
   3  -4  -4   30.53    1.36
   3  -4   4   22.13    1.04
   3  -4   4   21.40    1.06
  -3  -4  -4   30.87    1.24
   3  -4   4   21.31    1.08
  -3  -4  -4   30.12    1.38
  -3  -4  -4   30.55    1.33
   3   4  -4   30.79    1.28
   3   5   4    4.12    0.66
   3  -5  -4    2.47    0.69
  -3  -5   4    3.47    0.71
  -3   5  -4    2.83    0.67
  -3  -5   4    3.26    0.76
   3  -5  -4    2.41    0.61
  -3  -5   4    3.79    0.58
   3  -5  -4    2.44    0.66
  -3  -5  -4    1.96    0.75
   3  -5   4    2.89    0.71
   3   5  -4    2.34    0.58
   3  -5   4    3.26    0.68
  -3  -5  -4    1.87    0.61
   3  -5   4    3.48    0.68
  -3  -5  -4    3.43    0.58
  -4   0   4  277.49    7.70
   4   0  -4  255.66    7.17
  -4   0   4  275.81    7.74
  -4   0  -4  247.36    7.08
  -4   0   4  264.46    7.72
  -4   0   4  270.39    7.70
  -4   0  -4  254.68    7.14
   4   0   4  269.30    7.75
  -4   0  -4  253.96    7.21
   4   0   4  266.54    7.73
   4   0  -4  239.98    7.13
   4   0   4  275.49    7.69
   4   0  -4  252.99    7.13
   4   0  -4  245.93    7.10
   4  -1  -4   43.35    1.25
  -4   1  -4   40.71    1.23
   4  -1  -4   40.90    1.33
  -4  -1   4   33.31    1.13
   4   1   4   35.96    1.04
   4   1   4   33.62    1.09
   4  -1  -4   41.06    1.24
  -4  -1   4   29.96    1.07
   4  -1  -4   41.33    1.31
  -4   1   4   35.21    1.04
  -4  -1  -4   42.82    1.24
  -4   1   4   34.54    1.04
  -4  -1  -4   41.81    1.30
   4   1  -4   40.70    1.30
  -4   1   4   35.36    1.04
  -4  -1  -4   42.86    1.34
   4   1  -4   39.75    1.33
   4  -1   4   34.60    1.03
   4  -1   4   34.84    1.13
  -4  -2   4    1.91    0.31
   4  -2  -4    2.57    0.26
  -4  -2   4    1.89    0.29
   4  -2  -4    2.62    0.31
   4  -2  -4    2.84    0.33
   4   2  -4    3.75    0.33
   4  -2   4    1.89    0.29
  -4  -2  -4    2.40    0.32
   4  -2   4    1.75    0.24
  -4  -2  -4    2.44    0.34
   4  -2   4    1.20    0.24
  -4  -2  -4    2.53    0.26
   4   2  -4    3.25    0.33
   4  -3  -4   20.91    0.86
  -4  -3   4   17.89    0.83
   4  -3  -4   19.37    0.91
   4  -3  -4   19.25    0.97
   4   3   4   17.93    0.79
  -4  -3   4   17.53    0.82
  -4  -3   4   16.92    0.86
  -4   3  -4   18.77    0.91
   4  -3   4   16.54    0.74
   4  -3   4   16.39    0.82
   4  -3   4   17.37    0.85
   4   3  -4   20.05    0.89
  -4  -3  -4   20.33    0.84
  -4  -3  -4   22.05    0.95
  -4  -3  -4   20.69    0.88
  -4  -4   4    7.32    0.83
  -4  -4   4    9.48    0.74
   4  -4  -4    7.96    0.66
  -4  -4   4    7.62    0.67
   4  -4  -4    7.35    0.71
   4  -4  -4    6.64    0.68
   4   4   4    7.78    0.64
   4   4  -4    8.20    0.70
  -4  -4  -4    6.58    0.68
   4  -4   4    9.32    0.75
   4  -4   4    8.41    0.72
  -4  -4  -4    6.38    0.76
   4  -4   4    8.53    0.66
  -4  -4  -4    7.24    0.65
  -4  -5   4    5.06    0.88
   4  -5  -4    5.45    0.71
   4   5   4    8.76    0.80
  -4  -5   4    5.64    0.71
   4  -5  -4    6.25    0.81
   4  -5  -4    7.70    0.93
  -4  -5   4    8.32    0.84
  -4  -5  -4    6.04    0.85
  -4  -5  -4    6.69    0.80
   4  -5   4    6.17    0.89
   4   5  -4    8.96    0.85
   4  -5   4    7.04    0.85
   4  -5   4    7.03    0.83
  -4  -5  -4    5.65    0.89
  -5   0   4    0.24    0.13
   5   0   4    0.01    0.16
   5   0  -4    0.23    0.12
   5   0  -4    0.07    0.13
   5   0   4    0.08    0.10
  -5   0  -4    0.21    0.16
  -5   0   4    0.12    0.11
  -5   0   4    0.11    0.15
   5   0  -4    0.23    0.16
  -5  -1   4  100.35    3.00
   5  -1  -4  103.28    3.09
   5  -1  -4  105.15    3.16
  -5   1  -4  106.18    3.08
   5   1   4   98.76    2.89
   5  -1  -4  110.53    3.08
   5   1   4   98.40    2.98
  -5  -1   4  100.59    2.97
   5  -1  -4  107.87    3.19
  -5   1   4  102.92    2.91
  -5  -1  -4  103.66    3.08
   5  -1   4  102.06    3.01
   5   1  -4  105.56    3.19
  -5  -1  -4  110.80    3.20
  -5  -1  -4  102.96    3.18
   5  -1   4  100.67    2.95
   5  -1   4   95.85    3.02
   5   1  -4  109.98    3.14
  -5   1   4   98.54    2.88
  -5  -2   4   27.44    1.01
   5  -2  -4   27.16    1.03
   5   2   4   28.42    0.97
  -5   2  -4   26.78    0.90
   5   2   4   27.79    1.03
  -5  -2   4   29.45    1.08
  -5  -2   4   28.89    1.08
   5  -2  -4   29.50    1.04
   5  -2  -4   28.55    0.93
   5  -2   4   29.07    1.08
  -5  -2  -4   27.03    0.93
   5  -2   4   28.94    1.05
   5   2  -4   26.61    0.97
   5   2  -4   26.37    1.02
  -5  -2  -4   26.44    1.03
   5  -2   4   28.76    0.93
  -5  -2  -4   27.03    1.02
  -5  -3   4    4.93    0.57
   5  -3  -4    5.63    0.53
  -5  -3   4    5.63    0.51
   5  -3  -4    5.66    0.46
   5  -3  -4    5.14    0.52
  -5  -3   4    5.46    0.54
  -5  -3  -4    5.62    0.57
   5   3  -4    4.69    0.54
   5   3  -4    4.55    0.52
  -5  -3  -4    5.85    0.56
   5  -3   4    4.69    0.41
  -5  -3  -4    6.49    0.47
   5  -3   4    5.28    0.56
   5  -3   4    5.26    0.52
  -5  -4   4   17.70    0.98
   5   4   4   18.36    0.94
   5  -4  -4   27.02    1.24
  -5  -4   4   17.02    1.08
   5  -4  -4   27.29    1.17
  -5  -4   4   18.06    0.95
   5  -4  -4   25.12    1.22
   5  -4   4   16.24    0.99
  -5  -4  -4   26.47    1.18
   5  -4   4   16.67    0.97
   5  -4   4   16.59    0.90
  -5  -4  -4   26.36    1.26
   5   4  -4   25.59    1.20
  -5  -4  -4   24.96    1.25
   5  -5  -4    1.18    0.60
   5  -5  -4    1.28    0.80
  -5  -5   4    1.25    0.63
   5  -5  -4    2.26    0.63
  -5  -5   4    1.13    0.61
   5   5   4    1.87    0.61
  -5  -5  -4    1.51    0.63
   5   5  -4    2.23    0.63
   5  -5   4    1.26    0.59
   5  -5   4    1.87    0.58
  -5  -5  -4    2.55    0.65
   6   0  -4    4.33    0.31
   6   0   4    6.78    0.32
  -6   0  -4    4.74    0.34
   6   0   4    6.54    0.40
  -6   0   4    6.67    0.32
   6   0  -4    4.67    0.35
  -6   0   4    6.15    0.31
  -6   0  -4    4.45    0.26
  -6   0   4    6.23    0.39
   6  -1  -4   87.36    2.42
   6   1   4   93.47    2.78
  -6  -1   4   89.85    2.73
  -6   1  -4   84.24    2.44
   6  -1  -4   83.97    2.53
   6  -1  -4   84.25    2.56
   6   1   4   87.82    2.65
  -6  -1   4   91.83    2.79
   6  -1   4   93.90    2.79
   6   1  -4   81.08    2.49
   6  -1   4   91.42    2.71
  -6   1   4   82.84    2.64
   6  -1   4   91.47    2.67
  -6   1   4   94.46    2.69
  -6  -1  -4   78.44    2.42
  -6  -1  -4   81.72    2.55
  -6  -1  -4   82.37    2.47
   6   1  -4   81.36    2.56
   6   2   4   24.49    0.92
  -6  -2   4   20.84    0.86
   6  -2  -4   27.18    1.06
   6  -2  -4   28.64    0.93
   6   2   4   24.14    0.82
  -6  -2   4   22.79    0.96
  -6   2  -4   26.50    0.89
  -6  -2   4   22.46    0.93
   6  -2  -4   28.00    1.07
   6  -2   4   22.24    0.90
   6   2  -4   24.31    0.98
   6   2  -4   26.36    1.06
   6  -2   4   22.52    0.75
  -6  -2  -4   28.57    0.95
   6  -2   4   21.77    0.94
  -6  -2  -4   28.24    1.09
  -6  -2  -4   29.12    1.05
  -6  -3   4   35.40    1.43
   6   3   4   36.34    1.38
   6  -3  -4   30.66    1.26
   6  -3  -4   29.00    1.24
   6  -3  -4   29.21    1.13
  -6  -3   4   37.30    1.46
   6   3  -4   32.07    1.23
  -6  -3  -4   31.41    1.28
  -6  -3  -4   30.37    1.16
   6  -3   4   38.70    1.27
   6  -3   4   36.10    1.44
   6   3  -4   32.92    1.28
  -6  -3  -4   32.12    1.30
   6  -3   4   38.21    1.44
   6   4   4    0.95    0.43
  -6  -4   4    0.07    0.52
  -6  -4   4    0.92    0.44
   6  -4  -4    1.09    0.51
   6  -4  -4    1.11    0.40
   6  -4  -4    1.24    0.48
  -6  -4   4    1.11    0.53
  -6  -4  -4    1.49    0.47
   6   4  -4    0.44    0.52
   6  -4   4    0.91    0.49
   6  -4   4    0.06    0.37
  -6  -4  -4    1.34    0.53
  -6  -4  -4    1.17    0.55
   6  -4   4    0.60    0.47
  -6  -5   4    4.68    0.80
   6   5   4    3.44    0.64
   6  -5  -4    5.21    0.74
   6  -5  -4    6.82    0.95
  -6  -5   4    2.77    0.81
  -6  -5   4    3.83    0.78
   6  -5  -4    5.99    0.89
   6  -5   4    2.83    0.72
  -6  -5  -4    6.96    0.81
   6   5  -4    5.84    0.80
   6  -5   4    2.83    0.59
  -6  -5  -4    6.87    0.99
   6  -5   4    3.26    0.71
  -6  -5  -4    6.68    0.87
   7   0  -4   -0.21    0.17
  -7   0  -4   -0.07    0.20
   7   0   4    0.04    0.18
   7   0   4   -0.25    0.20
  -7   0   4    0.11    0.15
  -7   0   4    0.24    0.22
   7   0  -4    0.46    0.24
  -7   0   4   -0.04    0.15
   7  -1  -4  115.16    3.28
   7  -1  -4  117.90    3.42
  -7   1  -4  115.81    3.34
  -7  -1   4  100.09    3.10
   7   1   4   96.38    2.95
  -7  -1   4  100.03    3.03
   7   1   4  100.07    3.08
   7  -1  -4  114.77    3.47
   7  -1   4  103.89    3.12
  -7   1   4  104.03    3.00
   7  -1   4  100.94    3.03
   7   1  -4  114.58    3.46
  -7  -1  -4  112.69    3.34
  -7  -1  -4  103.00    3.30
   7   1  -4  111.35    3.37
  -7  -1  -4  115.84    3.46
   7  -2  -4    7.96    0.55
   7   2   4    6.48    0.49
   7  -2  -4    7.99    0.54
   7  -2  -4    7.07    0.40
   7   2   4    5.35    0.39
  -7  -2  -4    7.96    0.59
  -7  -2  -4    7.83    0.53
   7  -2   4    6.61    0.52
  -7  -2  -4    7.14    0.42
   7  -2   4    6.03    0.49
   7  -3  -4   23.70    1.11
  -7  -3   4   24.19    0.99
   7  -3  -4   24.73    1.13
  -7  -3   4   22.10    1.06
   7   3   4   21.00    1.00
   7  -3  -4   24.22    0.95
  -7  -3   4   22.18    1.07
  -7  -3  -4   25.97    1.02
   7  -3   4   23.59    1.08
   7   3  -4   23.91    1.10
  -7  -3  -4   24.51    1.12
  -7  -3  -4   24.25    1.12
   7  -3   4   20.92    0.82
   7   3  -4   25.77    1.08
   7  -3   4   21.40    1.02
   7  -4  -4    5.22    0.70
   7   4   4    6.09    0.67
   7  -4  -4    6.57    0.63
  -7  -4   4    5.26    0.65
   7  -4  -4    7.11    0.82
  -7  -4   4    5.09    0.75
  -7  -4   4    4.40    0.73
  -7  -4  -4    6.42    0.78
   7  -4   4    6.09    0.76
   7  -4   4    5.77    0.74
   7  -4   4    4.98    0.58
  -7  -4  -4    5.92    0.86
   7   4  -4    5.72    0.71
  -7  -4  -4    7.17    0.64
   8   0  -4    8.04    0.53
   8   0   4    7.35    0.40
  -8   0   4    7.72    0.37
  -8   0  -4    7.67    0.50
  -8   0   4    7.09    0.37
   8   0   4    7.44    0.51
  -8   0   4    6.88    0.49
   8   0  -4    7.80    0.46
  -8  -1   4   23.50    0.99
  -8   1  -4   18.07    0.70
  -8  -1   4   24.11    0.89
   8   1   4   23.91    0.99
   8  -1  -4   16.37    0.74
   8  -1  -4   16.92    0.80
  -8   1   4   23.84    0.89
   8   1  -4   16.87    0.71
   8  -1   4   23.47    1.00
   8   1  -4   17.31    0.80
   8  -1   4   24.23    0.90
  -8  -1  -4   17.14    0.83
  -8  -1  -4   17.90    0.69
   8  -2  -4    2.77    0.27
   8   2   4    3.60    0.47
  -8  -2   4    2.39    0.44
   8  -2  -4    2.80    0.41
   8  -2  -4    2.36    0.43
   8   2   4    3.29    0.34
   8   2  -4    2.26    0.41
  -8  -2  -4    3.22    0.33
   8  -2   4    2.87    0.44
  -8  -2  -4    4.10    0.46
  -8  -2  -4    3.63    0.51
   8   2  -4    2.84    0.37
   8  -2   4    2.74    0.41
   8   3   4   18.18    0.95
  -8  -3   4   18.46    0.92
   8  -3  -4   16.94    0.95
   8  -3  -4   16.66    0.93
  -8  -3   4   16.96    1.02
   8  -3  -4   16.87    0.74
  -8  -3   4   18.62    0.99
   8  -3   4   18.66    0.99
   8   3  -4   17.97    0.89
   8   3  -4   17.49    0.94
   8  -3   4   18.05    0.99
  -8  -3  -4   16.14    0.99
  -8  -3  -4   16.76    0.95
  -8  -3  -4   18.07    0.82
  -8  -4   4    4.07    0.65
   8  -4  -4    3.89    0.54
  -8  -4   4    3.62    0.72
   8  -4  -4    3.48    0.65
   8  -4  -4    3.09    0.68
   8   4   4    2.74    0.60
  -8  -4   4    2.78    0.66
  -8  -4  -4    3.07    0.69
   8  -4   4    3.10    0.66
   8  -4   4    3.11    0.51
  -8  -4  -4    3.51    0.56
   8   4  -4    3.85    0.66
   8  -4   4    4.65    0.72
  -8  -4  -4    2.73    0.64
  -9   0  -4   -0.30    0.28
  -9   0   4    0.16    0.20
   9   0   4    0.16    0.29
  -9   0   4    0.26    0.30
   9   0  -4   -0.23    0.24
   9   0  -4    0.10    0.29
  -9   0   4    0.05    0.18
   9   0   4   -0.07    0.20
  -9  -1   4   53.21    1.84
  -9   1  -4   44.22    1.45
   9   1   4   49.27    1.62
   9  -1  -4   44.60    1.59
  -9  -1   4   52.25    1.69
   9   1   4   50.13    1.80
   9  -1  -4   44.46    1.61
   9   1  -4   41.77    1.58
  -9  -1  -4   41.25    1.58
  -9  -1  -4   42.08    1.41
   9  -1   4   53.44    1.72
   9   1  -4   43.86    1.47
  -9   1   4   51.77    1.70
   9  -1   4   51.49    1.82
   9  -2  -4    3.88    0.51
   9   2   4    3.18    0.48
   9  -2  -4    5.04    0.60
  -9  -2   4    4.39    0.57
   9   2   4    3.85    0.37
  -9  -2  -4    4.14    0.60
   9  -2   4    4.53    0.50
   9  -2   4    3.33    0.54
   9   2  -4    4.49    0.45
  -9  -2  -4    4.99    0.40
  -9   2   4    3.13    0.35
   9   2  -4    5.13    0.56
  -9  -3   4    2.90    0.59
   9  -3  -4    4.82    0.40
   9  -3  -4    6.14    0.90
  -9  -3   4    3.06    0.52
   9  -3  -4    3.84    0.73
   9   3   4    3.57    0.56
  -9  -3   4    2.88    0.62
  -9  -3  -4    5.29    0.67
   9   3  -4    4.59    0.57
  -9  -3  -4    4.98    0.49
   9   3  -4    5.41    0.78
  -9  -3  -4    4.83    0.69
   9  -3   4    4.13    0.63
   9  -3   4    3.54    0.57
   9   4   4    2.79    0.61
  -9  -4   4    1.52    0.64
  -9  -4   4    2.67    0.59
   9  -4  -4    2.05    0.62
   9  -4  -4    2.59    0.70
  -9  -4   4    2.12    0.66
  -9  -4  -4    2.90    0.70
   9  -4   4    2.47    0.64
  -9  -4  -4    3.35    0.54
  -9  -4  -4    2.36    0.72
   9   4  -4    2.58    0.64
   9  -4   4    2.92    0.70
  10   0  -4   19.46    0.87
  10   0  -4   20.38    0.97
 -10   0   4   20.75    0.96
  10   0   4   20.28    0.99
 -10   0  -4   19.38    0.90
 -10   0   4   21.24    0.76
  10   0   4   21.15    0.82
 -10  -1   4    4.78    0.60
 -10  -1   4    5.21    0.44
  10   1   4    5.27    0.59
  10   1   4    4.37    0.36
  10  -1  -4    5.26    0.61
  10  -1  -4    5.26    0.53
 -10   1  -4    4.14    0.48
 -10   1   4    3.63    0.48
  10  -1   4    4.88    0.44
 -10  -1  -4    3.87    0.38
  10   1  -4    4.53    0.45
 -10  -1  -4    4.74    0.57
  10  -1   4    5.14    0.58
  10   1  -4    6.17    0.63
  10  -2  -4    2.72    0.53
  10   2   4    3.17    0.51
  10  -2  -4    2.74    0.49
 -10  -2   4    2.48    0.58
  10   2   4    2.64    0.36
 -10  -2   4    2.85    0.50
 -10  -2  -4    3.80    0.51
 -10  -2  -4    2.84    0.38
  10  -2   4    3.05    0.56
 -10  -2  -4    3.31    0.61
  10  -2   4    3.58    0.49
  10   2  -4    3.40    0.53
  10   2  -4    2.80    0.44
 -10  -3   4   11.06    0.74
  10  -3  -4   12.62    0.93
  10   3   4   10.44    0.81
 -10  -3   4    9.91    0.81
  10  -3  -4   12.47    0.91
 -10  -3   4   11.61    0.93
  10   3  -4   12.30    0.89
 -10  -3  -4   13.02    0.69
 -10  -3  -4   13.71    0.95
  10  -3   4   11.71    0.90
  10   3  -4   12.34    0.78
 -10  -3  -4   12.36    0.97
  10  -3   4    9.44    0.80
  10  -4  -4   -0.30    0.57
 -10  -4   4    0.95    0.83
  10   4   4    1.22    0.60
 -10  -4   4    0.38    0.67
 -10  -4  -4    1.07    0.62
  10  -4   4    0.28    0.57
  10   4  -4    0.66    0.58
  11   0  -4    0.21    0.33
 -11   0  -4    0.07    0.37
 -11   0   4    0.25    0.39
  11   0  -4    0.00    0.38
  11   0   4    0.21    0.39
  11   0   4    0.05    0.28
  11  -1  -4   26.40    1.19
 -11  -1   4   27.55    1.25
  11   1   4   26.32    1.03
 -11  -1   4   27.55    1.10
  11   1   4   30.53    1.30
  11  -1  -4   25.21    1.08
  11   1  -4   24.63    1.03
 -11   1   4   30.57    1.17
 -11  -1  -4   23.81    0.95
  11   1  -4   24.27    1.16
 -11  -1  -4   25.99    1.21
  11  -1   4   29.11    1.15
  11  -1   4   28.25    1.28
 -11  -2   4    1.35    0.45
  11   2   4    2.21    0.35
  11  -2  -4    1.84    0.49
  11   2   4    1.95    0.53
  11  -2  -4    0.78    0.48
 -11  -2   4    2.15    0.57
 -11   2   4    1.00    0.37
  11  -2   4    1.44    0.42
  11   2  -4    2.00    0.51
 -11  -2  -4    2.37    0.57
  11   2  -4    1.41    0.41
 -11  -2  -4    1.56    0.43
 -11  -2  -4    2.59    0.38
  11  -2   4    2.23    0.56
  11  -3  -4    1.14    0.50
 -11  -3   4    0.72    0.45
  11  -3  -4    1.08    0.60
 -11  -3   4    1.18    0.61
  11   3   4    1.50    0.56
 -11  -3   4    0.25    0.57
  11  -3   4    1.12    0.51
  11   3  -4    0.82    0.44
  11  -3   4   -0.50    0.49
 -11  -3  -4    0.52    0.59
  11   3  -4    0.11    0.52
 -12   0   4    5.31    0.67
 -12   0  -4    5.03    0.64
  12   0   4    5.77    0.70
  12   0  -4    6.05    0.72
  12   0  -4    5.19    0.56
  12   0   4    5.06    0.47
 -12   1  -4   16.82    0.88
  12  -1  -4   18.54    1.02
 -12  -1   4   13.14    0.99
  12   1   4   13.80    0.66
  12   1   4   13.24    0.91
 -12  -1   4   13.05    0.71
  12  -1  -4   16.26    0.89
  12   1  -4   17.82    1.00
 -12   1   4   15.99    0.91
  12  -1   4   14.77    0.76
 -12  -1  -4   14.10    1.34
  12   1  -4   15.68    0.83
  12  -1   4   14.74    0.94
  12   2   4    0.57    0.49
  12  -2  -4    0.40    0.40
  12  -2  -4    1.14    0.53
 -12  -2   4    1.63    0.60
 -12  -2   4    0.61    0.48
  12   2  -4    1.28    0.43
  12  -2   4    2.14    0.48
 -12  -2  -4    0.93    0.45
  12  -2   4    0.81    0.50
 -12  -2  -4    0.28    0.53
 -12   2   4    1.10    0.42
  12   2  -4    0.88    0.52
  12  -3  -4    2.88    0.68
  12  -3  -4    4.45    0.66
  12   3   4    3.29    0.67
 -12  -3   4    4.87    0.76
 -12  -3   4    4.05    0.74
  12  -3   4    3.51    0.65
  12  -3   4    3.46    0.75
 -12  -3  -4    3.00    0.72
  12   3  -4    2.46    0.64
 -13   0   4   -0.35    0.50
  13   0   4    0.30    0.45
  13   0  -4    0.12    0.37
  13   0  -4    0.17    0.49
 -13   0  -4    0.57    0.51
  13   0   4    0.12    0.33
  13  -1  -4    6.71    0.65
  13   1   4    7.05    0.77
  13  -1  -4    7.18    0.76
 -13  -1   4    4.96    0.52
 -13  -1   4    5.70    0.76
 -13   1  -4    7.23    0.72
  13  -1   4    5.07    0.72
 -13   1   4    5.24    0.62
  13  -1   4    6.11    0.62
  13   1  -4    5.54    0.58
  13   1  -4    7.17    0.81
 -13  -1  -4    6.13    0.83
  13  -2  -4    1.89    0.65
 -13  -2   4    2.11    0.53
 -13  -2   4    1.37    0.66
  13   2   4    1.35    0.56
  13  -2  -4    2.38    0.54
 -13  -2  -4    2.27    0.50
  13   2  -4    1.91    0.62
  13   2  -4    1.86    0.57
  13  -2   4    1.25    0.47
 -13  -2  -4    2.18    0.69
  13  -2   4    2.28    0.64
 -14   0   4    5.03    0.79
  14   0  -4    7.87    0.69
 -14   0  -4    8.42    0.94
  14   0  -4    7.78    0.84
  14   0   4    4.66    0.74
  14  -1  -4    0.65    0.58
 -14   1  -4    1.39    0.57
  14   1   4    0.94    0.55
 -14  -1   4    0.81    0.59
  14  -1  -4    1.94    0.54
 -14   1   4    0.94    0.57
  14   1  -4    2.18    0.64
  14  -1   4    0.94    0.40
 -14  -1  -4    1.25    0.64
  14  -1   4    0.28    0.54
  14   1  -4    0.98    0.44
 -14  -2   4    1.67    0.72
  14  -2  -4    1.39    0.65
  14  -2  -4    1.90    0.57
 -14  -2  -4    2.17    0.74
  14  -2   4    3.04    0.55
  14  -2   4    2.51    0.71
  14   2  -4    1.70    0.64
  15   0  -4   -0.09    0.57
 -15   0   4    0.08    0.55
 -15   0  -4   -0.48    0.61
  15   0   4    0.00    0.57
   0  -1  -5   22.69    0.74
   0  -1   5   18.90    0.61
   0  -1   5   18.08    0.60
   0  -1  -5   24.16    0.72
   0  -1   5   18.24    0.57
   0  -1  -5   22.91    0.73
   0   1  -5   23.91    0.76
   0  -1   5   17.81    0.60
   0   1  -5   24.15    0.76
   0   1   5   17.80    0.59
   0  -1   5   18.29    0.60
   0   1   5   18.64    0.57
   0   1  -5   22.84    0.72
   0   1  -5   24.97    0.77
   0   1   5   16.87    0.57
   0   1   5   17.29    0.60
   0  -1  -5   23.26    0.76
   0   2  -5    1.82    0.19
   0   2  -5    2.53    0.26
   0   3   5   88.82    2.67
   0  -3   5   88.91    2.73
   0  -3   5   84.83    2.72
   0  -3  -5   90.78    2.75
   0  -3   5   83.14    2.61
   0  -3  -5   93.60    2.88
   0  -3  -5   93.36    2.90
   0  -3  -5   94.00    2.85
   0   3  -5   92.58    2.90
   0  -4  -5    0.36    0.39
   0  -4  -5    0.10    0.34
   0  -4  -5    0.86    0.43
   0  -4   5    0.61    0.42
   0  -4   5    0.73    0.26
   0  -4   5    0.64    0.40
   0   4  -5    1.24    0.44
   0  -4  -5    0.28    0.27
   0  -4   5    0.98    0.46
   0   4   5    0.21    0.36
   0   5  -5   11.78    0.95
   0  -5  -5   13.30    1.01
   0  -5   5   12.27    0.93
   0  -5  -5   12.62    0.91
   0   5   5   13.24    0.93
   0  -5   5   12.62    1.01
   0  -5   5   13.51    1.02
   0  -5  -5   14.02    1.03
   1   0  -5    0.13    0.05
   1   0   5    0.02    0.04
  -1   0   5    0.13    0.06
  -1   0   5    0.11    0.05
  -1   0  -5    0.21    0.05
  -1   0   5    0.07    0.04
  -1   0   5    0.26    0.07
   1   0   5    0.02    0.02
  -1   0  -5    0.20    0.06
   1   0  -5    0.14    0.05
  -1   0  -5    0.25    0.05
   1   0  -5    0.22    0.06
  -1   0   5    0.07    0.05
   1   0  -5    0.07    0.05
   1   0  -5    0.10    0.05
  -1  -1   5   97.88    2.81
   1   1   5   96.43    2.80
   1   1   5   98.56    2.77
   1   1   5   95.62    2.79
  -1  -1   5   97.11    2.82
   1  -1  -5  119.86    3.41
  -1  -1   5   97.15    2.80
  -1   1  -5  122.52    3.45
   1  -1  -5  118.81    3.45
  -1  -1   5   98.49    2.80
   1  -1  -5  118.35    3.46
   1  -1  -5  120.55    3.43
  -1  -1   5   96.14    2.79
   1  -1  -5  119.74    3.44
   1   1   5   94.06    2.77
  -1   1  -5  118.38    3.46
  -1   1  -5  120.29    3.47
  -1   1   5   96.11    2.80
  -1  -1  -5  121.97    3.43
   1  -1   5   95.70    2.81
   1  -1   5   94.84    2.80
   1  -1   5   98.35    2.80
  -1   1   5   91.82    2.75
  -1   1   5   97.00    2.78
  -1  -1  -5  116.31    3.44
   1   1  -5  121.27    3.46
   1   1  -5  122.93    3.48
  -1   1   5   93.01    2.77
   1  -1   5   99.11    2.79
  -1  -1  -5  119.32    3.46
   1  -1   5   98.97    2.80
   1   1  -5  118.09    3.44
  -1  -1  -5  117.94    3.43
  -1   1   5   94.45    2.83
   1   1  -5  120.58    3.46
  -1  -2   5   12.85    0.53
   1  -2  -5   18.03    0.66
  -1  -2   5   13.62    0.57
  -1   2  -5   17.72    0.69
   1  -2  -5   18.99    0.69
   1  -2  -5   17.48    0.68
   1  -2  -5   17.54    0.59
  -1  -2   5   13.64    0.60
   1   2  -5   16.78    0.68
   1   2  -5   16.34    0.68
   1  -2   5   13.36    0.57
  -1   2   5   13.45    0.48
  -1   2   5   14.85    0.55
  -1  -2  -5   19.59    0.72
  -1  -2  -5   18.30    0.67
   1  -2   5   14.29    0.58
   1  -3  -5   15.80    0.59
  -1  -3   5   20.83    0.88
  -1   3  -5   16.78    0.77
  -1  -3   5   20.50    0.78
   1  -3  -5   17.15    0.76
   1  -3  -5   15.65    0.72
   1   3   5   21.00    0.83
   1  -3  -5   16.32    0.75
  -1  -3  -5   15.70    0.73
  -1  -3  -5   15.88    0.66
   1  -3   5   20.75    0.87
   1  -3   5   21.41    0.89
   1  -3   5   18.46    0.92
  -1   3   5   19.89    0.72
   1   3  -5   15.33    0.73
  -1   3   5   20.23    0.84
  -1  -3  -5   16.21    0.81
   1  -4  -5   13.54    0.83
   1   4   5   13.31    0.77
  -1  -4   5   13.87    0.68
  -1   4  -5   14.25    0.83
  -1  -4   5   13.70    0.86
   1  -4  -5   12.80    0.83
  -1  -4   5   13.45    0.82
   1  -4  -5   12.16    0.75
   1  -4   5   13.67    0.84
  -1  -4  -5   13.48    0.75
   1  -4   5   13.74    0.82
  -1  -4  -5   12.27    0.67
  -1  -4  -5   12.39    0.84
   1  -4   5   12.95    0.85
  -1  -4  -5   13.12    0.80
   1   4  -5   12.88    0.81
  -1   4   5   13.29    0.81
  -1  -5   5    7.20    0.79
   1  -5  -5    5.17    0.71
   1   5   5    6.99    0.79
   1  -5  -5    4.40    0.73
   1  -5  -5    3.43    0.69
  -1  -5   5    6.20    0.84
  -1  -5   5    6.52    0.84
  -1   5  -5    6.22    0.78
  -1  -5  -5    5.54    0.77
   1  -5   5    7.50    0.87
  -1  -5  -5    5.01    0.85
   1  -5   5    7.29    0.87
  -1  -5  -5    4.48    0.69
   1   5  -5    4.73    0.69
   1  -5   5    7.69    0.78
  -1   5   5    7.52    0.82
   2   0   5   24.06    0.74
  -2   0  -5   21.92    0.66
   2   0  -5   22.03    0.70
   2   0  -5   23.20    0.70
  -2   0  -5   22.08    0.69
  -2   0   5   25.10    0.74
  -2   0  -5   22.76    0.70
   2   0  -5   21.92    0.70
  -2   0  -5   22.57    0.65
  -2   0   5   24.90    0.75
  -2   0   5   24.36    0.75
   2   0   5   23.77    0.74
   2   0   5   23.04    0.70
   2   0  -5   22.00    0.69
   2   0   5   22.92    0.70
   2   1   5   11.96    0.45
  -2   1  -5   15.71    0.55
   2   1   5   12.92    0.41
   2   1   5   12.15    0.45
   2  -1  -5   17.82    0.56
  -2  -1   5   11.97    0.45
   2  -1  -5   17.24    0.54
  -2   1  -5   14.00    0.55
  -2  -1   5   11.60    0.47
   2  -1  -5   17.49    0.57
  -2   1  -5   15.64    0.57
  -2  -1   5   11.81    0.44
  -2   1  -5   14.75    0.52
   2  -1  -5   16.55    0.50
  -2  -1   5   10.94    0.46
  -2  -1   5   11.50    0.46
   2   1  -5   14.31    0.57
  -2   1   5   11.36    0.45
   2   1  -5   14.73    0.56
  -2  -1  -5   15.02    0.51
  -2  -1  -5   16.02    0.56
   2  -1   5   11.98    0.46
  -2   1   5   13.14    0.39
   2   1  -5   15.72    0.57
   2  -1   5   11.63    0.45
  -2   1   5   12.92    0.47
   2   1  -5   14.87    0.55
  -2   1   5   12.61    0.39
   2  -1   5   11.86    0.45
  -2  -1  -5   17.17    0.51
  -2  -1  -5   16.43    0.56
   2  -1   5   10.96    0.41
   2  -2  -5    5.13    0.34
  -2   2  -5    6.11    0.39
  -2  -2   5    4.19    0.35
   2  -2  -5    5.92    0.38
   2  -2  -5    5.77    0.35
  -2  -2   5    4.41    0.32
   2   2  -5    6.23    0.38
  -2  -2  -5    5.95    0.38
   2  -2   5    4.41    0.33
  -2  -2  -5    6.60    0.36
  -2   2   5    3.76    0.30
  -2  -2  -5    5.75    0.34
   2  -2   5    4.42    0.31
   2   2  -5    5.55    0.36
   2  -2   5    4.38    0.33
  -2  -3   5   30.36    1.18
   2   3   5   31.93    1.14
  -2   3  -5   34.36    1.36
   2  -3  -5   32.43    1.19
   2  -3  -5   32.18    1.19
  -2  -3   5   32.75    1.23
  -2  -3   5   31.52    1.13
   2  -3  -5   34.12    1.24
  -2  -3  -5   31.23    1.14
  -2  -3  -5   31.59    1.17
   2  -3   5   31.63    1.21
   2  -3   5   31.85    1.16
  -2  -3  -5   32.87    1.24
   2  -3   5   32.05    1.21
  -2   3   5   32.09    1.16
   2   3  -5   32.68    1.21
  -2  -4   5    3.66    0.58
  -2  -4   5    2.70    0.57
   2   4   5    3.22    0.49
   2  -4  -5    3.46    0.57
   2  -4  -5    3.11    0.53
  -2  -4   5    4.01    0.49
   2  -4  -5    3.21    0.52
  -2   4  -5    3.17    0.53
  -2  -4  -5    3.84    0.60
   2   4  -5    3.27    0.54
   2  -4   5    3.55    0.52
  -2   4   5    3.58    0.53
  -2  -4  -5    3.33    0.56
   2  -4   5    3.07    0.52
   2  -4   5    3.98    0.56
  -2  -4  -5    4.39    0.57
   2  -5  -5    5.08    0.72
  -2   5  -5    5.13    0.74
   2  -5  -5    5.92    0.81
   2   5   5    4.71    0.64
  -2  -5   5    3.13    0.65
  -2  -5   5    2.09    0.61
  -2  -5   5    3.13    0.75
  -2  -5   5    2.99    0.51
   2  -5  -5    4.51    0.77
   2  -5   5    3.04    0.68
  -2   5   5    3.81    0.66
  -2  -5  -5    5.47    0.87
   2  -5   5    2.83    0.69
   2  -5   5    2.98    0.67
  -2  -5  -5    6.46    0.79
  -2  -5  -5    5.26    0.63
  -2  -5  -5    4.98    0.73
   2   5  -5    4.46    0.69
  -3   0  -5    0.14    0.07
  -3   0   5   -0.07    0.10
   3   0   5    0.19    0.07
   3   0  -5    0.19    0.11
   3   0  -5   -0.03    0.10
  -3   0   5    0.07    0.11
   3   0  -5    0.19    0.10
   3   0   5    0.05    0.10
  -3   0   5    0.00    0.09
   3   0   5    0.25    0.11
   3   0  -5    0.07    0.10
  -3   0  -5    0.16    0.11
  -3   0  -5    0.23    0.11
  -3   0   5    0.09    0.09
  -3  -1   5  316.19    9.09
  -3   1  -5  318.04    8.68
   3  -1  -5  314.09    8.71
   3  -1  -5  302.97    8.74
   3   1   5  308.93    9.06
   3   1   5  319.60    9.06
  -3  -1   5  311.13    9.06
   3  -1  -5  293.11    8.67
   3   1   5  323.54    9.01
  -3  -1   5  322.45    9.14
  -3   1  -5  302.14    8.73
  -3  -1  -5  299.73    8.73
   3   1  -5  325.76    8.82
  -3  -1  -5  307.17    8.68
   3   1  -5  309.24    8.73
  -3   1   5  330.85    9.01
   3  -1   5  323.44    9.19
  -3  -1  -5  303.16    8.73
   3  -1   5  323.08    9.00
  -3   1   5  322.85    9.01
  -3   1   5  298.82    9.07
  -3  -1  -5  302.38    8.68
   3  -1   5  325.18    9.07
   3  -2  -5   52.43    1.56
   3   2   5   47.18    1.50
  -3  -2   5   46.53    1.55
   3  -2  -5   51.21    1.59
  -3  -2   5   44.76    1.52
   3  -2  -5   50.86    1.61
  -3  -2   5   46.97    1.51
  -3   2  -5   48.94    1.62
  -3  -2  -5   50.77    1.54
  -3  -2  -5   49.80    1.61
  -3  -2  -5   51.16    1.59
   3   2  -5   45.96    1.59
   3   2  -5   45.16    1.57
   3  -2   5   47.43    1.47
   3  -2   5   48.84    1.54
   3  -2   5   47.89    1.54
   3  -3  -5   39.64    1.41
  -3   3  -5   38.94    1.41
   3  -3  -5   39.31    1.35
   3  -3  -5   37.30    1.35
  -3  -3   5   33.55    1.25
  -3  -3   5   33.92    1.23
  -3  -3   5   33.90    1.31
   3   3   5   34.09    1.21
  -3  -3  -5   37.67    1.41
   3  -3   5   33.96    1.21
  -3  -3  -5   39.28    1.35
   3   3  -5   34.75    1.42
   3  -3   5   33.04    1.28
  -3  -3  -5   38.66    1.33
   3  -3   5   34.75    1.27
   3  -4  -5   13.34    0.79
   3  -4  -5   12.24    0.84
  -3  -4   5   16.56    0.90
   3   4   5   14.80    0.81
  -3  -4   5   13.55    0.81
   3  -4  -5   12.55    0.79
  -3  -4   5   13.45    0.93
  -3   4  -5   12.71    0.85
  -3  -4  -5   13.96    0.84
  -3  -4  -5   12.83    0.89
  -3  -4  -5   14.34    0.78
   3  -4   5   13.58    0.84
   3  -4   5   15.69    0.92
   3  -4   5   16.18    0.86
   3   4  -5   13.20    0.81
  -3  -5   5    4.20    0.60
   3   5   5    2.92    0.63
  -3  -5   5    4.16    0.85
   3  -5  -5    1.11    0.57
   3  -5  -5    2.01    0.59
  -3  -5   5    3.21    0.77
  -3   5  -5    1.62    0.61
   3  -5  -5    2.28    0.69
  -3  -5  -5    1.86    0.72
   3  -5   5    3.73    0.75
   3  -5   5    2.88    0.65
   3  -5   5    3.35    0.67
  -3  -5  -5    2.12    0.60
   3   5  -5    2.17    0.62
  -3  -5  -5    1.51    0.57
  -3  -5  -5    2.29    0.60
  -4   0  -5   36.10    1.08
  -4   0  -5   34.97    1.20
   4   0   5   39.08    1.13
  -4   0   5   35.69    1.17
   4   0  -5   38.80    1.23
  -4   0   5   36.59    1.18
   4   0   5   37.98    1.20
   4   0  -5   33.80    1.14
  -4   0   5   37.52    1.15
  -4   0  -5   37.07    1.14
  -4   0   5   38.90    1.15
   4   0  -5   37.24    1.14
   4   0   5   37.76    1.18
   4   0  -5   36.46    1.11
   4   1   5   63.82    1.90
   4  -1  -5   75.50    2.17
   4  -1  -5   73.69    2.24
  -4  -1   5   67.19    1.99
   4   1   5   64.31    2.02
  -4  -1   5   66.33    2.01
   4  -1  -5   72.15    2.22
   4  -1  -5   74.11    2.16
  -4   1  -5   75.75    2.14
   4   1   5   59.44    1.95
  -4   1   5   67.12    1.91
  -4   1   5   66.36    1.91
   4   1  -5   73.90    2.21
  -4   1   5   62.88    1.95
  -4  -1  -5   72.94    2.14
  -4  -1  -5   71.77    2.24
   4  -1   5   67.49    2.01
   4   1  -5   75.45    2.25
   4  -1   5   66.48    1.90
  -4  -1  -5   73.94    2.14
   4  -1   5   65.37    2.00
  -4  -1  -5   74.13    2.21
  -4  -2   5   58.19    1.85
   4  -2  -5   61.42    1.98
   4  -2  -5   60.68    1.96
  -4  -2   5   57.42    1.82
   4   2   5   56.63    1.81
   4  -2  -5   62.33    1.91
  -4  -2   5   57.64    1.87
   4  -2   5   57.58    1.87
   4   2  -5   65.52    1.96
  -4  -2  -5   62.22    1.90
  -4  -2  -5   60.88    1.97
  -4  -2  -5   60.83    1.97
   4   2  -5   65.12    2.00
   4  -2   5   57.44    1.75
   4  -2   5   58.25    1.84
  -4   3  -5   36.05    1.43
  -4  -3   5   32.36    1.22
   4  -3  -5   39.48    1.41
  -4  -3   5   32.24    1.23
   4  -3  -5   39.53    1.36
  -4  -3   5   32.63    1.29
   4   3   5   31.66    1.19
   4  -3  -5   39.03    1.43
   4  -3   5   32.75    1.26
  -4  -3  -5   39.04    1.35
  -4  -3  -5   36.31    1.43
  -4  -3  -5   39.14    1.46
   4  -3   5   32.24    1.26
   4  -3   5   33.29    1.16
   4   3  -5   39.27    1.41
   4   3  -5   38.10    1.39
   4  -4  -5   16.00    0.96
  -4  -4   5   17.80    0.96
  -4  -4   5   16.25    0.90
   4   4   5   16.42    0.88
  -4   4  -5   15.80    0.93
   4  -4  -5   16.81    0.93
  -4  -4   5   18.01    1.08
   4  -4  -5   16.46    0.91
  -4  -4  -5   14.53    0.94
   4  -4   5   18.05    0.98
  -4  -4  -5   14.93    0.87
   4  -4   5   17.93    0.91
  -4  -4  -5   14.81    0.84
   4  -4   5   16.00    1.06
   4   4  -5   15.32    0.90
   4  -5  -5    5.05    0.75
   4  -5  -5    4.44    0.79
  -4  -5   5    3.49    0.77
  -4  -5   5    3.01    0.61
   4  -5  -5    5.77    0.77
   4   5   5    4.39    0.67
  -4  -5   5    3.97    0.83
   4  -5   5    3.81    0.78
   4  -5   5    2.51    0.64
   4   5  -5    4.62    0.72
  -4  -5  -5    4.53    0.83
  -4  -5  -5    5.15    0.72
   4  -5   5    2.55    0.59
   5   0  -5   -0.15    0.16
  -5   0   5    0.20    0.13
  -5   0  -5    0.08    0.15
   5   0   5    0.04    0.10
  -5   0   5    0.28    0.17
   5   0  -5    0.23    0.14
  -5   0  -5    0.16    0.11
  -5   0   5   -0.05    0.12
   5   0   5    0.10    0.15
   5   0  -5   -0.06    0.13
  -5   1  -5   56.11    1.60
   5   1   5   62.25    1.96
   5   1   5   59.37    1.85
  -5  -1   5   63.65    1.95
   5  -1  -5   55.17    1.60
   5  -1  -5   53.15    1.70
   5  -1  -5   49.65    1.60
   5  -1  -5   52.42    1.68
  -5  -1   5   65.61    1.99
   5  -1   5   66.49    1.93
  -5   1   5   61.21    1.87
   5  -1   5   64.62    1.99
  -5  -1  -5   50.79    1.69
  -5   1   5   63.55    1.89
  -5  -1  -5   55.39    1.71
  -5  -1  -5   52.96    1.58
   5   1  -5   54.10    1.71
   5   1  -5   56.03    1.67
   5  -2  -5   22.06    0.89
   5  -2  -5   22.27    0.80
  -5   2  -5   23.57    0.78
   5  -2  -5   22.58    0.90
   5   2   5   26.27    0.99
  -5  -2   5   27.82    1.04
  -5  -2   5   28.77    1.04
  -5  -2   5   27.61    0.99
   5  -2   5   25.82    1.03
   5  -2   5   26.83    0.88
   5   2  -5   23.71    0.91
  -5  -2  -5   21.99    0.80
  -5  -2  -5   22.51    0.89
  -5  -2  -5   22.29    0.91
   5   2  -5   23.30    0.86
   5  -2   5   26.91    1.00
  -5  -3   5    3.71    0.54
   5   3   5    2.63    0.42
  -5  -3   5    3.69    0.49
   5  -3  -5    3.88    0.44
   5  -3  -5    3.62    0.47
   5  -3  -5    3.97    0.50
  -5  -3  -5    3.14    0.49
  -5  -3  -5    3.67    0.41
   5   3  -5    5.14    0.51
   5  -3   5    3.09    0.37
  -5  -3  -5    4.65    0.53
   5  -3   5    3.59    0.48
   5  -3   5    3.11    0.46
  -5  -4   5   13.23    0.84
  -5  -4   5   14.63    0.95
   5  -4  -5   12.53    0.82
   5   4   5   14.02    0.84
   5  -4  -5   12.32    0.85
   5  -4  -5   13.40    0.92
  -5  -4   5   13.87    0.88
   5  -4   5   13.18    0.87
   5   4  -5   13.94    0.87
  -5  -4  -5   12.01    0.91
  -5  -4  -5   15.75    0.84
   5  -4   5   13.02    0.77
  -5  -4  -5   13.94    0.85
   5  -4   5   12.12    0.87
  -5  -5   5    4.59    0.81
  -5  -5   5    4.81    0.72
   5  -5  -5    5.06    0.80
   5  -5  -5    4.09    1.04
   5   5   5    3.17    0.65
   5  -5  -5    5.64    0.81
  -5  -5  -5    4.85    0.74
   5  -5   5    4.37    0.70
  -5  -5  -5    4.97    0.75
   5   5  -5    5.57    0.77
   5  -5   5    3.03    0.70
  -6   0   5   22.20    0.75
   6   0  -5   43.37    1.37
  -6   0   5   22.44    0.82
   6   0   5   22.61    0.85
   6   0  -5   42.14    1.32
  -6   0  -5   41.58    1.30
  -6   0   5   22.72    0.75
   6   0  -5   42.25    1.42
  -6   0  -5   44.09    1.38
   6   0   5   21.91    0.75
  -6  -1   5   27.42    0.95
   6  -1  -5   24.94    0.79
  -6  -1   5   25.54    0.99
   6   1   5   26.59    0.97
  -6   1  -5   24.56    0.81
   6   1   5   26.25    0.85
   6  -1  -5   25.00    0.90
   6  -1  -5   24.65    0.93
  -6   1   5   25.94    0.85
   6  -1   5   26.68    0.88
   6   1  -5   23.33    0.86
  -6  -1  -5   24.29    0.85
   6  -1   5   28.17    1.00
  -6  -1  -5   24.44    0.93
  -6   1   5   26.64    0.90
   6   1  -5   23.12    0.91
  -6  -1  -5   25.34    0.86
   6  -1   5   26.70    0.92
  -6  -2   5    2.33    0.37
   6   2   5    3.14    0.37
   6   2   5    3.27    0.29
  -6   2  -5    4.61    0.27
  -6  -2   5    1.77    0.37
   6  -2  -5    4.29    0.43
   6  -2  -5    3.87    0.41
   6  -2  -5    4.72    0.32
   6  -2   5    2.45    0.22
   6   2  -5    3.93    0.41
   6  -2   5    3.14    0.37
   6   2  -5    4.53    0.38
  -6  -2  -5    5.46    0.44
   6  -2   5    2.57    0.43
  -6  -2  -5    4.70    0.32
  -6  -2  -5    5.55    0.53
  -6  -3   5   19.10    0.91
  -6  -3   5   18.38    0.94
   6   3   5   19.61    0.89
   6  -3  -5   25.00    1.10
   6  -3  -5   23.58    0.95
   6  -3  -5   24.22    1.10
  -6  -3   5   19.79    0.98
   6  -3   5   18.82    0.77
  -6  -3  -5   23.84    1.09
   6   3  -5   24.84    1.03
   6  -3   5   20.03    0.96
   6   3  -5   22.90    1.05
   6  -3   5   19.78    0.94
  -6  -3  -5   22.60    0.94
  -6  -3  -5   22.56    1.07
   6   4   5    1.65    0.48
   6  -4  -5    1.90    0.51
  -6  -4   5    1.54    0.55
   6  -4  -5    1.88    0.55
   6  -4  -5    1.61    0.48
  -6  -4   5    1.94    0.48
  -6  -4   5    2.02    0.62
  -6  -4  -5    0.28    0.50
  -6  -4  -5    1.35    0.54
   6  -4   5    1.89    0.54
   6  -4   5    1.86    0.55
  -6  -4  -5    2.41    0.50
   6  -4   5    1.64    0.47
  -6  -5   5    2.36    0.68
   6  -5  -5    3.09    0.65
   6  -5  -5    3.08    0.72
   6   5   5    2.27    0.61
  -6  -5   5    1.63    0.75
   6  -5  -5    3.88    0.82
  -6  -5   5    1.38    0.67
  -6  -5  -5    3.13    0.65
   6   5  -5    2.78    0.68
  -6  -5  -5    3.14    0.76
   6  -5   5    2.21    0.58
   6  -5   5    2.85    0.79
  -6  -5  -5    3.83    0.89
   6  -5   5    1.95    0.65
  -7   0  -5   -0.15    0.21
   7   0   5   -0.16    0.21
   7   0   5    0.10    0.16
   7   0  -5    0.20    0.22
  -7   0   5    0.20    0.23
  -7   0   5    0.02    0.15
   7   0  -5    0.14    0.19
  -7  -1   5   62.12    2.08
   7  -1  -5   67.49    2.08
  -7   1  -5   67.47    1.99
   7   1   5   61.80    1.93
   7  -1  -5   67.50    2.12
   7   1   5   66.39    2.08
   7  -1  -5   66.62    1.94
  -7  -1   5   64.33    2.02
  -7   1   5   63.06    1.91
   7  -1   5   65.65    2.02
  -7   1   5   68.67    2.00
   7   1  -5   63.17    2.03
  -7  -1  -5   66.59    2.11
   7   1  -5   63.09    2.10
  -7  -1  -5   59.87    1.94
  -7  -1  -5   65.19    1.99
   7  -1   5   66.56    2.10
   7  -2  -5  115.86    3.67
   7  -2  -5  120.25    3.65
  -7  -2   5  127.76    3.84
   7   2   5  120.22    3.69
   7  -2  -5  120.40    3.50
  -7  -2   5  128.09    3.88
   7   2   5  121.24    3.83
   7   2  -5  117.76    3.60
   7  -2   5  127.92    3.82
  -7  -2  -5  118.85    3.62
   7  -2   5  129.32    3.88
   7   2  -5  122.03    3.68
  -7  -2  -5  119.44    3.51
  -7  -2  -5  119.36    3.68
  -7  -3   5    8.24    0.69
   7  -3  -5    9.48    0.69
  -7  -3   5    8.80    0.69
   7   3   5    8.27    0.63
   7  -3  -5    9.22    0.71
   7  -3  -5   10.58    0.56
  -7  -3   5    9.35    0.64
   7   3  -5    7.96    0.68
   7  -3   5    8.21    0.68
   7  -3   5    7.96    0.64
  -7  -3  -5    9.98    0.74
  -7  -3  -5   10.29    0.76
   7  -3   5    8.31    0.47
  -7  -3  -5   10.45    0.58
   7   3  -5    9.58    0.64
   7  -4  -5    8.77    0.81
   7  -4  -5    9.17    0.70
  -7  -4   5    9.05    0.78
   7  -4  -5   10.05    0.86
  -7  -4   5    7.74    0.85
   7   4   5    7.97    0.72
  -7  -4   5    7.28    0.88
  -7  -4  -5   11.48    0.93
  -7  -4  -5   11.56    0.73
   7  -4   5    8.31    0.78
  -7  -4  -5    9.08    0.86
   7  -4   5    9.16    0.84
   7   4  -5   10.12    0.83
   7  -4   5    7.68    0.61
   8   0   5  171.91    5.09
   8   0   5  171.33    4.96
  -8   0   5  174.56    4.93
  -8   0  -5  177.87    5.22
  -8   0   5  174.07    5.05
   8   0  -5  180.07    5.21
   8   0  -5  174.21    5.28
  -8   0   5  161.41    4.95
  -8   1  -5   14.22    0.62
   8  -1  -5   15.17    0.70
   8  -1  -5   14.39    0.74
   8   1   5   15.53    0.62
   8   1   5   17.71    0.78
  -8  -1   5   14.97    0.69
  -8  -1   5   15.78    0.78
  -8  -1  -5   15.33    0.62
  -8   1   5   16.65    0.69
   8   1  -5   15.47    0.75
  -8  -1  -5   16.64    0.76
  -8  -1  -5   12.42    0.62
   8  -1   5   17.08    0.70
   8  -1   5   17.02    0.80
   8   1  -5   15.01    0.66
  -8  -2   5   37.37    1.43
   8   2   5   37.02    1.39
   8   2   5   36.69    1.24
   8  -2  -5   47.79    1.63
  -8  -2   5   38.18    1.46
   8  -2  -5   46.05    1.66
   8  -2  -5   43.59    1.51
   8   2  -5   45.54    1.65
   8  -2   5   37.70    1.44
   8  -2   5   37.64    1.37
  -8  -2  -5   45.56    1.65
  -8  -2  -5   45.06    1.46
  -8  -2  -5   46.53    1.59
   8   2  -5   42.74    1.54
  -8  -3   5    5.19    0.65
  -8  -3   5    3.99    0.60
  -8  -3   5    4.05    0.51
   8  -3  -5    2.85    0.53
   8   3   5    4.03    0.54
   8  -3  -5    3.59    0.40
   8  -3  -5    3.36    0.58
   8  -3   5    3.73    0.56
  -8  -3  -5    3.56    0.43
   8   3  -5    3.40    0.54
  -8  -3  -5    3.75    0.62
   8  -3   5    4.98    0.63
   8   3  -5    3.32    0.49
  -8  -3  -5    3.61    0.58
  -8  -4   5    0.40    0.47
   8  -4  -5    0.33    0.53
   8  -4  -5    0.31    0.51
   8   4   5    0.22    0.47
   8  -4  -5    0.72    0.40
  -8  -4   5    0.13    0.60
  -8  -4   5    0.21    0.54
  -8  -4  -5    1.24    0.60
   8  -4   5    0.26    0.52
   8   4  -5    0.90    0.53
   8  -4   5    0.57    0.55
  -8  -4  -5    0.56    0.54
  -8  -4  -5    0.65    0.42
   9   0  -5   -0.13    0.23
  -9   0   5    0.08    0.21
  -9   0  -5   -0.06    0.30
   9   0   5   -0.02    0.20
   9   0  -5    0.01    0.29
   9   0   5    0.53    0.32
  -9   0   5    0.02    0.29
  -9  -1   5    1.08    0.30
   9  -1  -5    1.47    0.38
  -9   1  -5    1.37    0.33
  -9  -1   5    1.20    0.39
   9   1   5    1.99    0.27
   9   1   5    1.50    0.38
   9  -1  -5    1.44    0.42
   9  -1   5    1.09    0.37
   9   1  -5    1.63    0.37
   9  -1   5    1.03    0.28
  -9   1   5    1.22    0.31
  -9  -1  -5    2.45    0.44
  -9  -1  -5    1.20    0.29
   9   2   5   47.28    1.56
   9  -2  -5   41.35    1.57
  -9  -2   5   48.70    1.72
   9  -2  -5   39.10    1.49
   9   2   5   48.37    1.77
  -9  -2   5   48.38    1.83
  -9  -2  -5   38.28    1.54
   9  -2   5   48.22    1.79
   9   2  -5   40.47    1.43
   9  -2   5   51.48    1.73
   9   2  -5   39.24    1.54
  -9  -2  -5   41.05    1.33
   9  -3  -5    4.15    0.67
  -9  -3   5    3.43    0.57
  -9  -3   5    3.70    0.66
   9   3   5    4.04    0.58
   9  -3  -5    2.53    0.35
   9  -3  -5    3.89    0.57
  -9  -3   5    3.45    0.61
  -9  -3  -5    2.89    0.58
   9  -3   5    4.02    0.62
   9  -3   5    3.75    0.59
  -9  -3  -5    3.94    0.66
   9   3  -5    4.11    0.54
  -9  -3  -5    3.76    0.46
   9   4   5    5.09    0.72
   9  -4  -5    6.33    0.85
  -9  -4   5    4.36    0.67
   9  -4  -5    5.72    0.82
  -9  -4   5    5.32    0.81
  -9  -4   5    5.08    0.83
   9  -4   5    5.85    0.83
  -9  -4  -5    6.15    0.84
   9  -4   5    6.29    0.79
  -9  -4  -5    6.60    0.65
   9   4  -5    7.96    0.87
  -9  -4  -5    7.85    0.95
  10   0  -5   89.71    2.86
  10   0   5  101.05    3.15
 -10   0  -5   93.79    2.91
  10   0  -5   89.54    2.95
  10   0   5   96.38    2.97
 -10   0   5   97.75    3.11
  10  -1  -5    9.95    0.71
 -10   1  -5   10.13    0.58
 -10  -1   5   10.44    0.58
 -10  -1   5   10.54    0.73
  10   1   5   11.24    0.72
  10   1   5    9.35    0.51
  10  -1  -5    8.56    0.60
  10  -1   5    9.75    0.70
  10  -1   5   10.98    0.59
 -10  -1  -5    9.34    0.50
 -10  -1  -5    8.65    0.67
  10   1  -5    9.12    0.68
  10   1  -5    9.30    0.58
 -10   1   5   10.79    0.66
  10   2   5   10.11    0.55
  10   2   5   10.21    0.75
  10  -2  -5   11.34    0.79
  10  -2  -5   12.20    0.76
 -10  -2   5   11.95    0.85
 -10  -2   5   10.71    0.73
 -10  -2  -5   10.72    0.68
 -10  -2  -5   11.24    0.57
 -10   2   5   11.88    0.63
  10   2  -5   12.80    0.80
  10   2  -5   10.35    0.72
  10  -2   5   11.30    0.71
 -10  -2  -5   12.31    0.85
  10  -2   5   10.77    0.78
 -10  -3   5    1.33    0.57
 -10  -3   5    1.79    0.63
  10  -3  -5    1.42    0.52
  10  -3  -5    1.72    0.55
 -10  -3   5    0.40    0.40
  10   3   5    1.24    0.52
  10   3  -5    1.48    0.51
 -10  -3  -5    2.15    0.39
  10  -3   5    2.10    0.57
  10  -3   5    1.83    0.55
  10   3  -5    1.48    0.48
 -10  -3  -5    2.22    0.57
 -10  -3  -5    1.44    0.58
  10  -4  -5    2.19    0.75
 -10  -4   5    2.17    0.59
 -10  -4   5    1.76    0.67
  10   4   5    2.29    0.62
  10  -4  -5    1.77    0.69
 -10  -4  -5    1.46    0.69
  10  -4   5    2.19    0.65
  10   4  -5    2.23    0.63
 -11   0  -5    0.11    0.37
  11   0  -5    0.01    0.33
  11   0   5    0.08    0.37
  11   0   5   -0.14    0.26
 -11   0   5    0.13    0.38
  11   0  -5   -0.14    0.37
 -11  -1   5    9.23    0.75
  11   1   5    8.77    0.49
  11  -1  -5    9.55    0.73
 -11  -1   5    8.50    0.55
  11   1   5    9.87    0.74
  11  -1  -5    7.02    0.60
  11  -1   5    7.72    0.70
 -11   1   5    8.92    0.68
  11  -1   5    7.98    0.57
 -11  -1  -5    7.14    0.49
  11   1  -5    8.03    0.66
  11   1  -5    6.78    0.68
 -11  -1  -5    9.93    0.74
  11   2   5    6.42    0.71
 -11  -2   5    6.13    0.62
  11  -2  -5   10.42    0.80
 -11  -2   5    5.22    0.71
  11  -2  -5    8.57    0.72
  11  -2   5    6.48    0.62
 -11   2   5    6.08    0.53
 -11  -2  -5    8.99    0.83
 -11  -2  -5    8.22    0.51
 -11  -2  -5    7.31    0.62
  11  -2   5    6.18    0.74
  11   2  -5    7.43    0.73
  11   2  -5    8.10    0.61
  11   3   5    2.98    0.62
 -11  -3   5    4.35    0.60
 -11  -3   5    3.58    0.78
 -11  -3   5    4.40    0.72
  11  -3  -5    3.68    0.63
  11  -3  -5    3.63    0.71
 -11  -3  -5    3.79    0.77
  11  -3   5    4.11    0.61
  11  -3   5    2.25    0.63
  11   3  -5    4.49    0.60
  11   3  -5    3.69    0.67
 -12   0  -5   13.73    0.87
  12   0  -5   14.06    0.90
  12   0   5   10.76    0.84
  12   0  -5   13.91    0.76
  12   0   5   11.65    0.64
 -12   0   5   11.89    0.81
  12   1   5    5.43    0.44
 -12  -1   5    5.01    0.69
 -12   1  -5    4.05    0.59
  12   1   5    4.45    0.66
  12  -1  -5    4.47    0.55
  12  -1  -5    3.87    0.64
 -12  -1   5    5.04    0.52
  12  -1   5    6.32    0.74
  12   1  -5    4.84    0.52
  12   1  -5    4.50    0.66
 -12   1   5    5.09    0.62
  12  -1   5    5.11    0.52
  12  -2  -5   10.44    0.86
  12  -2  -5   10.58    0.80
 -12  -2   5   12.25    1.00
 -12  -2   5   12.72    0.87
  12   2   5   12.18    0.90
  12   2  -5    9.11    0.67
 -12  -2  -5   10.82    0.86
  12  -2   5   13.81    0.84
  12  -2   5   13.70    0.97
 -12   2   5   12.67    0.80
 -12  -2  -5    9.44    0.89
  12   2  -5   10.21    0.85
  12  -3  -5    2.56    0.63
 -12  -3   5    2.08    0.54
 -12  -3   5    2.38    0.60
  12   3   5    2.73    0.66
  12  -3  -5    1.54    0.65
  12  -3   5    2.94    0.63
 -12  -3  -5    1.90    0.61
  12   3  -5    2.33    0.64
  12  -3   5    1.88    0.68
  13   0  -5    0.06    0.36
 -13   0  -5   -0.01    0.51
  13   0  -5   -0.43    0.44
 -13   0   5   -0.10    0.56
  13   0   5    0.45    0.48
  13   0   5   -0.32    0.40
  13  -1  -5    2.12    0.58
 -13  -1   5    3.97    0.52
 -13  -1   5    3.52    0.69
  13  -1  -5    2.95    0.54
  13   1   5    4.71    0.68
 -13   1  -5    2.50    0.58
  13   1  -5    1.81    0.46
 -13  -1  -5    3.65    0.76
  13  -1   5    4.79    0.55
 -13   1   5    2.80    0.56
  13   1  -5    2.53    0.62
  13  -1   5    5.01    0.73
  13   2   5    2.88    0.65
 -13  -2   5    3.39    0.59
 -13  -2   5    2.95    0.73
  13  -2  -5    5.40    0.68
  13  -2  -5    6.38    0.86
  13   2  -5    5.30    0.60
  13   2  -5    6.39    0.81
  13  -2   5    2.53    0.66
  13  -2   5    3.05    0.53
 -13  -2  -5    7.69    0.95
 -13  -2  -5    5.20    0.73
 -14   0  -5    5.80    0.87
  14   0  -5    4.79    0.77
  14   0   5    2.67    0.65
 -14   0   5    2.04    0.71
  14   0  -5    5.40    0.65
 -14  -1   5   -0.22    0.60
  14   1   5    1.23    0.58
  14  -1  -5    0.44    0.56
 -14   1  -5    0.99    0.61
  14  -1  -5    1.04    0.46
 -14  -1  -5    0.39    0.68
 -14   1   5    1.23    0.53
  14  -1   5    0.48    0.56
  14   1  -5    1.44    0.45
  14  -1   5    0.77    0.41
  14   1  -5    0.95    0.61
  14  -2  -5    2.33    0.69
 -14  -2   5    3.62    0.78
  14  -2   5    3.40    0.75
 -14  -2  -5    3.00    0.95
  14   2  -5    2.71    0.70
  15   0  -5    0.59    0.46
  15   0   5   -0.26    0.57
 -15   0   5    0.19    0.65
  15   0  -5   -0.16    0.59
 -15   0  -5    0.14    0.64
   0   0   6    0.04    0.02
   0   0  -6  133.90    3.73
   0   0  -6  130.34    3.75
   0  -1   6    0.22    0.12
   0   1   6    0.10    0.08
   0  -1  -6    0.40    0.08
   0  -1   6    0.41    0.10
   0   1   6    0.34    0.10
   0  -1   6    0.14    0.09
   0   1  -6    0.44    0.11
   0  -1  -6    0.31    0.11
   0  -1  -6    0.33    0.10
   0   1   6    0.23    0.07
   0   1  -6    0.24    0.11
   0   1  -6    0.24    0.08
   0   1   6    0.13    0.10
   0  -1   6    0.14    0.08
   0   1  -6    0.24    0.10
   0  -1   6    0.22    0.10
   0  -1  -6    0.35    0.11
   0  -2  -6   71.64    2.17
   0  -2  -6   74.60    2.25
   0  -2   6   92.15    2.75
   0  -2  -6   75.25    2.23
   0   2  -6   72.60    2.15
   0   2   6   93.47    2.70
   0  -2   6   91.09    2.66
   0  -2   6   89.86    2.74
   0   2   6   89.19    2.67
   0   2  -6   73.09    2.25
   0  -3  -6    4.89    0.41
   0  -3  -6    4.79    0.44
   0  -3  -6    4.78    0.35
   0   3  -6    4.59    0.45
   0  -3   6    3.83    0.32
   0  -4  -6   19.02    0.91
   0  -4   6   14.71    0.85
   0  -4   6   15.47    0.85
   0  -4  -6   18.52    0.76
   0   4  -6   18.57    0.96
   0  -4  -6   18.46    0.98
   0  -4   6   13.32    0.87
   0   4   6   16.19    0.83
   0  -4  -6   17.41    0.99
   0  -5   6    2.37    0.65
   0  -5  -6    0.88    0.67
   0  -5  -6    1.19    0.60
   0   5   6    1.34    0.53
   0  -5   6    0.72    0.55
   0   5  -6    1.78    0.57
   0  -5   6    1.14    0.60
   1   0  -6    0.23    0.07
   1   0  -6    0.28    0.07
   1   0   6    0.32    0.07
  -1   0   6    0.35    0.07
  -1   0   6    0.41    0.08
   1   0   6    0.22    0.05
  -1   0  -6    0.40    0.07
   1   0   6    0.28    0.05
  -1   0  -6    0.38    0.06
  -1   0  -6    0.33    0.05
  -1   0   6    0.31    0.07
   1   0  -6    0.37    0.08
  -1   0   6    0.30    0.06
   1   0  -6    0.31    0.06
  -1   0   6    0.32    0.08
   1   0  -6    0.24    0.07
  -1   0  -6    0.25    0.07
   1   1   6    6.47    0.28
  -1  -1   6    5.55    0.27
   1  -1  -6    5.36    0.25
  -1  -1   6    5.47    0.29
   1  -1  -6    5.55    0.26
   1   1   6    6.62    0.25
   1   1   6    6.87    0.24
  -1  -1   6    6.14    0.28
  -1  -1   6    5.87    0.29
   1   1   6    6.59    0.31
  -1  -1   6    6.42    0.28
  -1  -1   6    5.58    0.27
   1   1  -6    4.54    0.26
   1  -1   6    5.46    0.27
   1  -1   6    5.55    0.26
  -1  -1  -6    5.07    0.24
   1   1  -6    5.14    0.25
  -1   1   6    6.65    0.24
   1   1  -6    4.19    0.24
   1  -1   6    5.32    0.21
  -1   1   6    7.08    0.28
  -1  -1  -6    5.56    0.21
  -1  -1  -6    4.43    0.25
  -1   1   6    6.66    0.28
   1  -1   6    5.89    0.28
  -1   1   6    7.00    0.26
  -1  -1  -6    4.46    0.21
   1  -1   6    5.31    0.27
   1  -1   6    5.56    0.27
   1   1  -6    4.22    0.23
   1  -1   6    5.49    0.21
   1  -2  -6   43.49    1.41
  -1  -2   6   40.87    1.35
   1  -2  -6   44.82    1.34
   1  -2  -6   44.91    1.43
  -1   2  -6   45.43    1.44
   1   2   6   39.70    1.28
  -1  -2   6   39.72    1.28
  -1  -2   6   40.62    1.33
   1  -2  -6   45.97    1.43
   1   2  -6   41.44    1.38
  -1  -2  -6   44.30    1.41
  -1   2   6   41.41    1.27
  -1  -2  -6   45.18    1.43
  -1   2   6   42.19    1.30
   1  -2   6   40.61    1.32
   1  -2   6   40.14    1.33
   1   2  -6   44.67    1.44
   1   2  -6   45.46    1.44
  -1  -2  -6   44.55    1.45
  -1  -3   6   13.78    0.60
   1  -3  -6   11.50    0.48
   1  -3  -6   11.30    0.59
   1   3   6   13.28    0.63
   1  -3  -6   11.61    0.63
  -1  -3   6   13.54    0.69
   1  -3  -6   12.68    0.65
  -1   3  -6   13.38    0.67
   1  -3   6   12.89    0.69
  -1  -3  -6   11.32    0.55
   1  -3   6   13.76    0.69
   1   3  -6   12.58    0.64
  -1   3   6   12.98    0.64
  -1  -3  -6   10.09    0.60
  -1  -3  -6   12.16    0.65
   1  -3   6   14.36    0.69
   1   4   6   45.83    1.67
  -1  -4   6   47.08    1.79
  -1  -4   6   45.72    1.56
  -1   4  -6   40.00    1.58
  -1  -4   6   46.82    1.77
   1  -4  -6   42.54    1.60
   1  -4  -6   41.45    1.54
   1  -4  -6   40.25    1.60
  -1  -4  -6   40.98    1.43
  -1  -4  -6   38.36    1.60
   1   4  -6   40.51    1.56
   1  -4   6   46.45    1.76
   1  -4   6   45.74    1.77
  -1   4   6   45.68    1.68
  -1  -4  -6   38.43    1.55
   1  -4   6   45.57    1.73
  -1  -4  -6   41.62    1.52
   1  -5  -6    2.48    0.66
  -1   5  -6    3.33    0.66
  -1  -5   6    2.96    0.70
  -1  -5   6    3.52    0.66
  -1  -5   6    3.44    0.71
   1   5   6    5.10    0.75
   1  -5  -6    2.66    0.63
   1  -5  -6    3.46    0.70
   1  -5   6    2.90    0.65
   1  -5   6    4.33    0.72
  -1  -5  -6    2.35    0.72
   1  -5   6    2.98    0.67
  -1  -5  -6    3.93    0.70
   1   5  -6    3.25    0.64
  -1   5   6    2.97    0.63
   2   0  -6  208.96    5.70
  -2   0   6  184.62    5.06
  -2   0   6  176.77    5.06
  -2   0  -6  196.50    5.65
   2   0   6  172.68    5.05
   2   0   6  169.74    5.04
  -2   0  -6  199.74    5.68
  -2   0   6  180.12    5.05
   2   0  -6  198.40    5.69
   2   0  -6  199.05    5.70
   2   0   6  175.58    5.01
   2   0   6  182.88    5.01
  -2   0  -6  197.85    5.68
   2   0  -6  200.71    5.69
   2   1   6   10.20    0.42
   2  -1  -6    8.85    0.35
  -2   1  -6    8.44    0.37
  -2  -1   6   10.82    0.44
  -2  -1   6   11.46    0.45
  -2  -1   6   11.37    0.44
  -2   1  -6    9.48    0.38
  -2  -1   6   10.97    0.43
   2  -1  -6    9.15    0.32
   2   1   6   10.35    0.37
  -2  -1   6   11.69    0.42
   2   1   6   11.24    0.39
   2  -1  -6    8.64    0.35
   2  -1  -6    8.91    0.38
  -2   1  -6    8.91    0.34
  -2   1  -6    9.94    0.37
   2   1   6   10.27    0.42
   2  -1   6   11.60    0.42
   2   1  -6    9.50    0.38
  -2  -1  -6    8.61    0.37
   2  -1   6   11.01    0.43
  -2   1   6   10.02    0.42
  -2  -1  -6    8.80    0.32
  -2   1   6   11.26    0.37
   2   1  -6    9.59    0.38
   2   1  -6    8.93    0.39
  -2  -1  -6    8.65    0.34
  -2   1   6   10.71    0.37
  -2  -1  -6    7.66    0.36
   2  -1   6   11.29    0.39
   2  -1   6   11.16    0.42
  -2   1   6   10.89    0.41
   2   1  -6   10.11    0.38
   2  -1   6   11.20    0.39
   2  -1   6   11.39    0.44
  -2  -1  -6    8.55    0.32
   2  -2  -6   90.58    2.74
  -2  -2   6   95.59    2.89
   2  -2  -6   93.03    2.71
  -2  -2   6   93.43    2.83
   2  -2  -6   89.83    2.61
   2  -2  -6   91.31    2.71
   2   2   6   96.63    2.81
  -2   2  -6   92.01    2.75
  -2  -2   6   93.15    2.85
   2  -2   6   95.48    2.87
   2   2  -6   89.31    2.73
  -2  -2  -6   89.75    2.75
  -2   2   6   98.15    2.83
   2   2  -6   91.26    2.74
  -2  -2  -6   88.13    2.70
   2  -2   6   92.43    2.85
  -2  -2  -6   89.91    2.69
   2  -2   6   93.79    2.82
  -2  -3   6    5.51    0.47
  -2  -3   6    5.65    0.43
   2   3   6    4.29    0.40
   2  -3  -6    4.36    0.41
   2  -3  -6    5.18    0.48
  -2  -3   6    5.78    0.52
   2  -3  -6    5.22    0.46
  -2  -3  -6    5.53    0.42
   2   3  -6    5.53    0.49
   2  -3   6    5.58    0.48
  -2   3   6    4.78    0.44
  -2  -3  -6    5.82    0.44
  -2  -3  -6    5.34    0.50
   2  -3   6    5.32    0.46
   2  -4  -6    0.56    0.42
   2   4   6    0.31    0.36
  -2   4  -6   -0.19    0.39
  -2  -4   6    0.57    0.45
  -2  -4   6    0.53    0.42
  -2  -4   6    0.38    0.33
   2  -4  -6    0.38    0.39
   2  -4  -6    0.39    0.40
   2  -4   6   -0.12    0.38
  -2   4   6    0.21    0.39
   2  -4   6   -0.22    0.39
  -2  -4  -6   -0.35    0.38
   2  -4   6    0.12    0.39
   2   4  -6    0.31    0.42
  -2  -4  -6    0.09    0.43
  -2  -5   6    4.32    0.70
   2  -5  -6    4.32    0.75
   2  -5  -6    4.86    0.73
  -2  -5   6    3.88    0.74
   2   5   6    5.83    0.71
  -2   5  -6    4.65    0.72
  -2  -5   6    4.78    0.82
   2  -5  -6    4.38    0.80
  -2  -5   6    4.55    0.61
  -2  -5  -6    5.11    0.63
  -2  -5  -6    3.72    0.76
   2  -5   6    5.01    0.75
   2  -5   6    5.81    0.80
  -2  -5  -6    3.90    0.70
   2   5  -6    3.77    0.67
   2  -5   6    6.31    0.80
  -2  -5  -6    4.07    0.82
  -3   0   6    0.04    0.11
  -3   0  -6    0.20    0.07
   3   0   6    0.17    0.12
  -3   0  -6    0.19    0.11
  -3   0  -6    0.08    0.10
   3   0  -6    0.06    0.11
  -3   0   6   -0.01    0.09
   3   0  -6    0.16    0.10
   3   0  -6    0.23    0.11
  -3   0   6    0.14    0.10
  -3   0  -6    0.11    0.06
   3   0   6    0.08    0.06
   3   0   6    0.18    0.11
   3   0  -6    0.01    0.10
  -3   0   6    0.09    0.11
   3  -1  -6   13.23    0.48
   3  -1  -6   12.95    0.49
  -3  -1   6   17.61    0.61
  -3  -1   6   16.85    0.70
  -3  -1   6   18.07    0.65
   3  -1  -6   12.64    0.44
   3   1   6   16.84    0.61
   3   1   6   18.41    0.61
  -3   1   6   17.57    0.59
  -3  -1  -6   11.64    0.47
   3   1  -6   12.01    0.47
   3  -1   6   17.03    0.64
  -3  -1  -6   12.12    0.49
   3  -1   6   16.64    0.55
  -3   1   6   17.13    0.62
  -3   1   6   18.40    0.57
  -3  -1  -6   11.06    0.40
  -3   1   6   18.18    0.56
   3  -1   6   17.41    0.61
   3  -1   6   15.89    0.55
   3   1  -6   11.26    0.48
   3  -2  -6   14.37    0.60
   3   2   6   20.63    0.73
  -3  -2   6   19.89    0.76
  -3  -2   6   18.82    0.76
   3  -2  -6   13.99    0.62
  -3  -2   6   19.29    0.80
   3  -2  -6   14.33    0.58
  -3   2  -6   13.69    0.62
  -3  -2  -6   15.82    0.64
   3  -2   6   19.53    0.78
   3   2  -6   12.51    0.60
  -3  -2  -6   14.64    0.56
   3  -2   6   20.45    0.72
   3   2  -6   12.44    0.59
  -3  -2  -6   15.03    0.61
   3  -2   6   19.92    0.77
  -3   3  -6   12.44    0.70
   3  -3  -6   14.37    0.72
   3  -3  -6   13.21    0.67
  -3  -3   6   14.85    0.73
  -3  -3   6   14.37    0.69
   3   3   6   14.74    0.67
  -3  -3   6   13.88    0.76
   3  -3  -6   14.80    0.68
   3  -3   6   14.52    0.73
  -3  -3  -6   14.15    0.73
  -3  -3  -6   13.06    0.65
  -3  -3  -6   13.57    0.66
   3  -3   6   14.15    0.73
   3   3  -6   12.29    0.68
   3  -3   6   13.53    0.67
  -3  -4   6   19.10    1.03
   3  -4  -6   17.27    0.98
   3  -4  -6   18.08    0.93
   3  -4  -6   16.20    0.91
  -3  -4   6   17.78    0.97
  -3   4  -6   16.71    0.97
   3   4   6   18.30    0.91
  -3  -4   6   18.66    0.91
   3  -4   6   19.29    1.02
   3  -4   6   20.25    1.01
   3  -4   6   19.49    0.96
  -3  -4  -6   15.27    0.95
  -3  -4  -6   15.29    0.86
   3   4  -6   18.37    0.93
  -3  -4  -6   16.61    0.88
  -3   5  -6    7.72    0.90
   3  -5  -6    8.67    0.83
   3   5   6    8.09    0.78
  -3  -5   6    7.91    0.71
  -3  -5   6    9.38    0.90
   3  -5  -6    8.21    0.90
  -3  -5   6    8.42    1.00
   3  -5  -6    8.35    0.98
   3  -5   6    7.51    0.83
  -3  -5  -6    6.31    0.78
  -3  -5  -6    7.62    0.99
   3   5  -6    8.96    0.85
   3  -5   6    7.64    0.84
  -3  -5  -6    7.38    0.83
   3  -5   6    7.34    0.87
  -3  -5  -6    7.10    0.74
  -4   0   6  431.74   12.11
   4   0   6  425.73   12.13
  -4   0  -6  415.69   11.50
   4   0  -6  371.77   11.42
  -4   0  -6  416.09   11.42
   4   0  -6  405.71   11.43
  -4   0   6  434.99   12.14
   4   0   6  439.09   12.08
   4   0  -6  404.35   11.40
   4   0   6  442.09   12.16
  -4   0  -6  403.34   11.36
  -4   0   6  394.63   12.13
   4   1   6    4.76    0.29
   4  -1  -6    3.52    0.27
   4   1   6    4.74    0.22
   4  -1  -6    3.20    0.26
   4  -1  -6    3.58    0.22
  -4  -1   6    5.99    0.35
  -4  -1   6    5.59    0.33
   4   1   6    4.34    0.28
  -4   1  -6    3.11    0.18
  -4  -1  -6    3.11    0.18
  -4  -1  -6    2.89    0.25
   4  -1   6    5.34    0.32
   4  -1   6    4.95    0.23
   4  -1   6    5.32    0.32
   4   1  -6    3.60    0.27
  -4   1   6    4.90    0.26
  -4  -1  -6    3.56    0.17
  -4   1   6    5.06    0.25
  -4  -2   6   51.51    1.74
  -4  -2   6   54.76    1.73
   4   2   6   50.79    1.68
  -4  -2   6   53.15    1.70
   4  -2  -6   62.65    1.98
   4  -2  -6   61.74    1.96
   4  -2  -6   63.29    1.91
  -4  -2  -6   60.26    1.96
   4   2  -6   62.48    1.95
   4  -2   6   54.10    1.63
   4  -2   6   53.24    1.73
  -4  -2  -6   61.35    1.97
   4  -2   6   54.07    1.72
   4   2  -6   62.25    1.98
   4   3   6   37.88    1.38
   4  -3  -6   34.23    1.18
  -4  -3   6   40.53    1.48
  -4  -3   6   40.47    1.42
   4  -3  -6   30.75    1.20
   4  -3  -6   31.85    1.25
  -4   3  -6   29.05    1.23
  -4  -3  -6   32.21    1.16
   4  -3   6   41.28    1.47
   4  -3   6   39.28    1.35
  -4  -3  -6   31.99    1.26
   4  -3   6   36.92    1.42
   4   3  -6   32.40    1.23
  -4  -4   6   28.09    1.22
  -4  -4   6   27.24    1.25
   4   4   6   28.07    1.20
   4  -4  -6   27.09    1.23
  -4   4  -6   27.83    1.28
   4  -4  -6   28.87    1.23
   4  -4  -6   27.59    1.28
  -4  -4  -6   28.32    1.22
   4  -4   6   28.89    1.19
   4   4  -6   27.09    1.23
   4  -4   6   31.77    1.51
  -4  -4  -6   29.80    1.42
   4  -4   6   27.80    1.29
  -4  -4  -6   29.00    1.24
   4  -5  -6    7.24    0.93
   4   5   6    7.89    0.76
   4  -5  -6    7.31    0.76
  -4  -5   6    6.90    0.77
  -4  -5   6    6.95    0.94
  -4  -5   6    7.22    0.87
   4  -5  -6    7.59    0.80
   4   5  -6    7.49    0.85
  -4  -5  -6    6.91    0.83
   4  -5   6    7.49    0.82
   4  -5   6    5.46    0.85
  -4  -5  -6    4.26    0.90
   4  -5   6    7.24    0.85
  -5   0   6    0.02    0.13
  -5   0   6    0.01    0.15
   5   0   6    0.02    0.10
   5   0   6   -0.05    0.15
   5   0  -6    0.02    0.13
  -5   0  -6    0.37    0.16
   5   0  -6    0.09    0.15
  -5   0   6    0.20    0.13
  -5   0  -6   -0.15    0.09
   5   0  -6   -0.09    0.13
   5   1   6   30.47    1.04
   5  -1  -6   18.84    0.62
   5  -1  -6   18.81    0.71
  -5  -1   6   32.04    1.08
   5  -1  -6   17.45    0.62
  -5  -1   6   32.07    1.05
  -5   1  -6   17.53    0.61
   5   1   6   29.51    0.93
   5  -1  -6   17.68    0.69
  -5  -1  -6   17.16    0.70
   5  -1   6   31.08    0.99
  -5   1   6   29.57    0.96
   5   1  -6   17.94    0.71
  -5  -1  -6   18.13    0.72
  -5   1   6   31.47    0.98
  -5  -1  -6   17.59    0.58
  -5   1   6   29.84    0.98
   5  -1   6   30.10    1.06
   5   1  -6   19.27    0.68
   5  -1   6   30.02    1.00
  -5  -2   6   55.42    1.82
  -5   2  -6   58.23    1.74
   5   2   6   57.67    1.82
   5  -2  -6   58.64    1.86
  -5  -2   6   57.33    1.87
  -5  -2   6   55.88    1.86
   5  -2  -6   56.28    1.77
   5  -2  -6   57.39    1.86
   5  -2   6   56.35    1.83
   5  -2   6   57.95    1.72
   5   2  -6   57.84    1.87
  -5  -2  -6   53.86    1.84
   5   2  -6   58.75    1.83
  -5  -2  -6   56.53    1.86
   5  -2   6   58.08    1.88
  -5  -3   6   13.42    0.76
   5  -3  -6   13.88    0.69
   5   3   6   11.69    0.67
   5  -3  -6   14.69    0.78
  -5  -3   6   13.31    0.72
  -5  -3   6   13.98    0.80
   5  -3  -6   14.15    0.75
   5   3  -6   16.09    0.77
   5  -3   6   14.01    0.74
  -5  -3  -6   13.14    0.76
  -5  -3  -6   13.95    0.79
   5  -3   6   13.09    0.75
   5   3  -6   15.98    0.80
   5  -3   6   12.89    0.62
  -5  -3  -6   15.02    0.70
   5  -4  -6   12.72    0.82
   5   4   6    7.87    0.66
  -5  -4   6    6.04    0.74
  -5  -4   6    5.83    0.71
   5  -4  -6   10.89    0.76
  -5  -4   6    7.04    0.67
   5  -4  -6   10.99    0.84
   5   4  -6   11.14    0.80
   5  -4   6    5.75    0.59
  -5  -4  -6   12.24    0.77
   5  -4   6    5.46    0.86
   5  -4   6    6.15    0.69
  -5  -4  -6   11.38    0.88
  -5  -4  -6   10.64    0.79
   5  -5  -6    4.26    0.77
  -5  -5   6    5.65    0.77
  -5  -5   6    6.13    0.83
   5   5   6    5.38    0.71
   5  -5  -6    4.11    0.66
   5  -5   6    4.83    0.78
  -5  -5  -6    4.43    0.81
   5  -5   6    5.69    0.75
   5   5  -6    4.07    0.72
  -5  -5  -6    5.58    0.78
   6   0   6  345.21    9.66
  -6   0   6  344.76    9.67
   6   0  -6  328.81    9.41
  -6   0   6  337.82    9.67
   6   0  -6  330.13    9.35
   6   0  -6  326.38    9.45
  -6   0  -6  334.79    9.41
   6   0   6  339.72    9.76
  -6   0   6  333.55    9.73
  -6   0  -6  324.16    9.33
   6  -1  -6   48.46    1.57
   6   1   6   51.15    1.63
  -6  -1   6   49.85    1.65
   6   1   6   49.92    1.49
   6  -1  -6   49.55    1.47
   6  -1  -6   46.46    1.59
  -6   1  -6   48.52    1.48
  -6  -1   6   49.11    1.59
  -6  -1  -6   48.10    1.50
  -6   1   6   51.03    1.51
  -6  -1  -6   51.14    1.60
   6   1  -6   48.25    1.59
   6  -1   6   49.83    1.65
  -6  -1  -6   46.70    1.44
   6   1  -6   47.26    1.54
   6  -1   6   47.69    1.53
   6  -1   6   51.87    1.58
   6   2   6   11.65    0.50
  -6  -2   6   11.74    0.65
   6  -2  -6   16.49    0.74
   6  -2  -6   17.36    0.75
   6   2   6   12.41    0.60
  -6  -2   6   11.86    0.67
   6  -2  -6   15.92    0.62
  -6  -2  -6   15.54    0.96
   6  -2   6   12.26    0.61
  -6  -2  -6   15.29    0.71
   6   2  -6   14.79    0.72
   6   2  -6   15.24    0.69
  -6  -2  -6   14.48    0.68
   6  -3  -6   54.01    1.91
  -6  -3   6   57.28    2.03
  -6  -3   6   59.13    2.01
   6   3   6   59.57    1.99
  -6  -3   6   58.60    2.07
   6  -3  -6   55.80    1.79
   6  -3  -6   52.04    1.89
  -6  -3  -6   51.49    1.89
   6  -3   6   57.67    1.85
   6   3  -6   54.78    1.91
   6   3  -6   54.81    1.87
   6  -3   6   59.09    2.02
  -6  -3  -6   53.34    1.89
   6  -3   6   58.78    2.06
  -6  -3  -6   53.57    1.77
   6  -4  -6    1.96    0.48
   6   4   6    1.31    0.48
   6  -4  -6    1.66    0.51
  -6  -4   6    2.09    0.55
  -6  -4   6    2.14    0.62
  -6  -4   6    2.59    0.59
   6  -4  -6    1.97    0.54
  -6  -4  -6    2.11    0.48
  -6  -4  -6    1.96    0.55
   6  -4   6    2.15    0.55
   6   4  -6    2.98    0.58
   6  -4   6    3.64    0.63
  -6  -4  -6    1.74    0.59
   6  -4   6    2.29    0.48
   6  -5  -6    2.35    0.75
  -6  -5   6    0.93    0.64
   6  -5  -6    2.78    0.61
  -6  -5   6    2.24    0.72
   6   5   6    2.73    0.65
  -6  -5   6    1.60    0.78
   6  -5  -6    2.78    0.72
  -6  -5  -6    2.79    0.69
   6  -5   6    2.50    0.60
   6   5  -6    4.09    0.77
  -6  -5  -6    3.72    0.67
  -6  -5  -6    2.21    0.81
   6  -5   6    1.79    0.77
   6  -5   6    1.31    0.63
   7   0  -6    0.19    0.20
  -7   0  -6   -0.20    0.14
  -7   0   6    0.29    0.23
   7   0   6   -0.03    0.22
   7   0  -6   -0.06    0.22
  -7   0  -6    0.07    0.22
  -7   0   6    0.52    0.18
  -7   0   6    0.06    0.16
   7   0   6   -0.07    0.14
   7   1   6   84.19    2.62
   7  -1  -6   75.38    2.35
  -7  -1   6   86.07    2.57
   7  -1  -6   74.88    2.30
  -7   1  -6   74.36    2.21
   7  -1  -6   74.83    2.18
   7   1   6   81.52    2.46
  -7  -1   6   83.21    2.63
   7   1  -6   74.47    2.27
  -7   1   6   85.91    2.53
  -7  -1  -6   72.38    2.32
  -7  -1  -6   73.96    2.22
   7  -1   6   85.07    2.64
  -7   1   6   79.93    2.46
   7   1  -6   71.31    2.33
  -7  -1  -6   69.02    2.16
   7  -1   6   85.98    2.55
   7   2   6   38.18    1.28
  -7  -2   6   41.39    1.49
   7  -2  -6   42.55    1.49
   7  -2  -6   41.12    1.32
   7   2   6   38.29    1.42
  -7  -2   6   40.92    1.44
   7  -2  -6   41.73    1.47
   7  -2   6   40.47    1.48
  -7  -2  -6   39.28    1.31
  -7  -2  -6   40.89    1.49
   7   2  -6   39.54    1.42
  -7  -2  -6   43.10    1.44
   7   2  -6   40.05    1.48
   7  -2   6   41.00    1.41
   7  -3  -6    3.36    0.51
   7   3   6    3.30    0.48
   7  -3  -6    3.50    0.53
  -7  -3   6    2.89    0.45
   7  -3  -6    3.87    0.43
  -7  -3   6    2.23    0.50
  -7  -3   6    2.80    0.53
   7  -3   6    2.62    0.33
  -7  -3  -6    4.02    0.59
   7  -3   6    3.23    0.50
   7  -3   6    2.67    0.50
   7   3  -6    3.17    0.52
  -7  -3  -6    4.00    0.41
   7   3  -6    3.09    0.47
  -7  -3  -6    3.52    0.55
  -7  -4   6    0.98    0.47
   7  -4  -6    2.72    0.50
   7  -4  -6    2.28    0.57
  -7  -4   6    1.31    0.54
   7  -4  -6    2.82    0.62
  -7  -4   6    0.95    0.61
   7   4   6    1.76    0.51
   7   4  -6    2.67    0.57
   7  -4   6    1.19    0.40
  -7  -4  -6    2.08    0.67
  -7  -4  -6    2.67    0.64
   7  -4   6    0.48    0.49
  -7  -4  -6    3.06    0.51
   7  -4   6    1.30    0.54
   8   0   6   54.55    1.74
   8   0   6   54.15    1.89
  -8   0   6   56.96    1.85
   8   0  -6   64.27    2.13
  -8   0   6   60.54    1.79
  -8   0  -6   61.70    2.04
   8   0  -6   66.74    2.05
   8   1   6   81.77    2.68
   8  -1  -6   86.06    2.71
   8   1   6   81.98    2.51
  -8  -1   6   87.31    2.62
  -8  -1   6   87.36    2.70
  -8   1  -6   86.84    2.58
   8  -1  -6   90.23    2.67
   8  -1  -6   86.29    2.50
  -8  -1  -6   83.43    2.56
  -8  -1  -6   84.07    2.69
  -8   1   6   84.74    2.50
   8  -1   6   84.90    2.70
  -8   1   6   88.90    2.60
   8  -1   6   89.04    2.61
   8   1  -6   85.16    2.62
  -8  -1  -6   74.95    2.49
   8   1  -6   88.00    2.71
  -8   1   6   78.24    2.48
   8  -2  -6   16.77    0.82
  -8  -2   6   14.00    0.75
   8   2   6   13.27    0.57
   8   2   6   14.01    0.74
   8  -2  -6   17.57    0.64
  -8  -2   6   13.89    0.81
   8  -2  -6   16.72    0.86
  -8  -2  -6   16.72    0.86
   8   2  -6   15.57    0.81
  -8  -2  -6   17.05    0.79
  -8  -2  -6   15.59    0.65
   8   2  -6   14.76    0.74
   8  -2   6   13.34    0.77
   8  -2   6   13.37    0.71
   8  -3  -6   42.20    1.63
  -8  -3   6   39.30    1.61
  -8  -3   6   39.48    1.51
   8  -3  -6   43.53    1.66
  -8  -3   6   38.12    1.56
   8  -3  -6   40.91    1.42
   8   3   6   38.70    1.53
  -8  -3  -6   39.48    1.45
   8  -3   6   39.52    1.54
  -8  -3  -6   40.29    1.62
   8   3  -6   44.13    1.66
   8  -3   6   40.99    1.61
   8   3  -6   43.62    1.59
  -8  -3  -6   41.74    1.67
   8  -4  -6    0.79    0.58
  -8  -4   6    1.72    0.60
   8   4   6    0.39    0.46
  -8  -4   6    1.05    0.50
   8  -4  -6    0.55    0.41
  -8  -4   6    1.08    0.58
   8  -4  -6    1.21    0.55
   8  -4   6    0.54    0.54
  -8  -4  -6    0.67    0.43
   8   4  -6    0.95    0.49
  -8  -4  -6   -0.32    0.57
  -8  -4  -6    0.99    0.57
   8  -4   6    0.80    0.54
   9   0  -6    0.10    0.32
   9   0   6   -0.05    0.29
   9   0  -6    0.21    0.25
   9   0   6   -0.06    0.19
  -9   0   6    0.10    0.20
  -9   0  -6    0.16    0.31
  -9   0   6   -0.09    0.29
   9  -1  -6   74.10    2.43
  -9  -1   6   58.63    2.00
  -9   1  -6   75.24    2.28
   9   1   6   56.67    1.99
  -9  -1   6   57.45    1.89
   9  -1  -6   74.50    2.36
  -9  -1  -6   69.44    2.40
   9  -1   6   58.22    2.02
   9  -1   6   58.56    1.90
  -9   1   6   61.24    1.90
   9   1  -6   72.46    2.41
   9   1  -6   73.62    2.31
  -9  -1  -6   70.52    2.23
   9   2   6    2.92    0.46
  -9  -2   6    1.77    0.48
   9  -2  -6    1.97    0.46
   9  -2  -6    2.52    0.45
  -9  -2   6    1.57    0.41
   9   2  -6    2.06    0.46
   9  -2   6    2.18    0.46
  -9  -2  -6    3.28    0.56
  -9   2   6    1.43    0.30
   9   2  -6    1.90    0.37
   9  -2   6    2.31    0.42
  -9  -3   6    0.73    0.50
  -9  -3   6    0.34    0.40
   9   3   6    0.00    0.40
   9  -3  -6    0.02    0.42
   9  -3  -6    0.34    0.27
  -9  -3   6    0.69    0.48
   9  -3  -6    0.87    0.45
  -9  -3  -6    0.28    0.45
   9  -3   6    0.16    0.42
   9   3  -6    0.65    0.42
   9  -3   6    0.87    0.48
   9   3  -6    0.97    0.55
  -9  -3  -6    0.52    0.31
  -9  -3  -6    0.18    0.51
   9  -4  -6    1.40    0.61
   9   4   6    1.68    0.55
  -9  -4   6    2.11    0.67
   9  -4  -6    2.66    0.66
  -9  -4   6    3.08    0.71
  -9  -4  -6    2.70    0.85
  -9  -4  -6    3.13    0.71
   9  -4   6    2.62    0.61
   9  -4   6    2.63    0.68
   9   4  -6    2.41    0.67
 -10   0   6   16.74    0.86
  10   0   6   18.96    0.92
 -10   0  -6   20.97    0.92
  10   0   6   18.06    0.73
  10   0  -6   18.51    0.94
 -10   0   6   18.12    0.70
  10   0  -6   18.87    0.85
  10   1   6    7.68    0.64
 -10   1  -6    6.69    0.53
  10  -1  -6    6.51    0.60
  10  -1  -6    5.80    0.53
 -10  -1   6    7.60    0.51
  10   1   6    6.49    0.41
 -10  -1   6    8.08    0.66
  10  -1   6    6.89    0.62
  10   1  -6    6.86    0.61
 -10  -1  -6    6.56    0.44
 -10   1   6    7.34    0.57
  10   1  -6    6.51    0.51
 -10  -1  -6    6.13    0.62
  10  -1   6    7.18    0.52
  10   2   6    3.01    0.51
  10  -2  -6    2.83    0.55
 -10  -2   6    1.89    0.53
  10  -2  -6    2.76    0.49
 -10  -2   6    3.29    0.52
 -10   2   6    2.74    0.40
 -10  -2  -6    3.35    0.59
  10   2  -6    3.44    0.49
  10  -2   6    3.92    0.51
 -10  -2  -6    3.44    0.49
  10   2  -6    3.77    0.56
 -10  -2  -6    4.02    0.37
  10  -2   6    3.26    0.57
 -10  -3   6   13.60    0.83
  10  -3  -6   15.59    0.95
 -10  -3   6   14.20    1.03
  10  -3  -6   15.61    1.04
  10  -3   6   14.03    0.98
  10   3  -6   15.31    0.88
  10   3  -6   13.82    0.94
 -10  -3  -6   14.99    0.71
 -10  -3  -6   15.53    0.96
  10  -3   6   13.74    0.89
 -10  -3  -6   14.77    1.03
  10  -4  -6    1.11    0.59
 -10  -4   6    1.33    0.64
  10   4   6    1.42    0.60
  10  -4  -6    1.19    0.63
 -10  -4   6    0.81    0.53
  10   4  -6    1.57    0.63
  10  -4   6    0.20    0.66
 -10  -4  -6    1.69    0.65
  10  -4   6    0.99    0.58
  11   0   6    0.25    0.36
 -11   0   6   -0.15    0.38
  11   0  -6   -0.17    0.32
 -11   0  -6   -0.20    0.36
  11   0  -6   -0.12    0.39
  11   0   6    0.20    0.27
 -11  -1   6   20.96    1.10
  11   1   6   22.70    1.11
  11  -1  -6   22.94    1.10
  11   1   6   20.96    0.82
 -11  -1   6   20.86    0.94
  11  -1  -6   20.90    0.98
  11  -1   6   22.94    0.95
  11   1  -6   22.21    1.08
  11  -1   6   22.13    1.09
 -11  -1  -6   20.39    0.84
 -11  -1  -6   20.69    1.09
 -11   1   6   23.30    1.00
  11   1  -6   21.34    0.95
  11  -2  -6    9.63    0.72
  11  -2  -6    9.00    0.81
 -11  -2   6    9.67    0.69
  11   2   6    8.97    0.75
 -11  -2   6    9.79    0.84
  11  -2   6    7.47    0.64
 -11   2   6    8.41    0.60
 -11  -2  -6    9.04    0.83
  11   2  -6    7.56    0.64
 -11  -2  -6    7.73    0.63
  11   2  -6    7.85    0.74
  11  -2   6    9.35    0.79
  11   3   6    4.27    0.66
 -11  -3   6    4.38    0.64
  11  -3  -6    5.47    0.74
  11  -3  -6    2.94    0.68
 -11  -3   6    5.77    0.77
 -11  -3   6    4.27    0.75
  11  -3   6    4.60    0.76
  11  -3   6    4.57    0.71
 -11  -3  -6    4.14    0.79
  11   3  -6    3.35    0.57
  11   3  -6    4.44    0.71
 -12   0   6   13.92    0.93
  12   0   6   16.93    0.97
  12   0  -6   13.60    0.76
 -12   0  -6   12.14    0.87
  12   0   6   14.09    0.69
  12   0  -6   12.43    0.87
  12  -1  -6    4.52    0.57
  12   1   6    2.80    0.35
  12  -1  -6    4.40    0.64
 -12  -1   6    2.63    0.59
 -12  -1   6    2.99    0.45
 -12   1  -6    3.79    0.59
  12   1   6    3.32    0.59
  12   1  -6    4.57    0.54
 -12   1   6    2.99    0.55
 -12  -1  -6    3.25    0.70
  12   1  -6    4.29    0.67
  12  -1   6    3.15    0.44
  12  -1   6    2.81    0.57
 -12  -2   6    2.28    0.65
  12  -2  -6    2.25    0.50
 -12  -2   6    1.85    0.53
  12  -2  -6    1.56    0.61
  12   2   6    2.75    0.58
  12   2  -6    1.72    0.45
 -12   2   6    1.71    0.43
 -12  -2  -6    1.70    0.47
  12  -2   6    1.19    0.45
  12  -2   6    2.16    0.59
 -12  -2  -6    1.84    0.63
  12   2  -6    1.55    0.55
  12  -3  -6    3.77    0.76
 -12  -3   6    5.47    0.67
  12   3   6    5.21    0.79
  12  -3  -6    4.46    0.76
 -12  -3   6    5.18    0.72
 -12  -3  -6    4.98    0.88
  12   3  -6    4.56    0.65
  12  -3   6    5.43    0.73
  12  -3   6    4.16    0.96
  12   3  -6    6.62    0.85
  13   0   6   -0.20    0.47
  13   0  -6    0.10    0.39
  13   0   6   -0.30    0.29
  13   0  -6    0.06    0.48
 -13   0  -6   -0.14    0.51
  13  -1  -6    3.29    0.55
  13  -1  -6    2.62    0.61
 -13   1  -6    3.72    0.64
 -13  -1   6    3.52    0.67
  13   1   6    3.20    0.64
 -13  -1   6    3.06    0.46
 -13  -1  -6    2.86    0.74
 -13   1   6    2.99    0.66
  13  -1   6    2.90    0.61
  13   1  -6    3.43    0.55
  13  -1   6    3.23    0.49
  13   1  -6    2.82    0.62
 -13  -2   6    6.30    0.73
 -13  -2   6    4.66    0.81
  13  -2  -6    4.28    0.75
  13   2   6    5.72    0.77
  13  -2  -6    3.98    0.61
 -13  -2  -6    4.80    0.70
  13  -2   6    5.10    0.63
  13   2  -6    5.32    0.64
  13   2  -6    4.18    0.73
 -13  -2  -6    4.20    0.78
  13  -2   6    6.26    0.80
 -14   0   6    3.20    0.72
 -14   0  -6    2.64    0.70
  14   0  -6    2.80    0.52
  14   0   6    3.90    0.71
  14   0  -6    2.34    0.64
  14  -1  -6    1.10    0.58
  14   1   6    1.28    0.63
 -14   1  -6    0.82    0.51
 -14  -1   6    1.12    0.61
  14  -1  -6    1.10    0.45
  14   1  -6    0.76    0.46
 -14   1   6    0.76    0.55
  14  -1   6    1.15    0.41
 -14  -1  -6    1.33    0.72
  14   1  -6    1.08    0.57
  14  -1   6    0.98    0.57
  15   0   6   -0.65    0.56
 -15   0  -6   -0.42    0.61
  15   0  -6    0.25    0.60
 -15   0   6    0.29    0.61
   0   0   7    0.74    0.09
   0   0  -7    0.79    0.08
   0   0  -7    0.85    0.06
   0   0  -7    0.90    0.09
   0   0   7    0.73    0.07
   0   0  -7    0.99    0.10
   0   0   7    0.93    0.09
   0  -1   7  100.17    2.85
   0  -1   7   98.25    2.84
   0   1   7   96.93    2.79
   0  -1   7   98.95    2.84
   0   1   7   93.01    2.81
   0  -1  -7   86.22    2.55
   0  -1   7  100.36    2.84
   0   1  -7   90.14    2.58
   0  -1   7   98.46    2.84
   0  -1   7  103.15    2.81
   0   1   7   94.64    2.81
   0  -1  -7   86.84    2.53
   0   1   7   93.33    2.83
   0  -1  -7   87.31    2.58
   0   1  -7   88.18    2.54
   0   1  -7   90.59    2.59
   0  -1  -7   86.12    2.56
   0   1  -7   90.71    2.58
   0  -1   7   95.90    2.80
   0  -3  -7   72.93    2.19
   0  -3   7   76.56    2.36
   0  -3   7   79.03    2.51
   0   3   7   82.78    2.45
   0  -3  -7   72.44    2.27
   0  -3  -7   71.31    2.30
   0  -3   7   75.96    2.69
   0   3  -7   72.29    2.33
   0   4   7    0.79    0.38
   0  -4   7    1.31    0.44
   0  -4  -7    0.47    0.36
   0   4  -7    1.59    0.47
   0  -4  -7    1.24    0.48
   0  -4  -7    0.64    0.43
   0  -4  -7    0.59    0.27
   0  -4   7    1.24    0.29
   0  -4   7    2.10    0.50
   0  -4   7    1.24    0.44
   0  -5  -7   17.48    1.16
   0  -5   7   21.33    1.26
   0   5  -7   19.14    1.12
   0  -5   7   19.34    1.37
   0  -5  -7   18.32    1.14
   0  -5   7   22.30    1.21
   1   0   7    0.16    0.05
   1   0   7    0.18    0.06
  -1   0  -7    0.20    0.08
  -1   0   7    0.16    0.06
   1   0  -7    0.32    0.07
  -1   0  -7    0.26    0.05
  -1   0   7    0.35    0.09
  -1   0   7    0.31    0.08
   1   0   7    0.13    0.07
   1   0  -7    0.18    0.08
   1   0  -7    0.25    0.08
   1   0  -7    0.18    0.08
   1   0  -7    0.11    0.08
  -1   0   7    0.19    0.07
  -1   0   7    0.34    0.08
   1   0   7    0.23    0.06
  -1   0  -7    0.29    0.07
   1   0   7    0.38    0.06
  -1   0  -7    0.23    0.06
  -1  -1   7   98.92    2.84
   1  -1  -7  106.95    3.07
   1   1   7   99.48    2.77
  -1   1  -7  107.81    3.10
  -1   1  -7  109.28    3.12
  -1  -1   7   97.51    2.80
  -1  -1   7   96.47    2.83
   1   1   7   92.92    2.80
   1   1   7   95.32    2.81
   1   1   7   94.72    2.78
  -1   1  -7  105.28    3.10
  -1  -1   7   96.76    2.81
   1  -1  -7  106.41    3.07
   1  -1  -7  105.59    3.10
  -1   1  -7  110.44    3.11
   1  -1  -7  103.14    3.07
   1  -1  -7  106.41    3.10
  -1  -1   7   97.54    2.82
   1  -1   7   97.31    2.82
   1  -1   7   94.29    2.76
   1   1  -7  108.24    3.12
  -1   1   7   94.00    2.81
   1   1  -7  107.59    3.13
   1   1  -7  105.15    3.11
   1  -1   7   97.29    2.80
  -1  -1  -7  105.96    3.11
  -1  -1  -7  105.59    3.09
   1  -1   7  100.26    2.82
   1  -1   7   99.47    2.81
   1  -1   7   97.88    2.82
   1   1  -7  113.82    3.13
  -1   1   7   96.04    2.78
  -1  -1  -7  104.73    3.07
  -1   1   7   93.07    2.77
  -1  -1  -7  107.43    3.06
  -1   1   7   95.17    2.81
   1  -1   7   99.03    2.76
   1   2   7    3.54    0.27
  -1  -2   7    4.65    0.34
   1  -2  -7    4.52    0.33
   1  -2  -7    4.14    0.24
  -1  -2   7    5.21    0.31
   1  -2  -7    3.81    0.32
  -1   2  -7    5.09    0.34
  -1  -2   7    5.03    0.35
  -1  -2  -7    3.88    0.30
  -1  -2  -7    4.11    0.34
   1   2  -7    5.38    0.34
   1   2  -7    5.51    0.34
   1  -2   7    4.15    0.32
   1  -2   7    4.42    0.22
  -1  -2  -7    4.33    0.30
   1  -2   7    4.25    0.33
  -1  -3   7   82.35    2.83
   1  -3  -7   84.77    2.69
  -1   3  -7   87.95    2.87
   1   3   7   86.21    2.63
   1  -3  -7   87.30    2.73
   1  -3  -7   88.20    2.73
  -1  -3   7   86.27    3.05
  -1  -3   7   84.80    2.58
   1   3  -7   89.49    2.74
   1  -3   7   85.74    2.71
  -1  -3  -7   86.75    2.71
   1  -3   7   83.65    2.71
  -1  -3  -7   88.27    2.64
  -1  -3  -7   83.79    2.74
   1  -3   7   87.78    2.69
  -1   3   7   86.23    2.65
  -1  -4   7    7.89    0.54
  -1  -4   7    9.10    0.73
   1  -4  -7    7.23    0.68
  -1  -4   7    8.94    0.69
   1  -4  -7    8.95    0.70
   1  -4  -7    6.97    0.60
  -1   4  -7    7.26    0.67
   1   4   7    6.74    0.60
   1  -4   7    6.90    0.67
   1  -4   7    8.44    0.71
  -1  -4  -7    7.13    0.70
  -1   4   7    6.87    0.61
  -1  -4  -7    7.46    0.66
  -1  -4  -7    7.35    0.62
   1   4  -7    8.52    0.69
   1  -4   7    7.57    0.71
  -1  -4  -7    6.78    0.51
  -1  -5   7    9.61    0.94
   1  -5  -7    9.81    0.89
   1  -5  -7    8.77    1.10
  -1  -5   7    9.73    0.91
  -1   5  -7    9.00    0.86
  -1  -5   7    9.27    0.86
   1  -5  -7    7.58    0.90
  -1  -5  -7   10.01    0.90
   1  -5   7   10.28    0.95
  -1  -5  -7    9.82    0.96
   1  -5   7    8.83    0.85
   1   5  -7   10.05    0.87
   1  -5   7    9.96    0.92
  -1   5   7   10.11    0.84
  -1  -5  -7    9.43    0.94
   2   0  -7   55.58    1.63
   2   0  -7   53.46    1.62
  -2   0  -7   55.36    1.61
  -2   0  -7   54.03    1.61
   2   0   7   53.85    1.57
  -2   0   7   52.52    1.58
  -2   0   7   54.95    1.59
   2   0   7   52.26    1.57
   2   0  -7   54.99    1.62
  -2   0  -7   53.91    1.58
  -2   0   7   56.54    1.59
   2   0  -7   57.64    1.63
   2   0   7   51.52    1.54
  -2  -1   7    5.00    0.26
  -2   1  -7    1.74    0.20
   2   1   7    5.45    0.22
  -2   1  -7    2.24    0.20
   2   1   7    5.04    0.27
  -2  -1   7    4.99    0.30
   2  -1  -7    1.82    0.17
   2  -1  -7    1.97    0.17
  -2  -1   7    5.92    0.29
   2   1   7    6.01    0.24
  -2  -1   7    4.69    0.29
   2  -1  -7    2.01    0.20
  -2  -1   7    4.38    0.26
   2  -1  -7    1.89    0.14
  -2   1  -7    1.44    0.15
   2   1   7    4.92    0.27
   2   1  -7    1.82    0.19
   2  -1   7    4.80    0.27
   2  -1   7    5.39    0.27
   2   1  -7    1.67    0.20
   2   1  -7    2.08    0.20
  -2  -1  -7    1.86    0.14
  -2   1   7    5.52    0.28
  -2   1   7    6.10    0.28
   2  -1   7    5.00    0.24
  -2   1   7    5.89    0.27
  -2   1   7    5.95    0.23
   2  -1   7    5.33    0.20
  -2  -1  -7    1.83    0.19
   2   1  -7    2.06    0.20
  -2  -1  -7    1.94    0.20
   2  -1   7    4.89    0.24
  -2   1   7    5.84    0.23
   2  -1   7    5.68    0.27
  -2  -1  -7    1.55    0.12
   2  -1   7    5.53    0.28
  -2   2  -7   15.78    0.68
  -2  -2   7   14.73    0.61
   2  -2  -7   15.71    0.64
  -2  -2   7   15.47    0.64
   2   2   7   13.21    0.58
   2  -2  -7   17.21    0.67
  -2  -2   7   15.11    0.60
   2  -2  -7   16.08    0.55
   2  -2  -7   15.75    0.63
   2  -2   7   14.35    0.58
   2  -2   7   15.14    0.62
  -2   2   7   14.66    0.57
   2  -2   7   14.04    0.61
   2   2  -7   17.12    0.68
   2   2  -7   16.12    0.67
  -2  -2  -7   17.74    0.65
  -2  -2  -7   17.12    0.68
  -2  -2  -7   17.08    0.62
  -2   2   7   13.76    0.49
   2  -3  -7   68.15    2.21
   2   3   7   69.69    2.24
   2  -3  -7   65.83    2.16
   2  -3  -7   66.89    2.18
  -2   3  -7   71.39    2.23
  -2  -3   7   73.56    2.53
  -2  -3   7   72.04    2.36
  -2  -3   7   73.49    2.26
  -2  -3  -7   67.24    2.13
   2  -3   7   72.09    2.29
  -2  -3  -7   67.20    2.16
  -2   3   7   74.29    2.29
   2  -3   7   68.36    2.32
   2  -3   7   72.12    2.35
  -2  -3  -7   67.47    2.22
   2  -4  -7    0.67    0.44
   2  -4  -7    0.83    0.39
  -2  -4   7    1.05    0.50
   2   4   7    0.55    0.37
   2  -4  -7    1.01    0.46
  -2   4  -7    0.48    0.42
  -2  -4   7    0.94    0.42
  -2  -4   7    0.91    0.35
   2  -4   7    0.99    0.44
  -2  -4  -7    1.68    0.41
  -2   4   7    1.30    0.44
  -2  -4  -7    0.69    0.39
  -2  -4  -7    0.74    0.44
   2  -4   7    0.83    0.44
   2   4  -7    1.44    0.47
   2  -4   7    1.19    0.46
  -2  -5   7   15.99    1.13
  -2  -5   7   14.65    1.06
   2  -5  -7   14.94    1.08
   2  -5  -7   15.17    1.09
   2  -5  -7   14.95    1.03
   2   5   7   16.50    1.12
  -2  -5   7   11.89    0.92
  -2   5  -7   15.11    1.05
   2  -5   7   15.55    1.06
  -2  -5  -7   15.64    1.14
  -2  -5  -7   14.37    1.16
   2   5  -7   17.49    1.06
  -2  -5  -7   14.99    0.90
   2  -5   7   15.18    1.08
   2  -5   7   15.34    1.02
  -3   0  -7    0.19    0.06
  -3   0  -7    0.02    0.06
  -3   0   7    0.07    0.10
  -3   0  -7    0.10    0.10
   3   0   7    0.13    0.10
   3   0  -7   -0.06    0.11
   3   0  -7    0.09    0.11
  -3   0   7    0.11    0.10
   3   0  -7    0.09    0.11
  -3   0   7    0.02    0.10
  -3   0  -7    0.03    0.10
   3   0   7    0.04    0.06
   3   0  -7    0.07    0.10
   3   0   7    0.09    0.10
  -3   0   7   -0.03    0.10
   3  -1  -7  251.96    7.31
  -3   1  -7  266.92    7.24
   3  -1  -7  258.06    7.30
   3  -1  -7  257.39    7.28
   3   1   7  247.21    7.51
  -3  -1   7  260.89    7.54
   3   1   7  265.67    7.50
  -3   1  -7  249.26    7.29
   3  -1   7  269.05    7.52
   3  -1   7  262.54    7.45
   3  -1   7  264.11    7.55
  -3  -1  -7  253.78    7.30
   3  -1   7  268.31    7.46
  -3  -1  -7  254.54    7.23
   3  -1   7  262.06    7.46
   3   1  -7  261.44    7.31
  -3   1   7  263.94    7.50
   3   1  -7  255.02    7.32
  -3   1   7  271.33    7.47
  -3   1   7  269.99    7.47
  -3  -1  -7  255.36    7.22
  -3  -1  -7  254.35    7.28
  -3   1   7  257.74    7.52
  -3  -1  -7  250.07    7.31
   3   2   7    2.32    0.25
   3  -2  -7    2.39    0.31
  -3  -2   7    2.01    0.30
   3  -2  -7    2.20    0.27
  -3   2  -7    3.42    0.33
  -3  -2   7    1.92    0.29
   3  -2  -7    2.35    0.27
  -3  -2   7    2.91    0.30
   3  -2   7    1.86    0.29
   3  -2   7    1.78    0.26
  -3  -2  -7    2.46    0.31
   3   2  -7    2.34    0.30
   3  -2   7    1.84    0.24
  -3  -2  -7    2.62    0.32
   3   2  -7    3.23    0.31
   3   3   7    1.75    0.31
   3  -3  -7    1.12    0.34
   3  -3  -7    0.49    0.29
  -3   3  -7    1.42    0.36
  -3  -3   7    1.51    0.42
  -3  -3   7    1.29    0.34
   3  -3  -7    1.66    0.34
   3  -3   7    2.08    0.35
  -3  -3  -7    1.22    0.32
   3  -3   7    1.77    0.36
   3   3  -7    0.92    0.32
  -3  -3  -7    1.84    0.31
   3  -3   7    2.17    0.38
  -3  -3  -7    1.58    0.37
  -3  -4   7   28.38    1.33
  -3  -4   7   29.37    1.27
   3   4   7   29.83    1.19
   3  -4  -7   30.55    1.33
  -3   4  -7   30.55    1.31
  -3  -4   7   28.25    1.15
   3  -4  -7   28.48    1.24
   3  -4  -7   29.31    1.30
  -3  -4  -7   29.08    1.28
   3  -4   7   29.81    1.25
  -3  -4  -7   28.92    1.20
   3  -4   7   26.81    1.26
   3  -4   7   27.33    1.27
  -3  -4  -7   29.69    1.31
   3   4  -7   27.92    1.26
  -3   5  -7    5.34    0.79
   3   5   7    5.31    0.71
  -3  -5   7    6.37    0.81
  -3  -5   7    5.80    0.67
   3  -5  -7    5.63    0.77
   3  -5  -7    5.07    0.80
  -3  -5   7    4.83    0.85
   3  -5  -7    5.69    0.75
  -3  -5  -7    6.80    0.78
   3  -5   7    4.67    0.76
   3  -5   7    6.03    0.79
  -3  -5  -7    5.67    0.90
  -3  -5  -7    6.50    0.79
  -3  -5  -7    6.30    0.78
   3  -5   7    3.96    0.77
   3   5  -7    5.94    0.78
  -4   0   7   48.06    1.45
  -4   0   7   50.35    1.45
  -4   0  -7   29.08    1.02
  -4   0   7   48.60    1.47
   4   0   7   47.15    1.39
   4   0  -7   31.38    1.03
  -4   0  -7   29.43    0.90
   4   0   7   44.50    1.45
   4   0  -7   31.15    0.99
  -4   0  -7   30.19    0.97
   4   0  -7   29.91    0.96
   4   0   7   47.23    1.48
   4  -1  -7   22.61    0.76
   4  -1  -7   24.14    0.84
  -4   1  -7   25.22    0.75
   4   1   7   23.35    0.83
  -4  -1   7   23.40    0.85
  -4  -1   7   23.30    0.83
   4  -1  -7   24.46    0.79
   4   1   7   23.59    0.81
   4  -1  -7   24.12    0.84
  -4   1   7   23.38    0.76
   4   1  -7   24.70    0.83
   4  -1   7   23.86    0.74
  -4  -1  -7   23.68    0.81
   4   1  -7   25.04    0.85
   4  -1   7   24.93    0.80
  -4  -1  -7   23.48    0.73
  -4  -1  -7   22.04    0.84
   4  -1   7   23.62    0.84
  -4   1   7   23.87    0.76
  -4   1   7   23.34    0.77
   4  -2  -7   78.93    2.42
   4   2   7   88.97    2.68
  -4  -2   7   88.95    2.74
  -4  -2   7   90.31    2.73
   4  -2  -7   81.24    2.45
   4  -2  -7   78.63    2.38
  -4  -2   7   87.08    2.70
   4  -2   7   87.80    2.62
  -4  -2  -7   75.42    2.34
   4   2  -7   79.58    2.42
   4  -2   7   92.24    2.72
   4   2  -7   79.55    2.45
   4  -2   7   85.30    2.73
  -4  -2  -7   78.38    2.44
  -4  -2  -7   77.55    2.43
   4   3   7   46.80    1.62
   4  -3  -7   43.03    1.57
   4  -3  -7   45.72    1.52
  -4  -3   7   47.82    1.73
  -4   3  -7   45.12    1.60
  -4  -3   7   48.43    1.69
  -4  -3   7   47.52    1.67
   4  -3  -7   43.47    1.53
   4   3  -7   41.77    1.54
  -4  -3  -7   42.17    1.49
  -4  -3  -7   45.02    1.59
   4  -3   7   48.93    1.71
   4   3  -7   43.65    1.57
   4  -3   7   49.04    1.60
   4  -3   7   49.81    1.71
   4  -4  -7    9.17    0.71
  -4  -4   7    8.51    0.69
  -4   4  -7   10.83    0.80
   4   4   7    9.12    0.68
   4  -4  -7   10.47    0.74
   4  -4  -7    9.65    0.79
  -4  -4   7   11.55    1.40
  -4  -4   7    8.10    0.76
   4  -4   7    9.62    0.69
   4   4  -7   11.20    0.78
   4  -4   7    9.18    0.76
  -4  -4  -7   10.55    0.73
  -4  -4  -7   10.34    0.70
   4  -4   7    9.09    0.96
  -4  -4  -7   10.11    1.02
  -4  -5   7    2.19    0.57
  -4  -5   7    2.39    0.63
  -4  -5   7    1.63    0.72
   4  -5  -7    1.03    0.56
   4   5   7    3.06    0.61
   4  -5  -7    1.67    0.67
   4  -5  -7    2.13    0.63
   4  -5   7    2.11    0.60
  -4  -5  -7    2.11    0.63
  -4  -5  -7    1.73    0.69
  -4  -5  -7    0.81    0.69
   4  -5   7    2.90    0.65
   4  -5   7    2.88    0.70
   4   5  -7    1.85    0.64
  -5   0   7    0.28    0.17
  -5   0  -7   -0.04    0.09
   5   0  -7    0.03    0.15
   5   0  -7    0.01    0.15
  -5   0  -7    0.01    0.16
   5   0  -7    0.11    0.14
   5   0   7   -0.08    0.10
  -5   0   7    0.22    0.14
  -5   0   7    0.13    0.14
   5   0   7    0.14    0.16
   5   1   7  285.14    8.42
   5  -1  -7  312.46    8.70
   5  -1  -7  307.97    8.78
  -5   1  -7  318.07    8.68
   5  -1  -7  305.24    8.79
   5  -1  -7  291.58    8.70
  -5  -1   7  291.99    8.45
  -5  -1   7  295.02    8.43
  -5   1   7  289.05    8.35
   5  -1   7  298.14    8.34
   5  -1   7  297.04    8.39
  -5   1   7  297.92    8.36
  -5   1   7  289.03    8.36
   5  -1   7  300.69    8.46
   5   1  -7  311.18    8.76
   5   1  -7  307.46    8.80
  -5  -1  -7  293.85    8.78
  -5  -2   7   67.00    2.12
   5   2   7   65.89    2.07
   5  -2  -7   67.54    2.17
  -5  -2   7   67.38    2.08
   5  -2  -7   66.52    2.07
  -5   2  -7   67.29    2.03
   5  -2  -7   66.46    2.16
  -5  -2   7   66.69    2.12
   5  -2   7   65.90    2.08
  -5  -2  -7   68.03    2.05
   5   2  -7   70.29    2.18
   5   2  -7   69.40    2.14
  -5  -2  -7   67.75    2.17
   5  -2   7   63.79    2.12
   5  -2   7   64.46    1.96
  -5  -2  -7   67.76    2.15
  -5  -3   7   55.21    1.94
  -5  -3   7   56.08    1.92
   5   3   7   54.74    1.84
   5  -3  -7   59.26    1.98
  -5  -3   7   53.84    1.87
   5  -3  -7   58.37    2.00
   5  -3  -7   58.90    1.91
  -5  -3  -7   59.29    2.02
   5   3  -7   58.46    1.97
  -5  -3  -7   57.82    1.98
   5   3  -7   55.20    1.99
   5  -3   7   56.09    1.91
   5  -3   7   54.90    1.91
  -5  -3  -7   57.27    1.89
   5  -3   7   53.47    1.77
  -5  -4   7   32.42    1.49
  -5  -4   7   31.97    1.37
   5  -4  -7   30.08    1.37
  -5  -4   7   32.34    1.35
   5   4   7   31.19    1.29
   5  -4  -7   28.15    1.27
   5  -4  -7   28.31    1.26
  -5  -4  -7   27.84    1.38
   5  -4   7   30.55    1.23
  -5  -4  -7   29.26    1.23
   5  -4   7   30.87    1.42
   5   4  -7   29.44    1.30
  -5  -4  -7   31.72    1.33
   5  -5  -7    1.75    0.67
  -5  -5   7    3.85    0.82
   5   5   7    4.20    0.70
  -5  -5   7    3.19    0.66
   5  -5  -7    3.02    0.65
  -5  -5  -7    3.34    0.65
   5   5  -7    2.46    0.68
  -5  -5  -7    2.72    0.63
   5  -5   7    2.60    0.62
   5  -5   7    4.26    0.72
  -6   0  -7  220.44    6.41
  -6   0   7  222.50    6.47
  -6   0  -7  227.50    6.49
   6   0  -7  221.50    6.54
  -6   0   7  218.25    6.41
   6   0   7  224.18    6.50
   6   0   7  227.91    6.38
   6   0  -7  228.80    6.50
   6   0  -7  227.08    6.45
  -6   0   7  225.71    6.41
   6  -1  -7   78.30    2.40
  -6  -1   7   76.40    2.41
   6   1   7   76.78    2.39
   6  -1  -7   79.30    2.38
   6  -1  -7   79.64    2.28
  -6   1  -7   79.02    2.28
  -6  -1   7   77.26    2.37
  -6  -1  -7   72.37    2.23
  -6   1   7   79.95    2.33
  -6  -1  -7   77.81    2.31
  -6  -1  -7   72.28    2.38
  -6   1   7   74.85    2.28
   6  -1   7   78.18    2.42
   6  -1   7   81.06    2.35
   6   1  -7   76.87    2.41
   6   1  -7   76.78    2.35
   6  -1   7   75.19    2.30
   6  -2  -7   13.08    0.58
   6  -2  -7   16.12    0.82
  -6  -2   7   14.84    0.74
   6   2   7   15.33    0.69
  -6  -2   7   16.29    0.87
   6  -2  -7   15.13    0.70
   6  -2   7   15.54    0.84
   6   2  -7   13.94    0.65
  -6  -2  -7   13.39    0.66
   6   2  -7   13.20    0.70
  -6  -2  -7   13.76    0.55
   6  -2   7   15.91    0.70
   6  -3  -7   12.61    0.76
   6  -3  -7   10.89    0.72
  -6  -3   7   10.84    0.75
  -6  -3   7   11.36    0.74
   6   3   7   11.22    0.66
  -6  -3   7   11.91    0.72
   6  -3  -7   11.98    0.64
   6  -3   7   10.92    0.70
   6   3  -7   11.21    0.69
  -6  -3  -7   12.26    0.74
   6  -3   7   10.91    0.56
  -6  -3  -7   10.69    0.60
   6  -3   7   10.89    0.73
  -6  -3  -7   11.06    0.72
   6   3  -7   11.62    0.73
  -6  -4   7   10.43    0.88
  -6  -4   7   10.04    0.86
   6  -4  -7    9.68    0.83
   6  -4  -7   11.29    0.73
   6   4   7    8.70    0.72
   6  -4  -7   10.01    0.83
  -6  -4   7   10.29    0.78
  -6  -4  -7    9.88    0.80
   6  -4   7    8.10    0.80
  -6  -4  -7    9.25    0.85
   6   4  -7   11.33    0.82
   6  -4   7   10.98    0.69
   6  -4   7    9.54    0.84
  -6  -4  -7    9.58    0.71
   6   5   7    3.30    0.64
   6  -5  -7    1.98    0.62
  -6  -5   7    2.54    0.77
  -6  -5   7    1.47    0.69
   6  -5  -7    1.80    0.72
  -6  -5   7    1.47    0.63
   6  -5  -7    1.60    0.67
   6  -5   7    1.62    0.72
   6  -5   7    2.21    0.59
  -6  -5  -7    3.07    0.82
  -6  -5  -7    1.89    0.66
   6   5  -7    2.88    0.69
  -7   0  -7    0.11    0.15
   7   0   7    0.23    0.22
  -7   0   7    0.26    0.23
   7   0   7    0.22    0.15
  -7   0  -7    0.39    0.24
   7   0  -7    0.12    0.17
   7   0  -7    0.20    0.20
   7   0  -7    0.18    0.24
  -7  -1   7    6.69    0.44
   7  -1  -7    7.99    0.51
   7  -1  -7    7.91    0.37
  -7   1  -7    7.03    0.40
   7   1   7    7.71    0.48
   7  -1  -7    7.62    0.47
  -7  -1   7    7.04    0.51
  -7  -1  -7    8.64    0.42
  -7   1   7    6.91    0.35
  -7   1   7    7.84    0.42
   7  -1   7    6.93    0.41
   7  -1   7    7.40    0.50
  -7  -1  -7    9.42    0.54
   7   1  -7    6.47    0.48
   7   1  -7    6.92    0.44
   7  -2  -7  148.74    4.53
  -7  -2   7  151.99    4.59
   7  -2  -7  152.88    4.38
   7   2   7  150.21    4.57
   7  -2  -7  153.90    4.54
  -7  -2   7  150.29    4.61
   7  -2   7  156.72    4.57
   7   2  -7  149.73    4.54
  -7  -2  -7  150.29    4.54
   7  -2   7  152.61    4.62
  -7  -2  -7  148.81    4.48
   7   2  -7  146.13    4.48
  -7  -3   7    0.66    0.43
   7  -3  -7    0.93    0.34
   7  -3  -7    1.03    0.43
   7   3   7    0.50    0.37
  -7  -3   7    0.77    0.43
   7  -3  -7    0.70    0.39
  -7  -3   7    0.73    0.37
  -7  -3  -7    0.08    0.38
   7   3  -7    0.16    0.38
  -7  -3  -7    1.12    0.47
   7  -3   7    0.74    0.39
   7  -3   7    0.81    0.27
   7   3  -7    0.74    0.39
  -7  -3  -7    0.64    0.30
   7  -3   7    1.06    0.42
  -7  -4   7    8.52    0.86
   7   4   7    6.79    0.68
  -7  -4   7    8.10    0.75
   7  -4  -7    7.62    0.85
   7  -4  -7    6.35    0.76
  -7  -4   7    8.40    0.80
   7  -4  -7    6.88    0.63
  -7  -4  -7    8.29    0.89
   7   4  -7    8.07    0.77
   7  -4   7    7.39    0.57
  -7  -4  -7    7.75    0.64
   7  -4   7    7.77    0.78
   7  -4   7    8.22    0.81
  -7  -4  -7    7.82    0.93
   8   0   7  230.74    6.69
  -8   0   7  236.54    6.68
  -8   0  -7  214.98    6.28
   8   0   7  235.05    6.83
   8   0  -7  220.29    6.51
   8   0  -7  210.76    6.29
  -8   0   7  227.53    6.77
   8   1   7    4.06    0.43
   8  -1  -7    3.67    0.29
  -8  -1   7    4.08    0.39
   8  -1  -7    3.65    0.42
  -8  -1   7    3.27    0.44
  -8   1  -7    4.55    0.37
   8  -1  -7    4.24    0.46
   8   1  -7    5.37    0.47
  -8   1   7    3.57    0.37
   8  -1   7    4.21    0.46
  -8   1   7    3.05    0.26
   8  -1   7    3.35    0.34
   8   1  -7    4.30    0.39
   8   2   7   13.14    0.71
   8  -2  -7    8.34    0.61
   8   2   7   12.34    0.53
   8  -2  -7    8.33    0.62
  -8  -2   7   12.41    0.77
   8  -2  -7    7.64    0.43
  -8  -2   7   12.24    0.70
   8   2  -7    8.26    0.61
   8  -2   7   11.90    0.73
  -8  -2  -7    8.43    0.53
  -8  -2  -7    8.12    0.57
  -8  -2  -7    8.24    0.66
   8  -2   7   11.69    0.66
   8   2  -7    7.58    0.53
   8  -3  -7    3.81    0.53
  -8  -3   7    3.09    0.57
   8   3   7    4.13    0.54
   8  -3  -7    5.01    0.44
  -8  -3   7    2.34    0.52
   8  -3  -7    4.19    0.59
  -8  -3   7    2.54    0.47
   8   3  -7    4.23    0.58
   8   3  -7    4.14    0.55
  -8  -3  -7    5.06    0.45
  -8  -3  -7    4.07    0.61
   8  -3   7    2.17    0.54
  -8  -3  -7    3.76    0.56
   8  -3   7    3.24    0.51
   8  -4  -7    2.25    0.64
  -8  -4   7    0.96    0.60
  -8  -4   7    0.64    0.60
   8  -4  -7    1.72    0.47
   8   4   7    1.33    0.51
  -8  -4   7    1.47    0.57
   8  -4  -7    1.11    0.55
   8  -4   7    1.45    0.58
  -8  -4  -7    1.45    0.62
   8   4  -7    1.53    0.57
   8  -4   7    1.26    0.59
  -8  -4  -7    1.44    0.44
  -8  -4  -7    1.11    0.66
   9   0  -7   -0.07    0.24
   9   0  -7    0.54    0.33
  -9   0   7    0.10    0.21
   9   0   7   -0.05    0.19
  -9   0   7    0.11    0.34
   9   0   7    0.14    0.30
  -9   0  -7   -0.01    0.31
   9   1   7   61.47    1.94
   9  -1  -7   66.20    2.18
  -9   1  -7   65.87    2.09
   9  -1  -7   65.53    2.23
   9   1   7   66.63    2.17
  -9  -1   7   64.05    2.06
  -9  -1   7   64.96    2.18
  -9  -1  -7   65.84    2.04
   9   1  -7   68.21    2.24
   9  -1   7   65.22    2.06
   9   1  -7   64.49    2.13
  -9   1   7   66.87    2.06
  -9   1   7   63.51    1.93
   9  -1   7   60.95    2.16
  -9  -1  -7   67.05    2.20
   9   2   7   34.33    1.40
   9  -2  -7   36.59    1.46
   9   2   7   35.06    1.19
   9  -2  -7   37.81    1.48
  -9  -2   7   36.22    1.39
   9  -2  -7   38.14    1.21
  -9  -2   7   36.04    1.49
   9  -2   7   37.50    1.46
  -9   2   7   37.21    1.25
   9   2  -7   38.16    1.48
   9  -2   7   37.20    1.36
  -9  -2  -7   35.86    1.47
  -9  -2  -7   37.61    1.24
   9  -3  -7    5.24    0.66
   9  -3  -7    5.92    0.68
  -9  -3   7    4.53    0.69
  -9  -3   7    6.06    0.63
   9   3   7    5.29    0.64
   9  -3  -7    5.41    0.44
  -9  -3   7    6.08    0.70
   9   3  -7    6.39    0.73
   9   3  -7    5.66    0.63
   9  -3   7    5.49    0.70
  -9  -3  -7    5.75    0.69
  -9  -3  -7    3.42    0.66
  -9  -3  -7    5.26    0.46
   9  -3   7    5.57    0.65
   9  -4  -7   10.01    0.92
   9   4   7    8.97    0.81
  -9  -4   7    8.74    0.95
  -9  -4   7    9.92    0.86
  -9  -4   7    9.41    0.94
   9  -4  -7   10.11    0.92
   9  -4   7    7.87    0.86
  -9  -4  -7    7.13    0.90
   9   4  -7    8.13    0.86
  -9  -4  -7    9.10    0.93
   9  -4   7    9.55    0.98
 -10   0   7    8.65    0.48
  10   0   7    9.97    0.67
 -10   0  -7   12.22    0.71
 -10   0   7    9.62    0.65
  10   0   7    8.73    0.48
  10   0  -7   11.18    0.75
 -10   1  -7   17.15    0.79
  10  -1  -7   16.22    0.89
 -10  -1   7   17.00    0.93
  10   1   7   15.82    0.89
  10  -1  -7   16.98    0.83
 -10  -1   7   17.59    0.79
  10   1  -7   16.05    0.77
  10  -1   7   17.35    0.77
 -10  -1  -7   16.64    0.91
  10   1  -7   16.66    0.88
  10  -1   7   18.12    0.92
 -10   1   7   18.35    0.82
 -10  -1  -7   15.58    0.69
  10  -2  -7    4.97    0.59
  10  -2  -7    5.33    0.65
 -10  -2   7    5.71    0.58
  10   2   7    5.32    0.62
 -10  -2   7    4.74    0.66
 -10   2   7    4.65    0.44
  10  -2   7    4.53    0.51
  10   2  -7    6.08    0.54
 -10  -2  -7    4.20    0.63
 -10  -2  -7    5.17    0.53
  10   2  -7    3.86    0.59
  10  -2   7    5.07    0.63
 -10  -3   7    1.82    0.50
 -10  -3   7    1.45    0.60
  10  -3  -7    2.22    0.55
  10  -3  -7    1.05    0.54
  10   3  -7    1.44    0.47
  10  -3   7    1.55    0.54
  10   3  -7    1.28    0.52
 -10  -3  -7    2.55    0.55
  10  -3   7    1.41    0.49
 -10  -3  -7    1.53    0.36
 -10  -3  -7    1.24    0.58
  10   4   7    1.09    0.57
 -10  -4   7    0.36    0.54
 -10  -4   7    0.26    0.53
  10  -4  -7    0.28    0.59
  10  -4  -7    0.26    0.58
  10  -4   7   -0.07    0.58
 -10  -4  -7    0.17    0.59
  10  -4   7    0.72    0.60
  10   4  -7    1.16    0.63
  11   0  -7    0.42    0.41
  11   0   7    0.14    0.26
 -11   0   7    0.07    0.38
  11   0   7   -0.14    0.37
 -11   0  -7   -0.09    0.39
 -11   0   7    0.10    0.24
  11   0  -7   -0.64    0.30
  11  -1  -7   13.93    0.86
  11   1   7   14.05    0.87
 -11  -1   7   13.79    0.89
 -11  -1   7   12.93    0.69
  11  -1  -7   12.41    0.76
 -11  -1  -7   12.20    0.64
  11  -1   7   11.82    0.77
 -11   1   7   13.82    0.77
 -11  -1  -7   14.22    0.86
  11  -1   7   13.12    0.85
  11   1  -7   12.51    0.71
  11   1  -7   13.28    0.84
  11  -2  -7    0.79    0.49
  11  -2  -7    0.55    0.40
 -11  -2   7    0.44    0.44
  11   2   7    1.25    0.47
 -11  -2   7    0.56    0.51
 -11  -2  -7    0.54    0.52
  11   2  -7    1.07    0.41
 -11  -2  -7    1.14    0.42
  11  -2   7    1.21    0.43
  11  -2   7    1.22    0.51
 -11   2   7    1.24    0.37
  11   2  -7    1.60    0.49
  11  -3  -7    0.10    0.51
  11  -3  -7    0.24    0.51
 -11  -3   7    0.68    0.61
 -11  -3   7    0.43    0.55
  11   3   7    0.73    0.49
 -11  -3   7    0.63    0.48
 -11  -3  -7    0.58    0.60
  11   3  -7    0.79    0.47
  11   3  -7    0.56    0.53
  11  -3   7    1.14    0.50
  11  -3   7    0.03    0.51
  12   0   7    0.56    0.45
 -12   0   7   -0.07    0.45
  12   0   7    1.00    0.31
  12   0  -7    1.17    0.50
 -12   0  -7    1.57    0.51
  12   0  -7    1.26    0.41
 -12  -1   7    7.28    0.56
 -12  -1   7    6.96    0.78
  12  -1  -7    7.01    0.75
 -12   1  -7    7.28    0.64
  12  -1  -7    8.04    0.65
  12   1   7    6.71    0.71
  12  -1   7    7.28    0.71
 -12  -1  -7    5.77    0.77
  12   1  -7    7.22    0.61
  12   1  -7    7.69    0.73
  12  -1   7    6.70    0.56
 -12   1   7    6.56    0.71
  12  -2  -7   11.19    0.90
 -12  -2   7    9.83    0.79
  12   2   7   10.00    0.84
 -12  -2   7    8.13    0.87
  12  -2  -7    9.13    0.79
 -12  -2  -7    9.18    0.90
 -12  -2  -7    8.51    0.71
  12   2  -7    8.54    0.83
  12   2  -7   10.87    0.71
  12  -2   7    9.59    0.70
  12  -2   7    9.59    0.85
 -12   2   7    9.74    0.74
  12  -3  -7    3.19    0.71
 -12  -3   7    3.49    0.59
  12   3   7    2.24    0.62
  12  -3  -7    2.67    0.65
 -12  -3   7    4.00    0.69
  12   3  -7    2.97    0.69
  12   3  -7    3.73    0.60
 -12  -3  -7    3.30    0.65
  12  -3   7    3.99    0.65
  13   0  -7    0.32    0.48
 -13   0  -7    0.41    0.52
  13   0   7    0.43    0.31
  13   0  -7   -0.04    0.39
  13   0   7    0.12    0.47
 -13  -1   7    2.32    0.63
 -13   1  -7    2.68    0.58
 -13  -1   7    2.83    0.48
  13  -1  -7    2.74    0.65
  13   1   7    2.64    0.61
  13  -1  -7    1.94    0.49
  13   1  -7    2.34    0.60
  13   1  -7    3.69    0.55
 -13   1   7    1.57    0.54
  13  -1   7    2.00    0.46
  13  -1   7    2.61    0.60
 -13  -1  -7    2.99    0.75
 -13  -2   7    2.93    0.73
  13  -2  -7    0.83    0.56
  13   2   7    2.13    0.59
  13  -2  -7    1.12    0.51
 -13  -2   7    2.90    0.58
 -13  -2  -7    0.53    0.65
  13   2  -7    0.71    0.44
  13  -2   7    3.00    0.64
  13  -2   7    2.83    0.52
  13   2  -7    1.87    0.63
 -14   0   7    0.96    0.61
  14   0   7    3.04    0.66
  14   0  -7    1.41    0.50
 -14   0  -7    1.42    0.65
  14   0  -7    2.35    0.67
  14  -1  -7    1.33    0.49
 -14  -1   7    1.02    0.63
 -14   1  -7    0.14    0.54
  14  -1  -7   -0.08    0.55
  14   1   7    0.21    0.56
  14  -1   7    0.86    0.58
  14   1  -7    0.13    0.54
  14  -1   7    0.96    0.41
  14   1  -7    0.86    0.45
 -14  -1  -7    1.15    0.63
 -14   1   7    0.28    0.53
   0   0   8   69.88    1.99
   0   0   8   70.87    2.01
   0   0  -8   44.83    1.28
   0   0  -8   44.21    1.30
   0   0  -8   44.12    1.26
   0   0   8   68.39    2.01
   0   0  -8   42.24    1.29
   0  -1  -8    0.25    0.10
   0   1  -8    0.23    0.09
   0  -1   8    0.14    0.09
   0  -1   8    0.23    0.12
   0   1  -8    0.12    0.11
   0   1   8    0.16    0.10
   0  -1   8    0.53    0.12
   0   1  -8    0.17    0.11
   0  -1   8    0.19    0.09
   0   1   8    0.16    0.09
   0  -1  -8    0.32    0.12
   0   1   8    0.19    0.07
   0  -1   8    0.10    0.10
   0   1   8    0.31    0.09
   0  -1   8    0.08    0.11
   0  -1   8    0.29    0.13
   0   1  -8    0.21    0.11
   0  -2   8  100.65    2.94
   0  -2   8  102.11    2.94
   0  -2  -8  118.59    3.73
   0  -2  -8  129.28    3.78
   0  -2  -8  128.24    3.73
   0   2  -8  134.17    3.81
   0   2   8   98.76    2.87
   0   2  -8  129.64    3.71
   0   2  -8  132.22    3.81
   0  -2  -8  129.11    3.80
   0   2   8   88.11    2.85
   0  -2   8   98.94    2.85
   0  -3  -8    5.51    0.45
   0   3  -8    3.11    0.53
   0  -3  -8    4.35    0.39
   0  -3  -8    5.08    0.53
   0  -4  -8   30.61    1.31
   0  -4  -8   31.27    1.26
   0  -4  -8   31.61    1.12
   0   4  -8   31.66    1.33
   0  -4   8   33.71    1.43
   0  -4   8   34.07    1.42
   0  -4   8   35.55    1.45
   0  -4   8   34.42    1.20
   0   4   8   34.94    1.34
   0  -4  -8   31.57    1.32
   0  -5   8    1.34    0.62
   0  -5  -8    1.15    0.51
   0  -5  -8    3.19    0.68
   0  -5  -8    2.28    0.65
   0  -5   8    2.16    0.61
   0  -5   8    1.58    0.63
   0   5  -8    1.22    0.55
   0   5   8    2.31    0.72
   1   0   8    0.25    0.06
   1   0   8    0.19    0.07
   1   0   8    0.21    0.06
  -1   0  -8    0.17    0.06
   1   0  -8    0.17    0.08
   1   0   8    0.13    0.05
   1   0  -8    0.22    0.09
  -1   0   8    0.16    0.07
  -1   0  -8    0.24    0.06
  -1   0   8    0.49    0.10
  -1   0   8    0.23    0.08
  -1   0  -8    0.24    0.08
  -1   0  -8    0.22    0.08
   1   0   8    0.18    0.07
   1   0  -8    0.22    0.07
  -1   0   8    0.09    0.07
   1   0  -8    0.13    0.09
  -1   0   8    0.15    0.08
   1   0  -8    0.19    0.08
  -1   0  -8    0.14    0.06
  -1   1  -8    4.46    0.24
  -1  -1   8    2.80    0.21
   1   1   8    2.16    0.15
  -1   1  -8    4.86    0.26
   1  -1  -8    3.92    0.19
   1  -1  -8    3.84    0.24
  -1  -1   8    2.89    0.22
  -1   1  -8    4.08    0.19
  -1   1  -8    4.59    0.24
   1   1   8    2.07    0.18
  -1   1  -8    4.27    0.24
   1  -1  -8    3.86    0.23
  -1  -1   8    2.84    0.19
   1   1   8    2.36    0.13
   1   1   8    2.23    0.19
  -1  -1   8    2.85    0.20
  -1  -1   8    2.72    0.19
   1  -1  -8    3.47    0.18
   1  -1  -8    3.58    0.20
   1  -1   8    2.75    0.19
  -1  -1  -8    4.50    0.18
   1   1  -8    3.98    0.22
  -1  -1  -8    4.02    0.20
  -1   1   8    2.08    0.16
   1   1  -8    4.40    0.24
   1  -1   8    3.09    0.15
  -1   1   8    2.21    0.14
   1  -1   8    2.87    0.21
   1   1  -8    4.49    0.24
  -1   1   8    2.06    0.18
  -1  -1  -8    4.18    0.23
  -1   1   8    2.48    0.19
   1   1  -8    4.35    0.25
   1  -1   8    2.90    0.19
  -1  -1  -8    4.30    0.25
  -1  -2   8  120.56    3.59
  -1  -2   8  117.92    3.52
  -1   2  -8  110.21    3.17
   1  -2  -8  113.62    3.20
  -1  -2   8  120.38    3.58
   1  -2  -8  113.95    3.25
   1  -2  -8  110.89    3.28
   1  -2  -8  112.53    3.29
  -1   2  -8  111.78    3.31
   1   2   8  119.87    3.51
   1  -2   8  123.41    3.45
   1  -2   8  121.92    3.57
  -1  -2  -8  102.43    3.22
  -1   2   8  125.50    3.53
  -1  -2  -8  109.12    3.24
  -1  -2  -8  111.72    3.30
   1   2  -8  110.00    3.30
   1  -2   8  121.12    3.46
   1  -2   8  120.68    3.58
  -1  -2  -8  107.64    3.25
  -1   2   8  113.88    3.47
   1   2  -8  111.93    3.30
   1  -3  -8   22.94    0.98
  -1  -3   8   18.84    0.75
   1   3   8   19.14    0.78
  -1  -3   8   18.80    0.90
   1  -3  -8   21.65    0.93
   1  -3  -8   20.55    0.86
   1  -3  -8   21.72    0.77
  -1  -3   8   18.26    0.94
   1  -3   8   20.72    0.86
  -1  -3  -8   22.05    0.89
  -1  -3  -8   22.36    0.83
   1  -3   8   18.82    0.85
  -1   3   8   19.68    0.80
  -1  -3  -8   23.98    0.96
   1  -4  -8   66.36    2.26
   1  -4  -8   67.11    2.31
   1  -4  -8   68.36    2.34
  -1  -4   8   63.79    1.99
   1  -4  -8   65.59    2.05
  -1   4  -8   64.08    2.31
  -1  -4   8   59.87    2.18
   1   4   8   61.61    2.08
  -1  -4   8   61.29    2.19
   1  -4   8   61.97    2.20
  -1  -4  -8   66.65    2.29
  -1  -4  -8   65.53    2.16
   1  -4   8   60.34    2.20
  -1  -4  -8   67.18    2.31
   1   4  -8   69.46    2.32
  -1   4   8   62.05    2.10
   1  -4   8   59.86    2.15
  -1  -4  -8   65.46    2.24
   1  -5  -8    3.48    0.70
  -1  -5   8    4.37    0.69
  -1  -5   8    3.54    0.74
  -1  -5   8    3.46    0.70
  -1   5  -8    3.13    0.66
   1   5   8    3.35    0.67
   1  -5  -8    2.74    0.66
   1  -5   8    2.53    0.65
  -1  -5  -8    3.19    0.61
   1  -5   8    3.49    0.72
  -1  -5  -8    3.00    0.73
  -1  -5  -8    5.01    0.83
   1   5  -8    3.04    0.65
   1  -5   8    2.98    0.65
  -2   0  -8  347.36    9.91
   2   0   8  328.67    9.37
  -2   0  -8  351.19    9.91
  -2   0   8  357.23    9.44
  -2   0  -8  345.06    9.89
   2   0  -8  353.56    9.94
   2   0   8  331.64    9.42
   2   0   8  322.76    9.42
   2   0  -8  356.64    9.93
   2   0  -8  355.36    9.92
  -2   0   8  329.85    9.43
   2   0  -8  345.16    9.92
   2   0   8  321.10    9.39
  -2   0   8  327.70    9.43
  -2   0   8  345.70    9.44
  -2   1  -8    1.60    0.15
   2  -1  -8    1.75    0.18
  -2  -1   8    0.89    0.16
   2   1   8    1.21    0.12
   2   1   8    1.31    0.11
  -2   1  -8    1.95    0.21
   2   1   8    1.30    0.17
  -2  -1   8    0.94    0.17
   2  -1  -8    1.89    0.20
  -2  -1   8    0.98    0.18
   2  -1  -8    1.64    0.17
  -2  -1   8    0.84    0.18
   2   1   8    1.18    0.17
  -2   1  -8    2.04    0.19
   2  -1  -8    1.61    0.16
   2  -1  -8    1.72    0.15
  -2   1  -8    1.93    0.13
  -2  -1   8    0.97    0.15
  -2  -1  -8    2.32    0.21
   2   1  -8    1.81    0.20
   2  -1   8    1.00    0.10
  -2   1   8    1.03    0.15
   2  -1   8    1.22    0.14
  -2   1   8    1.05    0.13
  -2   1   8    1.42    0.14
   2  -1   8    1.32    0.16
   2  -1   8    1.65    0.20
   2  -1   8    0.95    0.16
  -2  -1  -8    1.68    0.13
   2  -1   8    1.15    0.16
  -2   1   8    1.10    0.16
   2   1  -8    1.99    0.20
  -2  -1  -8    1.79    0.14
  -2  -1  -8    1.84    0.20
   2   1  -8    1.77    0.19
  -2   1   8    1.20    0.13
   2  -1   8    0.93    0.13
  -2  -1  -8    1.89    0.13
   2   1  -8    1.54    0.20
   2   2   8   83.50    2.42
   2  -2  -8   87.42    2.69
   2  -2  -8   90.49    2.58
  -2  -2   8   78.96    2.48
   2  -2  -8   90.04    2.67
  -2   2  -8   87.50    2.70
  -2  -2   8   80.70    2.51
  -2  -2   8   81.00    2.45
   2  -2  -8   91.68    2.65
  -2  -2  -8   88.28    2.64
  -2  -2  -8   86.21    2.69
   2  -2   8   80.86    2.48
   2   2  -8   89.11    2.70
   2  -2   8   82.01    2.50
   2  -2   8   82.01    2.45
  -2  -2  -8   88.12    2.66
   2   2  -8   88.89    2.69
  -2  -3   8    9.35    0.53
   2  -3  -8    7.61    0.56
   2  -3  -8    8.08    0.55
   2  -3  -8    8.94    0.52
  -2  -3   8   10.42    0.76
  -2  -3   8   10.10    0.61
  -2   3  -8    8.88    0.60
   2   3   8    9.03    0.50
  -2   3   8    8.19    0.53
  -2  -3  -8    8.88    0.53
  -2  -3  -8    8.98    0.52
   2  -3   8    9.09    0.59
   2  -3   8    9.62    0.56
  -2  -3  -8    9.55    0.60
   2  -3   8    8.05    0.58
   2   3  -8    7.95    0.55
  -2  -4   8    1.10    0.37
  -2   4  -8    1.40    0.44
   2  -4  -8    0.97    0.45
  -2  -4   8    0.66    0.46
   2  -4  -8    0.54    0.42
   2  -4  -8    0.42    0.39
  -2  -4   8    0.55    0.39
   2   4   8    0.87    0.38
  -2  -4  -8    0.21    0.43
   2  -4   8    0.88    0.43
  -2   4   8    1.15    0.41
  -2  -4  -8    0.75    0.44
   2   4  -8    0.81    0.43
  -2  -4  -8    0.71    0.39
   2  -4   8    0.58    0.42
   2  -4   8    0.88    0.44
   2  -5  -8    7.81    0.82
  -2   5  -8    8.63    0.87
  -2  -5   8    8.58    1.00
   2  -5  -8    7.54    0.95
   2  -5  -8    9.65    0.88
  -2  -5   8    9.28    0.90
   2  -5   8    7.69    0.91
   2   5  -8   10.29    0.90
  -2  -5  -8    9.74    0.98
   2  -5   8    8.38    0.86
  -2  -5  -8   10.19    0.96
  -2  -5  -8    8.54    0.92
  -2  -5  -8    9.18    0.75
   2  -5   8    7.81    0.93
  -3   0  -8    0.07    0.11
   3   0  -8    0.08    0.11
   3   0   8   -0.03    0.10
  -3   0   8    0.08    0.11
   3   0  -8    0.19    0.12
   3   0  -8    0.16    0.11
  -3   0   8    0.16    0.12
  -3   0  -8    0.12    0.08
   3   0   8    0.08    0.06
   3   0  -8    0.14    0.11
   3   0   8    0.12    0.06
  -3   0   8    0.07    0.11
  -3   0   8    0.09    0.11
  -3   0  -8    0.02    0.09
   3   0   8    0.17    0.11
   3   1   8   54.49    1.61
  -3   1  -8   53.37    1.59
   3  -1  -8   55.00    1.66
  -3  -1   8   54.29    1.67
   3  -1  -8   54.56    1.64
   3  -1  -8   53.67    1.68
  -3   1  -8   53.91    1.60
  -3  -1   8   55.86    1.66
  -3   1  -8   53.04    1.65
   3   1   8   48.02    1.61
   3  -1   8   52.26    1.55
  -3  -1  -8   54.45    1.58
   3  -1   8   54.15    1.57
  -3   1   8   50.42    1.62
  -3  -1  -8   56.41    1.66
   3  -1   8   54.77    1.65
  -3  -1  -8   54.93    1.68
  -3   1   8   52.56    1.61
  -3   1   8   55.50    1.59
   3  -1   8   55.15    1.62
   3  -1   8   52.33    1.62
   3   1  -8   55.34    1.73
   3   1  -8   54.78    1.69
  -3   1   8   55.62    1.59
   3  -1   8   53.94    1.57
  -3  -1  -8   57.07    1.64
   3   2   8   64.27    2.01
  -3  -2   8   66.71    2.07
  -3   2  -8   73.25    2.22
   3  -2  -8   68.28    2.15
  -3  -2   8   67.96    2.11
   3  -2  -8   71.54    2.16
  -3  -2   8   65.14    2.06
   3  -2  -8   71.10    2.19
   3  -2   8   66.86    2.01
   3  -2   8   68.31    2.09
   3   2  -8   72.07    2.20
  -3  -2  -8   69.09    2.19
  -3  -2  -8   67.01    2.16
   3  -2   8   64.51    2.06
  -3  -2  -8   68.80    2.17
   3   2  -8   72.43    2.19
  -3   3  -8   17.78    0.87
   3   3   8   17.46    0.77
  -3  -3   8   19.16    0.83
  -3  -3   8   18.03    0.85
  -3  -3   8   18.40    0.88
   3  -3  -8   18.41    0.81
   3  -3  -8   18.66    0.86
   3  -3  -8   18.69    0.81
  -3  -3  -8   18.83    0.81
  -3  -3  -8   19.46    0.87
   3  -3   8   17.92    0.78
   3  -3   8   17.81    0.85
  -3  -3  -8   19.00    0.80
   3   3  -8   18.47    0.84
   3  -3   8   19.73    0.86
   3   3  -8   18.24    0.84
   3   4   8   22.98    1.03
  -3  -4   8   22.68    1.12
   3  -4  -8   23.14    1.06
   3  -4  -8   22.92    1.10
  -3  -4   8   23.85    1.19
   3  -4  -8   22.22    1.13
  -3  -4   8   21.76    0.99
  -3   4  -8   24.13    1.14
   3  -4   8   22.71    1.11
   3   4  -8   24.60    1.11
  -3  -4  -8   23.45    1.04
  -3  -4  -8   21.53    1.13
   3  -4   8   24.01    1.09
  -3  -4  -8   22.09    1.08
   3  -4   8   23.66    1.13
   3   5   8    5.43    0.73
  -3  -5   8    5.26    0.79
  -3  -5   8    5.80    0.69
  -3   5  -8    6.99    0.86
   3  -5  -8    7.05    0.88
   3  -5  -8    6.53    0.83
   3  -5  -8    6.69    0.91
  -3  -5   8    5.57    0.90
   3  -5   8    4.99    0.74
  -3  -5  -8    7.04    1.04
  -3  -5  -8    5.80    0.93
   3  -5   8    5.64    0.76
  -3  -5  -8    7.11    0.86
   3  -5   8    5.24    0.84
   3   5  -8    6.42    0.79
  -3  -5  -8    7.74    0.82
   4   0   8  352.40    9.88
  -4   0   8  357.20    9.96
  -4   0  -8  398.33   11.48
  -4   0  -8  391.96   11.54
   4   0  -8  425.17   11.57
  -4   0  -8  406.22   11.41
   4   0   8  351.93    9.96
  -4   0   8  362.34    9.94
   4   0  -8  403.39   11.52
   4   0   8  326.32    9.94
   4   0  -8  404.33   11.48
   4  -1  -8   12.06    0.45
   4   1   8    9.85    0.40
   4  -1  -8   13.02    0.53
  -4   1  -8   11.82    0.43
  -4  -1   8    7.57    0.41
  -4  -1   8    7.85    0.43
   4  -1  -8   12.82    0.52
   4  -1  -8   12.90    0.48
  -4  -1  -8   13.46    0.50
   4   1  -8   11.51    0.51
  -4   1   8    8.28    0.35
  -4   1   8    8.06    0.36
  -4  -1  -8   12.99    0.54
   4  -1   8    8.35    0.41
  -4   1   8    8.72    0.35
   4  -1   8    8.54    0.38
   4  -1   8    8.11    0.32
   4   1  -8   11.00    0.52
  -4  -1  -8   13.78    0.54
   4   2   8   35.28    1.15
   4  -2  -8   38.74    1.29
  -4  -2   8   33.44    1.22
  -4  -2   8   33.78    1.18
   4  -2  -8   38.63    1.25
  -4  -2   8   32.99    1.19
   4  -2  -8   39.55    1.32
  -4  -2  -8   37.86    1.21
   4  -2   8   35.17    1.18
   4   2  -8   37.88    1.29
  -4  -2  -8   38.47    1.30
   4   2  -8   36.70    1.31
   4  -2   8   32.77    1.09
   4  -2   8   34.34    1.21
  -4  -2  -8   37.16    1.30
   4   3   8   31.17    1.14
   4  -3  -8   40.93    1.42
  -4   3  -8   38.90    1.48
   4  -3  -8   38.72    1.43
  -4  -3   8   32.00    1.22
  -4  -3   8   31.20    1.20
   4  -3  -8   41.27    1.50
  -4  -3   8   31.43    1.27
  -4  -3  -8   39.95    1.45
  -4  -3  -8   41.41    1.49
   4   3  -8   40.57    1.46
   4   3  -8   40.85    1.48
   4  -3   8   29.96    1.22
   4  -3   8   31.84    1.13
  -4  -3  -8   40.11    1.38
   4  -3   8   30.64    1.22
   4  -4  -8   16.19    0.89
   4   4   8   12.72    0.75
   4  -4  -8   14.07    1.06
  -4  -4   8   11.99    0.81
  -4   4  -8   12.92    0.88
  -4  -4   8   11.73    0.78
   4  -4  -8   13.13    0.84
   4  -4   8   11.31    0.76
   4  -4   8   12.78    0.84
   4   4  -8   12.68    0.85
  -4  -4  -8   14.13    0.82
  -4  -4  -8   14.96    0.86
   4  -5  -8    6.87    0.82
   4  -5  -8    5.59    0.90
   4   5   8    5.99    0.75
  -4  -5   8    5.48    0.82
   4  -5  -8    6.32    0.85
  -4  -5   8    6.33    0.87
  -4  -5   8    7.47    0.79
   4   5  -8    6.06    0.81
  -4  -5  -8    8.82    0.79
   4  -5   8    6.37    0.90
   4  -5   8    5.24    0.77
  -4  -5  -8    6.16    0.82
   4  -5   8    6.34    0.76
  -4  -5  -8    5.36    0.93
   5   0  -8    0.14    0.14
   5   0   8   -0.13    0.15
  -5   0   8    0.04    0.16
  -5   0   8    0.01    0.14
   5   0  -8   -0.04    0.16
  -5   0  -8   -0.04    0.10
  -5   0  -8    0.11    0.16
  -5   0   8    0.26    0.14
   5   0   8   -0.02    0.09
   5   0  -8    0.00    0.14
   5  -1  -8   95.18    2.92
   5   1   8   88.79    2.63
   5  -1  -8   97.03    2.92
  -5   1  -8   99.28    2.83
   5  -1  -8   98.38    2.85
  -5  -1   8   88.56    2.66
  -5  -1   8   88.18    2.64
   5  -1  -8   87.90    2.84
   5  -1   8   89.99    2.55
   5  -1   8   91.06    2.60
   5  -1   8   88.24    2.66
   5   1  -8   99.71    2.91
   5   1  -8  100.88    2.94
  -5  -1  -8   99.49    2.93
  -5   1   8   85.75    2.57
  -5   1   8   82.26    2.56
  -5   1   8   82.40    2.57
   5  -2  -8   66.76    2.09
  -5   2  -8   65.68    1.96
   5   2   8   68.35    2.14
   5  -2  -8   65.60    2.00
  -5  -2   8   66.62    2.19
  -5  -2   8   65.26    2.18
   5  -2  -8   67.74    2.08
   5   2  -8   64.39    2.06
  -5  -2  -8   63.97    2.08
   5  -2   8   70.50    2.16
   5  -2   8   69.53    2.04
   5  -2   8   67.19    2.05
  -5  -2  -8   61.81    1.98
  -5  -2  -8   66.02    2.07
   5   2  -8   65.02    2.10
   5  -2   8   71.19    2.22
  -5  -2  -8   63.75    1.96
   5  -3  -8   36.95    1.31
   5  -3  -8   35.39    1.40
   5   3   8   38.11    1.35
  -5  -3   8   36.46    1.44
  -5  -3   8   36.06    1.40
   5  -3  -8   36.81    1.36
  -5  -3   8   35.93    1.40
   5   3  -8   34.75    1.37
  -5  -3  -8   35.95    1.26
  -5  -3  -8   36.13    1.38
   5  -3   8   38.36    1.29
   5  -3   8   38.63    1.42
  -5  -3  -8   36.19    1.40
   5   3  -8   36.20    1.37
   5  -3   8   36.96    1.43
  -5  -4   8   18.25    1.00
   5  -4  -8   14.65    0.93
  -5  -4   8   16.29    1.06
   5   4   8   17.75    0.92
   5  -4  -8   12.52    0.86
   5  -4  -8   13.09    0.80
  -5  -4   8   17.11    0.97
   5  -4   8   19.07    0.88
   5  -4   8   17.39    1.10
   5   4  -8   12.08    0.87
   5  -4   8   17.26    1.00
  -5  -4  -8   13.64    0.95
  -5  -4  -8   14.42    0.86
  -5  -4  -8   14.48    0.82
   5  -5  -8    1.40    0.63
  -5  -5   8    1.01    0.64
   5  -5  -8    1.08    0.63
   5   5   8    0.83    0.54
  -5  -5   8    1.15    0.63
  -5  -5   8    1.49    0.94
   5  -5   8    1.20    0.78
  -5  -5  -8    1.64    0.61
   5  -5   8    0.87    0.59
   5  -5   8    0.85    0.54
  -5  -5  -8    0.75    0.55
   5   5  -8    1.64    0.62
  -6   0   8  132.62    3.92
   6   0  -8  140.98    4.17
   6   0   8  138.10    3.88
   6   0  -8  138.94    4.08
  -6   0   8  135.72    3.98
   6   0  -8  142.18    4.13
  -6   0  -8  139.12    4.11
  -6   0   8  132.51    3.97
   6   0   8  134.84    4.00
   6  -1  -8   15.68    0.69
  -6  -1   8   15.55    0.66
  -6  -1   8   15.23    0.70
   6  -1  -8   16.95    0.61
   6   1   8   17.69    0.69
   6  -1  -8   17.29    0.72
  -6   1  -8   16.61    0.61
  -6  -1  -8   17.37    0.63
   6   1  -8   16.23    0.71
   6  -1   8   15.20    0.59
   6  -1   8   15.73    0.69
  -6   1   8   17.87    0.62
  -6  -1  -8   17.63    0.72
   6  -1   8   15.86    0.62
   6   1  -8   15.81    0.67
  -6   1   8   14.97    0.58
  -6  -2   8    8.25    0.55
   6  -2  -8    4.91    0.36
   6   2   8    7.01    0.47
   6  -2  -8    5.45    0.44
   6  -2   8    8.94    0.55
  -6  -2  -8    5.69    0.32
   6  -2   8    7.55    0.49
  -6  -2  -8    5.12    0.55
   6   2  -8    5.16    0.43
  -6  -2  -8    6.02    0.46
  -6  -2  -8    4.76    0.32
   6  -3  -8   64.68    2.22
  -6  -3   8   59.58    2.09
   6  -3  -8   65.84    2.13
  -6  -3   8   61.15    2.10
   6   3   8   59.80    2.02
   6  -3  -8   63.40    2.25
  -6  -3   8   57.83    2.03
   6  -3   8   60.06    2.07
  -6  -3  -8   68.14    2.26
   6  -3   8   61.01    1.89
  -6  -3  -8   66.18    2.26
   6   3  -8   65.74    2.19
   6   3  -8   65.37    2.25
  -6  -3  -8   66.58    2.11
   6  -3   8   59.30    2.09
  -6  -4   8   12.40    0.93
  -6  -4   8   13.11    0.93
   6  -4  -8   14.07    0.99
  -6  -4   8   14.46    1.00
   6  -4  -8   13.85    0.84
   6  -4  -8   15.55    0.96
   6   4   8   13.79    0.82
  -6  -4  -8   15.08    0.86
  -6  -4  -8   13.39    0.91
   6   4  -8   14.62    0.93
   6  -4   8   12.39    0.90
  -6  -4  -8   14.18    1.00
   6  -4   8   13.97    0.77
   6  -4   8   14.51    0.96
   6  -5  -8    8.88    0.97
   6  -5  -8    8.40    0.81
   6   5   8    8.47    0.83
   6  -5  -8    7.81    1.08
  -6  -5   8    8.60    1.08
  -6  -5   8    9.72    0.93
  -6  -5   8    9.45    0.99
  -6  -5  -8    8.71    1.12
   6  -5   8    8.15    0.80
   6  -5   8    6.59    0.95
   6  -5   8   10.18    1.08
   6   5  -8    9.35    0.94
  -6  -5  -8    8.18    0.82
  -6  -5  -8    8.10    0.99
  -7   0   8    0.06    0.20
   7   0  -8    0.03    0.19
  -7   0  -8   -0.03    0.13
   7   0   8    0.51    0.15
  -7   0   8   -0.02    0.22
   7   0  -8    0.01    0.18
   7   0   8    0.16    0.22
   7   0  -8    0.24    0.24
  -7   0  -8    0.32    0.23
  -7  -1   8   98.08    3.03
   7  -1  -8   99.60    2.95
   7   1   8  101.21    3.07
  -7   1  -8   96.83    2.85
   7  -1  -8   96.33    2.97
   7  -1  -8   96.93    2.83
  -7  -1   8   99.93    3.09
   7   1  -8   95.58    2.97
   7  -1   8  100.90    2.99
   7   1  -8   95.95    2.92
   7  -1   8   99.27    3.09
  -7  -1  -8   92.30    2.95
  -7   1   8  101.78    3.00
  -7  -1  -8   93.31    2.84
   7  -2  -8   35.24    1.36
   7  -2  -8   38.00    1.23
  -7  -2   8   33.79    1.33
  -7  -2   8   31.79    1.37
   7   2   8   35.53    1.27
   7  -2  -8   37.78    1.39
   7   2  -8   33.50    1.35
  -7  -2  -8   39.85    1.40
   7   2  -8   35.34    1.31
   7  -2   8   35.49    1.25
  -7  -2  -8   36.01    1.18
  -7  -2  -8   41.20    1.34
   7  -2   8   35.96    1.34
   7  -3  -8    4.21    0.57
  -7  -3   8    5.04    0.64
  -7  -3   8    5.65    0.58
   7  -3  -8    4.03    0.56
  -7  -3   8    5.06    0.62
   7  -3  -8    4.39    0.47
   7   3   8    5.76    0.54
  -7  -3  -8    3.53    0.41
  -7  -3  -8    3.75    0.58
   7  -3   8    4.84    0.57
   7  -3   8    5.23    0.61
   7   3  -8    5.09    0.62
   7  -3   8    5.12    0.38
   7   3  -8    4.34    0.53
  -7  -3  -8    3.70    0.53
   7   4   8    4.05    0.58
  -7  -4   8    4.17    0.65
  -7  -4   8    3.70    0.71
  -7  -4   8    4.80    0.74
   7  -4  -8    2.84    0.66
   7  -4  -8    1.97    0.48
   7  -4  -8    2.28    0.58
   7   4  -8    2.65    0.57
  -7  -4  -8    2.35    0.62
  -7  -4  -8    3.23    0.69
   7  -4   8    4.82    0.71
   7  -4   8    3.64    0.66
  -7  -4  -8    3.41    0.54
   7  -4   8    3.73    0.48
   8   0   8   14.51    0.71
  -8   0  -8   11.36    0.58
  -8   0   8   13.77    0.68
   8   0   8   14.15    0.58
   8   0  -8   10.48    0.57
  -8   0   8   13.08    0.57
   8   1   8   87.94    2.79
   8  -1  -8   91.65    2.83
  -8  -1   8   86.25    2.79
  -8  -1   8   89.22    2.72
   8  -1  -8   89.52    2.87
   8  -1  -8   94.67    2.69
  -8   1  -8   92.39    2.74
   8   1  -8   89.74    2.88
  -8   1   8   87.19    2.69
   8   1  -8   91.28    2.80
   8  -1   8   89.26    2.81
  -8  -1  -8   85.83    2.71
  -8  -1  -8   89.94    2.84
   8  -1   8   89.75    2.69
  -8  -2   8    4.89    0.58
   8   2   8    5.20    0.50
   8  -2  -8    3.91    0.35
   8  -2  -8    5.14    0.52
   8  -2  -8    4.39    0.52
  -8  -2   8    5.67    0.54
  -8  -2  -8    4.00    0.47
   8  -2   8    5.16    0.53
  -8   2   8    5.27    0.38
  -8  -2  -8    5.60    0.62
   8   2  -8    4.32    0.46
   8  -2   8    4.81    0.48
   8   2  -8    4.96    0.51
  -8  -2  -8    4.08    0.32
  -8  -3   8   36.11    1.41
   8  -3  -8   36.55    1.29
   8  -3  -8   33.91    1.50
   8  -3  -8   36.03    1.47
  -8  -3   8   35.96    1.50
  -8  -3   8   37.08    1.53
   8   3   8   34.96    1.41
   8  -3   8   34.67    1.42
   8  -3   8   35.09    1.49
   8   3  -8   35.20    1.48
  -8  -3  -8   36.53    1.27
   8   3  -8   35.01    1.43
  -8  -3  -8   35.85    1.53
  -8  -3  -8   37.83    1.50
  -8  -4   8    0.25    0.53
   8  -4  -8    0.08    0.54
   8   4   8    1.13    0.58
   8  -4  -8    0.60    0.43
   8  -4  -8    1.07    0.55
  -8  -4   8    0.43    0.57
   8  -4   8    0.48    0.53
   8  -4   8    0.60    0.54
  -8  -4  -8    0.57    0.58
  -8  -4  -8    0.92    0.59
  -8  -4  -8    0.86    0.43
   8   4  -8    1.16    0.55
   9   0  -8    0.00    0.26
  -9   0   8   -0.14    0.21
   9   0   8    0.23    0.30
   9   0  -8   -0.02    0.30
   9   0   8   -0.04    0.18
  -9   0  -8   -0.35    0.29
   9   1   8  179.18    5.43
  -9   1  -8  165.41    4.84
   9  -1  -8  167.69    4.98
   9  -1  -8  163.61    4.74
  -9  -1   8  182.29    5.33
   9  -1  -8  163.75    4.91
  -9  -1   8  175.82    5.42
  -9  -1  -8  163.99    4.94
   9   1  -8  162.73    4.87
  -9  -1  -8  158.49    4.78
   9  -1   8  185.85    5.32
  -9   1   8  181.21    5.22
  -9   1   8  182.72    5.33
   9  -1   8  179.30    5.46
   9   1  -8  164.02    4.97
   9  -2  -8    7.22    0.62
  -9  -2   8    8.12    0.63
   9   2   8    7.95    0.62
   9  -2  -8    7.60    0.44
  -9  -2   8    8.46    0.71
   9  -2  -8    7.98    0.67
  -9   2   8    6.85    0.49
   9   2  -8    8.41    0.59
  -9  -2  -8    9.09    0.73
   9  -2   8    7.36    0.57
   9  -2   8    7.48    0.64
   9   2  -8    8.61    0.67
  -9  -2  -8    8.48    0.75
   9  -3  -8    1.74    0.50
  -9  -3   8    2.53    0.56
   9  -3  -8    1.35    0.33
  -9  -3   8    2.22    0.48
   9   3   8    1.70    0.45
   9  -3  -8    1.12    0.51
   9  -3   8    1.82    0.50
  -9  -3  -8    0.65    0.47
   9   3  -8    0.72    0.42
  -9  -3  -8    1.25    0.56
  -9  -3  -8    1.42    0.32
   9  -3   8    2.11    0.55
   9   3  -8    0.94    0.49
  -9  -4   8    2.76    0.68
  -9  -4   8    3.04    0.73
   9  -4  -8    1.96    0.65
   9  -4  -8    1.70    0.62
  -9  -4   8    2.38    0.65
   9   4   8    2.41    0.57
   9  -4   8    2.64    0.67
  -9  -4  -8    2.26    0.77
  -9  -4  -8    1.43    0.64
   9  -4   8    1.74    0.61
   9   4  -8    1.60    0.61
 -10   0   8  205.43    5.88
  10   0  -8  204.21    6.13
  10   0   8  199.85    5.87
 -10   0   8  197.50    6.05
  10   0  -8  205.90    6.25
 -10   0  -8  212.27    6.16
  10   0   8  207.83    6.10
 -10  -1   8    9.31    0.58
 -10   1  -8   10.40    0.62
 -10  -1   8    8.84    0.70
  10  -1  -8    9.25    0.68
  10  -1  -8    9.58    0.64
  10   1   8    9.65    0.69
 -10  -1  -8    9.68    0.72
 -10  -1  -8    9.77    0.52
  10   1  -8    8.99    0.69
  10  -1   8    9.87    0.71
 -10   1   8   10.08    0.61
  10  -1   8    9.69    0.55
  10  -2  -8    2.95    0.49
 -10  -2   8    2.89    0.50
 -10  -2   8    2.88    0.58
  10  -2  -8    2.35    0.52
  10   2   8    3.08    0.52
  10   2  -8    2.94    0.53
 -10  -2  -8    2.36    0.45
  10   2  -8    2.88    0.44
  10  -2   8    2.53    0.43
 -10  -2  -8    2.36    0.56
  10  -2   8    2.70    0.52
 -10   2   8    1.87    0.39
  10   3   8   12.52    1.07
  10  -3  -8   12.68    0.91
  10  -3  -8   13.92    1.01
 -10  -3   8   12.57    0.90
 -10  -3   8   13.80    1.01
 -10  -3   8   13.20    0.83
 -10  -3  -8   13.15    0.96
 -10  -3  -8   11.26    0.99
  10  -3   8   12.54    0.94
  10   3  -8   10.98    0.85
  10  -3   8   12.83    0.87
  10   3  -8   12.27    0.91
  10  -4  -8    1.59    0.66
  10  -4  -8    1.26    0.61
 -10  -4   8    1.06    0.64
  10   4   8    0.94    0.49
 -10  -4   8    1.29    0.61
  10  -4   8    1.30    0.64
 -10  -4  -8    1.19    0.67
  10   4  -8    1.80    0.77
  10  -4   8    0.90    0.61
 -10  -4  -8    1.44    0.67
 -11   0   8   -0.07    0.23
 -11   0  -8   -0.43    0.37
 -11   0   8    0.48    0.40
  11   0  -8   -0.22    0.34
  11   0   8    0.35    0.26
  11   0   8    0.20    0.38
  11   0  -8   -0.42    0.39
 -11  -1   8   13.56    0.89
  11   1   8   14.15    0.86
  11  -1  -8    7.09    0.69
  11  -1  -8    7.11    0.62
 -11  -1   8   12.93    0.71
 -11   1   8   14.69    0.86
  11  -1   8   14.24    0.87
  11   1  -8    8.14    0.70
  11   1  -8    6.37    0.57
 -11  -1  -8    7.03    0.50
 -11  -1  -8    8.31    0.73
  11  -1   8   13.65    0.78
  11  -2  -8   22.25    1.18
  11   2   8   21.89    1.12
  11  -2  -8   21.28    1.10
 -11  -2   8   24.66    1.08
 -11  -2   8   22.27    1.21
  11   2  -8   23.05    1.17
 -11  -2  -8   22.28    1.19
 -11   2   8   21.98    0.98
  11   2  -8   22.42    1.03
  11  -2   8   22.40    1.05
 -11  -2  -8   23.05    1.03
  11  -2   8   21.40    1.14
  11   3   8    2.12    0.57
 -11  -3   8    4.38    0.82
  11  -3  -8    3.09    0.67
 -11  -3   8    3.15    0.56
 -11  -3   8    2.88    0.67
  11  -3  -8    3.84    0.70
  11  -3   8    3.01    0.60
 -11  -3  -8    2.13    0.73
  11   3  -8    3.80    0.61
  11   3  -8    2.88    0.64
  11  -3   8    3.25    0.70
  12   0  -8   11.56    0.84
 -12   0  -8   10.69    0.83
  12   0  -8   10.83    0.71
 -12   0   8   10.66    0.79
  12   0   8   11.14    0.83
  12   0   8   10.43    0.58
 -12  -1   8    8.72    0.62
 -12  -1   8    8.71    0.80
  12   1   8    9.34    0.77
  12  -1  -8    8.16    0.74
 -12   1  -8    6.58    0.67
  12  -1  -8    6.88    0.70
  12   1  -8    7.24    0.61
 -12   1   8    8.91    0.73
  12   1  -8    7.91    0.75
 -12  -1  -8    7.53    0.78
  12  -1   8    9.03    0.60
  12  -1   8    7.68    0.75
 -12  -2   8    1.47    0.59
  12  -2  -8    1.83    0.52
  12  -2  -8    2.22    0.60
  12   2   8    1.79    0.54
 -12  -2   8    1.20    0.49
 -12   2   8    2.05    0.46
  12   2  -8    2.03    0.56
  12  -2   8    1.46    0.56
  12   2  -8    1.90    0.48
 -12  -2  -8    2.18    0.49
  12  -2   8    1.59    0.47
 -12  -2  -8    0.36    0.56
  12   3   8    8.08    0.82
 -12  -3   8    7.58    0.94
  12  -3  -8    4.78    0.73
  12  -3  -8    3.33    0.81
 -12  -3   8    6.19    0.74
 -12  -3  -8    4.91    0.74
  12  -3   8    6.45    0.80
  12   3  -8    4.93    0.70
  12   3  -8    6.84    0.83
  13   0   8   -0.05    0.45
  13   0  -8    0.67    0.42
  13   0   8    0.37    0.32
 -13   0   8   -0.11    0.56
 -13   0  -8    0.79    0.56
  13   0  -8   -0.63    0.46
  13  -1  -8    1.68    0.61
 -13  -1   8    1.70    0.58
  13   1   8    2.36    0.61
 -13   1  -8    1.55    0.52
 -13  -1  -8    1.22    0.63
  13   1  -8    2.08    0.48
  13  -1   8    2.25    0.60
 -13   1   8    2.24    0.55
  13   1  -8    2.66    0.61
  13  -2  -8    1.65    0.60
 -13  -2   8    2.48    0.71
  13  -2  -8    0.82    0.53
  13   2   8    2.09    0.61
 -13  -2   8    1.97    0.57
  13   2  -8    2.36    0.51
  13  -2   8    1.32    0.60
  13  -2   8    2.19    0.56
  13   2  -8    1.10    0.57
 -13  -2  -8    1.66    0.68
 -14   0   8    0.84    0.56
  14   0  -8    0.33    0.52
  14   0   8    1.32    0.62
 -14   0  -8    1.10    0.58
  14   0  -8    0.32    0.56
  14  -1  -8    0.53    0.59
 -14   1  -8    0.46    0.54
  14   1   8    0.26    0.51
 -14  -1   8    0.76    0.57
  14  -1  -8    0.59    0.46
  14   1  -8    0.63    0.45
  14  -1   8    0.12    0.52
 -14  -1  -8    0.37    0.57
  14   1  -8    0.08    0.52
   0   0   9    0.33    0.08
   0   0   9    0.15    0.08
   0   0  -9    0.31    0.09
   0   0   9    0.20    0.09
   0   0  -9    0.12    0.08
   0   0  -9    0.24    0.08
   0   0  -9    0.14    0.05
   0   0   9    0.20    0.05
   0   1   9   43.89    1.35
   0  -1   9   43.82    1.36
   0  -1   9   43.08    1.35
   0  -1  -9   58.27    1.75
   0  -1   9   44.71    1.36
   0  -1   9   44.53    1.37
   0  -1  -9   59.40    1.70
   0   1  -9   60.38    1.78
   0  -1   9   44.74    1.37
   0   1   9   43.19    1.33
   0   1   9   46.41    1.29
   0  -1   9   43.39    1.32
   0  -1   9   46.58    1.33
   0   1  -9   59.30    1.78
   0   1  -9   58.62    1.73
   0   1  -9   60.49    1.77
   0  -1  -9   58.66    1.77
   0  -1  -9   58.43    1.70
   0  -1  -9   58.54    1.74
   0  -3  -9   96.62    2.91
   0  -3   9   89.38    2.69
   0   3   9   90.43    2.76
   0  -3  -9   94.61    2.86
   0  -3   9   91.51    2.84
   0  -3   9   88.84    2.84
   0   3  -9   95.91    3.13
   0  -3  -9   97.26    2.96
   0  -3  -9   93.22    2.97
   0  -4   9    0.39    0.42
   0   4   9    0.88    0.38
   0  -4  -9    1.39    0.32
   0  -4   9    0.77    0.42
   0  -4   9    0.62    0.28
   0  -4  -9    0.57    0.39
   0  -4  -9    1.50    0.47
   0  -4   9    0.13    0.43
   0  -4  -9    1.14    0.44
   0   4  -9    0.32    0.40
   0   5  -9   19.29    1.16
   0   5   9   19.51    1.06
   0  -5  -9   18.58    1.16
   0  -5  -9   19.24    1.14
   0  -5   9   17.02    1.16
   0  -5   9   17.44    1.22
   0  -5  -9   19.93    1.22
   0  -5   9   16.32    1.07
  -1   0  -9    0.16    0.06
   1   0  -9    0.03    0.08
   1   0   9    0.11    0.06
  -1   0   9   -0.07    0.07
   1   0  -9    0.01    0.08
  -1   0  -9    0.16    0.08
   1   0   9    0.10    0.07
   1   0  -9    0.02    0.06
  -1   0   9    0.07    0.06
  -1   0  -9    0.00    0.07
   1   0   9    0.12    0.08
   1   0   9   -0.01    0.06
  -1   0  -9    0.06    0.06
  -1   0   9    0.40    0.10
  -1   0   9    0.12    0.08
   1   0   9    0.10    0.06
   1   0  -9    0.20    0.08
  -1   0   9    0.13    0.09
   1   0  -9    0.09    0.09
  -1  -1   9   61.58    1.89
   1  -1  -9   72.05    2.12
   1  -1  -9   71.90    2.15
   1  -1  -9   70.48    2.10
  -1  -1   9   65.28    1.92
  -1  -1   9   62.52    1.91
   1   1   9   61.67    1.84
  -1  -1   9   62.31    1.89
  -1  -1   9   64.57    1.88
   1   1   9   61.27    1.87
  -1   1  -9   72.96    2.15
  -1   1  -9   74.96    2.16
  -1   1  -9   78.15    2.19
  -1   1  -9   73.84    2.11
  -1   1  -9   73.20    2.15
   1   1   9   59.92    1.88
   1  -1  -9   71.66    2.10
   1  -1  -9   71.47    2.15
   1   1   9   64.61    1.82
  -1  -1  -9   71.19    2.16
   1  -1   9   65.15    1.89
   1  -1   9   66.41    1.92
   1  -1   9   63.77    1.89
   1   1  -9   70.32    2.13
   1  -1   9   63.98    1.84
   1  -1   9   63.11    1.88
  -1   1   9   61.01    1.88
   1   1  -9   74.84    2.16
  -1   1   9   61.82    1.85
   1   1  -9   70.78    2.17
  -1   1   9   64.03    1.84
   1  -1   9   61.06    1.89
   1  -1   9   66.55    1.84
  -1  -1  -9   72.19    2.14
  -1   1   9   65.08    1.88
  -1  -1  -9   73.75    2.09
   1   1  -9   74.61    2.16
  -1  -1  -9   71.86    2.11
   1  -2  -9   17.24    0.61
   1  -2  -9   17.91    0.67
   1  -2  -9   17.95    0.66
   1   2   9   14.02    0.53
  -1  -2   9   14.00    0.60
  -1  -2   9   14.25    0.63
   1  -2  -9   17.18    0.58
  -1   2  -9   15.17    0.66
  -1   2  -9   14.73    0.54
  -1   2   9   15.40    0.55
   1  -2   9   13.50    0.59
  -1  -2  -9   17.26    0.62
  -1  -2  -9   17.67    0.68
   1  -2   9   14.05    0.48
   1  -2   9   13.90    0.49
  -1  -2  -9   16.28    0.59
  -1  -2  -9   16.56    0.62
  -1   2   9   14.17    0.51
   1   2  -9   13.84    0.64
   1   2  -9   14.12    0.65
   1  -2   9   13.59    0.59
   1  -3  -9   15.19    0.59
  -1  -3   9   10.61    0.61
   1  -3  -9   16.01    0.74
  -1   3  -9   14.71    0.75
   1   3   9    9.44    0.52
  -1  -3   9   10.12    0.52
   1  -3  -9   15.41    0.68
  -1  -3   9   10.34    0.63
   1   3  -9   14.28    0.73
  -1  -3  -9   15.10    0.65
  -1  -3  -9   15.25    0.72
   1  -3   9   10.57    0.60
  -1   3   9   10.36    0.55
   1  -3   9   11.02    0.62
  -1  -3  -9   16.82    0.77
   1  -3   9    9.94    0.59
  -1  -4   9   10.43    0.77
   1  -4  -9   11.51    0.79
  -1   4  -9   10.16    0.76
   1  -4  -9   10.93    0.77
   1  -4  -9   10.99    0.71
   1   4   9   10.38    0.66
  -1  -4   9    9.71    0.74
  -1  -4   9    9.60    0.57
   1  -4   9    8.62    0.71
  -1  -4  -9    9.43    0.68
   1   4  -9   11.45    0.79
  -1  -4  -9   11.31    0.75
  -1  -4  -9   11.78    0.65
  -1  -4  -9   12.87    0.83
  -1   4   9    8.69    0.65
   1  -4   9    9.41    0.72
   1  -4   9    8.89    0.74
  -1  -5   9   10.04    0.89
  -1  -5   9    9.75    0.96
   1   5   9    9.72    0.80
   1  -5  -9   10.75    0.94
   1  -5  -9   11.38    0.97
  -1  -5   9    9.44    0.93
  -1   5  -9   10.94    0.93
   1  -5  -9   10.85    0.88
   1   5  -9   10.90    0.89
   1  -5   9   11.52    0.98
  -1  -5  -9   11.53    0.86
  -1  -5  -9   12.88    1.05
   1  -5   9   10.55    0.89
   1  -5   9   11.09    0.91
  -1  -5  -9   11.05    0.99
  -2   0   9    9.79    0.37
  -2   0   9   10.23    0.40
   2   0  -9   14.91    0.54
   2   0  -9   14.59    0.53
   2   0  -9   14.95    0.54
  -2   0  -9   16.16    0.50
  -2   0   9    9.20    0.37
   2   0   9    9.34    0.34
   2   0   9    9.44    0.33
  -2   0   9    9.27    0.36
  -2   0  -9   16.75    0.47
  -2   0  -9   16.36    0.53
   2   0  -9   14.99    0.52
  -2   0   9    8.71    0.35
   2   0   9    9.71    0.30
  -2   0  -9   15.83    0.51
   2   0   9    9.82    0.35
  -2   1  -9   55.75    1.63
   2  -1  -9   58.38    1.66
   2  -1  -9   54.70    1.64
   2   1   9   51.71    1.63
   2  -1  -9   55.83    1.62
  -2  -1   9   51.62    1.63
  -2  -1   9   52.98    1.61
   2   1   9   49.60    1.59
  -2   1  -9   55.89    1.68
   2   1   9   53.68    1.53
  -2   1  -9   53.30    1.65
  -2   1  -9   55.03    1.60
   2   1   9   53.72    1.55
   2  -1  -9   52.40    1.66
   2  -1   9   51.94    1.57
   2  -1   9   53.77    1.62
  -2  -1  -9   54.28    1.66
  -2  -1  -9   54.21    1.60
  -2   1   9   54.12    1.56
   2  -1   9   54.32    1.57
  -2  -1  -9   54.63    1.61
   2   1  -9   55.20    1.67
  -2   1   9   53.93    1.57
   2  -1   9   50.91    1.59
  -2   1   9   54.63    1.56
   2  -1   9   53.00    1.59
   2   1  -9   56.69    1.69
   2  -1   9   52.00    1.53
  -2  -1  -9   53.49    1.66
  -2   1   9   51.70    1.59
   2  -2  -9   16.69    0.65
  -2  -2   9   13.10    0.59
  -2  -2   9   13.32    0.57
  -2   2  -9   14.64    0.66
   2  -2  -9   16.31    0.61
   2  -2  -9   16.33    0.66
   2   2   9   14.69    0.53
  -2  -2   9   12.54    0.61
   2  -2  -9   15.60    0.55
   2  -2   9   13.64    0.60
  -2   2   9   13.20    0.48
  -2  -2  -9   16.92    0.64
   2   2  -9   14.79    0.66
  -2  -2  -9   17.02    0.61
  -2  -2  -9   18.00    0.68
   2  -2   9   14.23    0.57
   2   2  -9   13.75    0.64
   2  -2   9   13.43    0.58
  -2   3  -9   84.95    2.71
  -2  -3   9   77.34    2.58
   2  -3  -9   86.12    2.65
   2  -3  -9   84.24    2.49
  -2  -3   9   77.91    2.55
   2  -3  -9   84.75    2.68
  -2  -3   9   79.36    2.47
   2   3   9   78.57    2.45
   2  -3  -9   84.82    2.68
  -2  -3  -9   81.96    2.62
   2  -3   9   82.67    2.58
  -2   3   9   77.69    2.38
   2  -3   9   82.62    2.57
  -2  -3  -9   84.31    2.62
   2   3  -9   84.76    2.69
  -2  -3  -9   87.02    2.71
   2  -3   9   81.54    2.52
  -2   3   9   80.42    2.49
  -2  -4   9    0.90    0.46
  -2  -4   9    0.79    0.34
   2   4   9    0.59    0.36
   2  -4  -9    0.94    0.39
   2  -4  -9    0.57    0.44
   2  -4  -9    0.76    0.44
  -2   4  -9    0.74    0.45
  -2  -4   9    0.41    0.41
   2  -4   9    1.08    0.45
  -2  -4  -9    0.46    0.45
   2   4  -9    0.62    0.43
  -2  -4  -9    0.37    0.39
   2  -4   9    0.97    0.45
   2  -4   9    0.57    0.43
  -2   4   9    0.45    0.40
  -2  -4  -9    0.67    0.42
  -2  -5   9   10.88    1.04
  -2   5  -9   11.04    0.92
   2  -5  -9   11.02    0.93
   2  -5  -9   10.08    0.92
   2   5   9    9.53    0.80
  -2  -5   9   10.20    0.93
   2  -5  -9    9.32    0.90
  -2  -5  -9   10.60    0.88
   2  -5   9    9.42    0.85
   2  -5   9    8.99    0.94
   2   5  -9    8.81    0.86
  -2  -5  -9    9.95    0.79
  -2  -5  -9   10.04    0.96
  -2  -5  -9    8.91    1.02
   2  -5   9    9.27    0.90
  -3   0  -9    0.03    0.08
  -3   0  -9    0.23    0.12
  -3   0   9    0.13    0.11
   3   0  -9   -0.09    0.10
   3   0   9    0.00    0.10
  -3   0   9   -0.02    0.11
   3   0  -9    0.03    0.11
   3   0  -9    0.07    0.12
   3   0   9    0.03    0.11
  -3   0  -9    0.20    0.10
   3   0   9    0.20    0.07
  -3   0   9   -0.04    0.11
   3   0  -9    0.02    0.12
  -3   0   9    0.10    0.11
   3   1   9  115.21    3.36
   3  -1  -9  136.67    3.91
   3   1   9  109.08    3.37
  -3   1  -9  133.89    3.85
  -3  -1   9  117.50    3.43
   3  -1  -9  135.95    3.90
  -3  -1   9  118.14    3.41
  -3   1  -9  129.53    3.90
   3  -1  -9  136.80    3.94
  -3   1   9  124.50    3.36
   3  -1   9  113.87    3.32
   3   1  -9  138.61    3.94
  -3  -1  -9  134.22    3.93
  -3   1   9  113.34    3.37
  -3   1   9  120.77    3.35
   3  -1   9  115.60    3.41
   3   1  -9  135.93    3.94
   3  -1   9  116.10    3.33
  -3   1   9  116.91    3.39
   3  -1   9  116.82    3.33
   3  -1   9  115.20    3.38
  -3  -1  -9  133.29    3.89
  -3  -1  -9  134.41    3.91
   3  -1   9  112.70    3.37
   3  -2  -9   11.19    0.52
   3   2   9   11.25    0.49
   3  -2  -9   11.45    0.57
  -3   2  -9   13.20    0.59
   3  -2  -9   11.48    0.43
  -3  -2   9   11.85    0.56
   3  -2  -9   10.97    0.53
  -3  -2   9   11.12    0.58
  -3  -2   9   11.33    0.55
  -3  -2  -9   11.54    0.48
  -3  -2  -9   12.07    0.56
  -3  -2  -9   12.58    0.58
   3   2  -9   12.00    0.57
   3   2  -9   12.73    0.56
   3  -2   9   12.15    0.51
   3  -2   9   12.43    0.58
  -3   2   9   12.01    0.43
   3  -2   9   12.05    0.56
   3   3   9    1.82    0.32
  -3  -3   9    1.90    0.38
  -3   3  -9    0.48    0.31
   3  -3  -9    0.88    0.30
   3  -3  -9    1.04    0.34
  -3  -3   9    1.04    0.38
  -3  -3   9    1.30    0.33
   3  -3  -9    1.12    0.30
   3   3  -9    1.02    0.33
  -3  -3  -9    0.99    0.32
   3   3  -9    0.57    0.31
  -3  -3  -9    1.07    0.38
  -3  -3  -9    0.80    0.29
   3  -3   9    1.68    0.38
   3  -3   9    0.79    0.33
   3  -3   9    1.96    0.35
  -3   4  -9   24.49    1.18
   3  -4  -9   25.17    1.16
   3  -4  -9   22.82    1.10
  -3  -4   9   19.73    1.08
  -3  -4   9   20.06    1.05
  -3  -4   9   20.69    0.95
   3  -4  -9   24.90    1.13
   3   4   9   22.27    0.97
  -3  -4  -9   24.35    1.11
   3  -4   9   18.76    1.03
   3  -4   9   19.69    1.05
   3   4  -9   24.35    1.16
  -3  -4  -9   22.83    1.19
  -3  -4  -9   25.53    1.13
   3  -4   9   19.03    1.00
  -3  -5   9    4.13    0.84
  -3  -5   9    4.57    0.64
   3  -5  -9    6.37    0.80
   3  -5  -9    5.30    0.72
   3  -5  -9    4.98    0.84
  -3  -5   9    4.54    0.79
  -3   5  -9    5.09    0.80
   3   5  -9    5.89    0.79
  -3  -5  -9    5.68    0.75
  -3  -5  -9    5.53    0.79
   3  -5   9    5.33    0.78
   3  -5   9    5.36    0.82
  -3  -5  -9    5.83    0.86
   3  -5   9    6.78    0.84
   4   0  -9   20.76    0.72
  -4   0   9   22.58    0.75
   4   0   9   22.85    0.79
   4   0   9   22.43    0.77
   4   0   9   21.27    0.67
   4   0  -9   21.48    0.74
   4   0  -9   21.36    0.75
  -4   0  -9   20.21    0.72
  -4  -1   9   93.60    2.84
   4  -1  -9   92.22    2.63
   4  -1  -9   89.25    2.67
   4  -1  -9   85.61    2.59
  -4   1  -9   89.30    2.58
   4   1   9   94.17    2.80
  -4  -1   9   96.42    2.85
   4  -1  -9   92.01    2.66
  -4   1   9   97.49    2.78
   4  -1   9   99.62    2.82
  -4  -1  -9   89.55    2.63
  -4   1   9   87.63    2.78
   4  -1   9   93.95    2.85
   4   1  -9   91.58    2.69
   4  -1   9   96.01    2.75
   4   1  -9   90.91    2.67
  -4   1   9   96.97    2.78
  -4  -1  -9   88.48    2.67
  -4  -1  -9   81.85    2.63
   4  -2  -9   46.10    1.52
   4  -2  -9   46.95    1.48
  -4  -2   9   39.12    1.34
  -4  -2   9   38.85    1.33
   4  -2  -9   45.53    1.49
  -4  -2   9   40.11    1.37
   4   2   9   38.08    1.27
  -4  -2  -9   42.51    1.42
   4  -2   9   38.36    1.35
   4   2  -9   47.05    1.51
   4   2  -9   46.65    1.54
   4  -2   9   38.82    1.27
  -4  -2  -9   45.10    1.51
  -4  -2  -9   45.45    1.41
   4  -2   9   39.57    1.32
  -4  -2  -9   45.85    1.52
   4  -3  -9   47.33    1.62
   4   3   9   43.91    1.51
   4  -3  -9   49.96    1.63
   4  -3  -9   46.42    1.67
  -4  -3   9   45.12    1.61
  -4  -3   9   44.42    1.64
  -4   3  -9   46.67    1.68
  -4  -3   9   42.94    1.60
  -4  -3  -9   46.73    1.62
  -4  -3  -9   45.07    1.55
   4  -3   9   45.10    1.62
  -4  -3  -9   46.16    1.66
   4  -3   9   46.22    1.59
   4  -3   9   44.79    1.50
   4   3  -9   45.70    1.65
   4   3  -9   45.84    1.65
  -4   4  -9    0.33    0.45
  -4  -4   9    0.78    0.41
   4  -4  -9    0.49    0.58
  -4  -4   9    0.52    0.43
   4  -4  -9    1.41    0.45
   4   4   9    0.49    0.35
  -4  -4   9    1.45    0.71
   4  -4  -9    1.73    0.49
  -4  -4  -9    1.65    0.44
   4   4  -9    0.76    0.46
   4  -4   9   -0.03    0.44
  -4  -4  -9    1.21    0.41
   4  -4   9    0.28    0.38
   4  -5  -9    4.35    0.77
   4  -5  -9    2.69    0.61
   4  -5  -9    2.94    0.77
  -4  -5   9    3.96    0.66
  -4  -5   9    3.20    0.79
  -4  -5   9    3.98    0.77
   4   5   9    4.14    0.66
  -4  -5  -9    2.96    0.66
   4  -5   9    4.61    0.72
   4   5  -9    3.00    0.69
  -4  -5  -9    3.09    0.63
   4  -5   9    3.45    0.70
   4  -5   9    4.98    0.75
  -4  -5  -9    3.82    0.83
   5   0   9    0.08    0.09
   5   0   9   -0.04    0.15
   5   0  -9    0.02    0.15
  -5   0   9   -0.22    0.12
   5   0  -9    0.04    0.16
  -5   0  -9   -0.05    0.15
  -5   0   9   -0.06    0.13
  -5   0  -9    0.08    0.09
  -5   0   9   -0.07    0.16
   5   0  -9    0.03    0.15
   5  -1  -9  100.79    2.96
   5  -1  -9   99.64    2.96
  -5  -1   9   94.21    2.83
   5  -1  -9  102.18    2.89
  -5   1  -9  100.18    2.86
  -5  -1   9   91.70    2.85
   5   1   9   93.69    2.82
   5  -1   9   95.54    2.74
   5  -1   9   94.72    2.85
   5  -1   9   95.55    2.78
  -5  -1  -9   95.41    2.95
  -5  -1  -9   89.70    2.92
   5   1  -9   98.75    2.97
  -5   1   9   92.75    2.77
   5   1  -9   98.90    2.94
   5  -2  -9   35.48    1.17
   5  -2  -9   34.68    1.25
  -5  -2   9   30.99    1.15
   5  -2  -9   35.21    1.23
  -5   2  -9   33.33    1.11
  -5  -2   9   31.83    1.17
   5   2   9   31.55    1.09
   5  -2   9   30.47    1.15
  -5  -2  -9   36.03    1.11
  -5  -2  -9   36.25    1.25
   5   2  -9   34.49    1.25
  -5  -2  -9   33.10    1.10
  -5  -2  -9   35.71    1.23
   5   2  -9   34.12    1.22
   5  -2   9   32.60    1.12
  -5   2   9   31.34    0.97
   5  -2   9   29.31    1.01
   5  -2   9   30.42    0.99
  -5  -3   9   17.08    0.95
  -5  -3   9   19.00    0.91
  -5  -3   9   20.98    0.95
   5  -3  -9   18.90    0.92
   5  -3  -9   18.13    0.86
   5  -3  -9   18.40    0.82
   5   3   9   20.73    0.86
  -5  -3  -9   18.43    0.91
   5   3  -9   18.07    0.89
   5  -3   9   19.73    0.94
   5  -3   9   19.98    0.93
  -5  -3  -9   18.03    0.79
   5  -3   9   20.92    0.81
   5   3  -9   18.53    0.87
  -5  -3  -9   19.11    0.91
  -5  -4   9    7.84    0.81
   5  -4  -9   11.03    0.86
   5  -4  -9    8.83    0.69
  -5  -4   9    6.68    0.69
   5   4   9    7.63    0.65
   5  -4  -9   10.23    0.77
  -5  -4   9    7.35    0.71
  -5  -4  -9   10.63    0.86
   5  -4   9    6.69    0.71
   5  -4   9    7.00    0.59
  -5  -4  -9   10.51    0.79
  -5  -4  -9   11.52    0.73
   5  -4   9    7.11    0.73
  -5  -5   9    0.22    0.52
  -5  -5   9    1.17    0.73
   5  -5  -9   -0.08    0.54
   5  -5  -9    0.19    0.54
   5   5   9   -0.12    0.48
  -5  -5   9    0.78    0.69
  -5  -5  -9   -0.40    0.53
  -5  -5  -9    1.96    0.58
  -5  -5  -9    0.14    0.78
   5  -5   9    1.25    0.79
   5  -5   9    0.26    0.54
   5  -5   9    0.92    0.51
   5   5  -9   -0.08    0.57
  -6   0  -9  166.32    4.90
  -6   0   9  174.45    5.18
   6   0  -9  172.78    4.97
   6   0   9  176.69    5.08
   6   0   9  175.18    5.20
  -6   0  -9  163.72    4.81
  -6   0   9  184.97    5.20
   6   0  -9  171.05    4.93
  -6  -1   9   15.68    0.66
   6  -1  -9   18.59    0.73
  -6   1  -9   17.92    0.64
   6  -1  -9   18.08    0.75
   6  -1  -9   17.83    0.65
   6   1   9   14.39    0.65
  -6  -1   9   16.46    0.71
   6   1  -9   18.61    0.73
  -6  -1  -9   17.44    0.66
   6   1  -9   17.66    0.75
  -6  -1  -9   16.70    0.74
   6  -1   9   14.94    0.68
  -6   1   9   15.44    0.60
   6  -1   9   16.13    0.61
  -6  -2   9   38.30    1.37
  -6  -2   9   37.04    1.47
   6   2   9   37.23    1.30
   6  -2  -9   38.52    1.38
   6  -2  -9   38.87    1.36
   6  -2  -9   38.88    1.27
  -6  -2  -9   38.76    1.34
   6   2  -9   36.55    1.33
  -6  -2  -9   38.92    1.38
   6  -2   9   38.52    1.32
   6   2  -9   38.64    1.40
  -6  -2  -9   36.27    1.19
  -6   2   9   35.54    1.16
  -6  -2  -9   38.22    1.20
   6  -2   9   37.61    1.37
  -6  -3   9   26.89    1.17
   6  -3  -9   26.37    1.12
  -6  -3   9   27.52    1.18
   6  -3  -9   25.09    1.09
   6  -3  -9   25.04    1.01
   6   3   9   24.57    1.06
  -6  -3   9   25.51    1.12
   6   3  -9   24.22    1.09
  -6  -3  -9   25.20    1.12
  -6  -3  -9   26.76    1.14
   6   3  -9   25.32    1.11
   6  -3   9   27.47    1.17
   6  -3   9   26.72    0.98
   6  -3   9   25.56    1.12
  -6  -3  -9   25.10    0.95
  -6  -4   9    1.65    0.56
   6  -4  -9    2.25    0.48
  -6  -4   9    1.77    0.51
   6  -4  -9    2.51    0.61
   6  -4  -9    1.52    0.50
  -6  -4   9    1.00    0.58
   6   4   9    1.45    0.47
  -6  -4  -9    1.63    0.53
  -6  -4  -9    1.85    0.45
   6  -4   9    1.77    0.43
   6   4  -9    1.55    0.51
  -6  -4  -9    1.95    0.61
   6  -4   9    1.51    0.52
   6  -4   9    1.56    0.53
   7   0  -9   -0.04    0.17
   7   0  -9   -0.14    0.19
  -7   0   9    0.28    0.19
  -7   0  -9    0.16    0.23
  -7   0  -9    0.16    0.14
   7   0   9   -0.02    0.23
   7   0   9   -0.03    0.13
  -7   0   9    0.22    0.24
   7   0  -9   -0.22    0.21
   7  -1  -9   15.50    0.72
  -7  -1   9   17.55    0.80
   7  -1  -9   15.02    0.70
  -7   1  -9   15.21    0.61
   7   1   9   18.87    0.79
  -7  -1   9   17.60    0.75
   7   1  -9   15.95    0.74
   7  -1   9   19.07    0.80
   7  -1   9   17.28    0.70
  -7   1   9   17.90    0.71
  -7  -1  -9   16.36    0.63
  -7  -1  -9   17.19    0.74
   7   1  -9   14.58    0.67
   7  -2  -9   75.96    2.41
  -7  -2   9   67.75    2.31
   7  -2  -9   77.62    2.29
   7  -2  -9   74.22    2.43
   7   2   9   71.71    2.27
   7   2  -9   70.86    2.43
  -7  -2  -9   67.99    2.21
  -7   2   9   70.00    2.12
   7  -2   9   71.13    2.24
  -7  -2  -9   74.89    2.36
  -7  -2  -9   77.21    2.22
   7  -2   9   69.40    2.32
   7   2  -9   74.15    2.38
  -7  -2  -9   77.58    2.44
  -7  -3   9    4.19    0.54
   7  -3  -9    3.17    0.50
  -7  -3   9    3.77    0.57
  -7  -3   9    4.48    0.62
   7  -3  -9    5.28    0.60
   7  -3  -9    3.18    0.43
   7   3   9    3.68    0.50
  -7  -3  -9    2.95    0.53
  -7  -3  -9    3.10    0.55
   7   3  -9    3.35    0.53
   7  -3   9    3.13    0.51
   7   3  -9    3.35    0.50
   7  -3   9    3.73    0.36
  -7  -3  -9    3.40    0.39
   7  -3   9    4.86    0.60
   7  -4  -9   11.91    0.92
  -7  -4   9   13.49    0.89
   7  -4  -9   11.62    0.77
   7   4   9   10.60    0.78
  -7  -4   9   10.53    0.90
   7  -4  -9   13.96    0.98
  -7  -4   9   10.71    0.95
  -7  -4  -9   12.89    0.97
  -7  -4  -9   12.40    0.78
   7  -4   9   11.31    0.90
   7   4  -9   12.99    0.93
  -7  -4  -9   11.73    0.94
   7  -4   9   11.87    0.89
   7  -4   9   11.55    0.69
   8   0  -9  175.41    5.16
  -8   0   9  172.30    4.92
  -8   0  -9  175.98    5.14
  -8   0   9  167.12    5.00
   8   0  -9  172.29    5.07
   8   0   9  169.66    4.87
   8   0   9  166.26    5.04
  -8   1  -9    3.09    0.34
   8  -1  -9    2.88    0.31
  -8  -1   9    2.57    0.36
  -8  -1   9    1.96    0.43
   8  -1  -9    2.93    0.39
   8  -1  -9    3.38    0.45
   8   1   9    2.68    0.39
   8  -1   9    2.44    0.31
   8  -1   9    2.51    0.40
   8   1  -9    3.46    0.39
  -8   1   9    1.65    0.31
   8   1  -9    3.15    0.45
   8  -2  -9   29.08    1.20
  -8  -2   9   34.52    1.34
  -8  -2   9   33.22    1.39
   8  -2  -9   27.87    1.00
   8  -2  -9   28.79    1.17
   8   2   9   34.26    1.33
  -8   2   9   36.44    1.19
   8   2  -9   29.18    1.12
   8  -2   9   36.74    1.31
  -8  -2  -9   27.90    1.10
  -8  -2  -9   27.98    1.19
   8   2  -9   28.67    1.19
   8  -2   9   35.66    1.39
   8  -3  -9    3.92    0.59
   8  -3  -9    4.57    0.46
  -8  -3   9    3.71    0.61
  -8  -3   9    3.58    0.58
   8   3   9    4.15    0.54
   8  -3  -9    4.63    0.61
  -8  -3   9    4.64    0.57
   8  -3   9    4.44    0.61
  -8  -3  -9    5.14    0.63
   8  -3   9    4.86    0.59
   8   3  -9    4.82    0.64
  -8  -3  -9    4.11    0.64
  -8  -3  -9    4.41    0.41
   8   3  -9    4.02    0.54
  -8  -4   9    1.77    0.62
   8  -4  -9    1.74    0.55
   8  -4  -9    1.38    0.57
  -8  -4   9    1.70    0.67
  -8  -4   9    2.78    0.66
   8  -4  -9    2.12    0.50
   8  -4   9    1.36    0.58
  -8  -4  -9    1.70    0.64
  -8  -4  -9    2.30    0.44
   8   4  -9    1.95    0.59
  -8  -4  -9    2.06    0.64
   8  -4   9    1.70    0.62
  -9   0   9   -0.47    0.33
  -9   0  -9    0.06    0.29
   9   0   9    0.13    0.30
   9   0  -9   -0.26    0.25
   9   0   9    0.17    0.19
   9   0  -9    0.37    0.33
  -9   0   9    0.10    0.22
   9   1   9   15.76    0.79
  -9  -1   9   14.23    0.81
  -9  -1   9   14.27    0.71
  -9   1  -9   15.23    0.69
   9  -1  -9   14.24    0.79
   9  -1  -9   13.58    0.73
   9  -1  -9   14.00    0.59
   9   1  -9   13.49    0.78
   9  -1   9   15.59    0.81
  -9  -1  -9   16.26    0.64
  -9   1   9   14.33    0.69
   9  -1   9   15.19    0.67
  -9   1   9   14.62    0.71
   9   1  -9   14.69    0.72
  -9  -2   9   29.90    1.32
   9  -2  -9   33.73    1.35
   9  -2  -9   33.93    1.14
   9   2   9   31.84    1.28
  -9  -2   9   33.03    1.31
   9  -2  -9   33.35    1.36
   9   2  -9   34.81    1.38
   9   2  -9   33.39    1.29
   9  -2   9   31.79    1.21
   9  -2   9   30.29    1.30
  -9  -2  -9   33.03    1.38
  -9   2   9   31.37    1.13
   9  -3  -9    5.83    0.72
   9   3   9    4.67    0.59
   9  -3  -9    5.65    0.46
  -9  -3   9    7.02    0.68
  -9  -3   9    6.42    0.74
  -9  -3   9    5.00    0.69
   9  -3  -9    4.64    0.65
  -9  -3  -9    6.09    0.69
  -9  -3  -9    6.81    0.79
   9  -3   9    6.08    0.71
   9  -3   9    5.27    0.66
   9   3  -9    6.33    0.64
  -9  -3  -9    5.11    0.44
   9   3  -9    6.32    0.71
  -9  -4   9    8.09    0.83
   9  -4  -9    6.08    0.82
   9   4   9    6.83    0.76
   9  -4  -9    7.46    0.85
  -9  -4   9    6.75    0.85
  -9  -4   9    6.39    0.88
   9  -4   9    8.24    0.95
   9  -4   9    7.00    0.86
   9   4  -9    5.69    0.79
  -9  -4  -9    5.93    1.00
  -9  -4  -9    5.84    0.94
 -10   0   9  182.48    5.43
  10   0   9  184.22    5.41
  10   0  -9  194.18    5.86
 -10   0   9  188.22    5.58
  10   0   9  191.25    5.63
  10   0  -9  191.22    5.76
 -10   0  -9  193.88    5.75
  10  -1  -9    7.60    0.59
 -10  -1   9    6.20    0.51
 -10   1  -9    7.21    0.52
 -10  -1   9    6.66    0.62
  10  -1  -9    7.78    0.64
  10   1   9    5.51    0.58
  10   1  -9    7.69    0.56
 -10  -1  -9    7.52    0.65
  10  -1   9    6.55    0.61
  10  -1   9    6.86    0.48
 -10   1   9    6.80    0.57
 -10  -1  -9    5.78    0.43
  10   1  -9    6.35    0.61
 -10  -2   9   29.84    1.32
  10  -2  -9   27.27    1.25
 -10  -2   9   30.29    1.27
  10  -2  -9   27.78    1.21
  10   2   9   27.85    1.24
  10  -2   9   27.57    1.18
  10   2  -9   27.44    1.14
 -10   2   9   29.31    1.11
  10  -2   9   29.73    1.31
 -10  -2  -9   26.65    1.28
  10   2  -9   26.12    1.22
 -10  -2  -9   26.91    1.11
  10  -3  -9    1.84    0.54
 -10  -3   9    2.25    0.57
 -10  -3   9    1.67    0.61
 -10  -3   9    2.45    0.52
  10   3   9    1.85    0.51
  10  -3  -9    0.98    0.56
  10   3  -9    1.26    0.48
 -10  -3  -9    2.06    0.67
  10  -3   9    1.60    0.55
  10   3  -9    1.19    0.52
  10  -3   9    2.51    0.54
 -10  -3  -9    1.34    0.54
 -10  -4   9    0.74    0.55
  10   4   9    0.80    0.57
  10  -4  -9    0.73    0.63
 -10  -4   9   -0.02    0.61
 -10  -4   9   -0.35    0.79
  10  -4  -9    0.68    0.60
 -10  -4  -9    0.79    0.63
 -10  -4  -9    0.84    0.67
  10  -4   9    0.49    0.58
  10  -4   9    0.83    0.63
  11   0   9    0.22    0.25
 -11   0  -9    0.12    0.39
 -11   0   9    0.17    0.38
  11   0  -9   -0.44    0.31
 -11   0   9    0.25    0.26
  11   0  -9   -0.04    0.40
  11   0   9    0.21    0.38
  11  -1  -9   34.51    1.44
  11  -1  -9   36.02    1.35
 -11   1  -9   35.17    1.39
 -11  -1   9   31.03    1.36
  11   1   9   31.77    1.34
 -11  -1   9   31.03    1.22
 -11  -1  -9   34.10    1.40
  11   1  -9   34.50    1.43
  11  -1   9   32.94    1.37
 -11   1   9   28.98    1.29
  11  -1   9   30.30    1.17
 -11  -1  -9   29.58    1.15
  11   1  -9   32.38    1.30
  11   2   9   13.11    0.88
 -11  -2   9   14.29    0.86
 -11  -2   9   14.43    0.99
  11  -2  -9   14.14    0.96
  11   2  -9   14.64    0.95
  11   2  -9   14.07    0.82
  11  -2   9   12.17    0.91
 -11   2   9   14.48    0.77
 -11  -2  -9   14.21    0.97
 -11  -2  -9   14.21    0.80
  11  -2   9   15.89    0.84
  11  -3  -9    2.02    0.62
 -11  -3   9    2.11    0.66
 -11  -3   9    2.41    0.65
 -11  -3   9    1.53    0.49
  11   3   9    1.75    0.54
  11  -3  -9    0.74    0.53
  11  -3   9    2.07    0.61
  11  -3   9    0.61    0.47
  11   3  -9    2.14    0.63
  11   3  -9    2.15    0.55
 -11  -3  -9    1.33    0.68
  12   0  -9   10.78    0.84
 -12   0  -9   11.04    0.82
  12   0   9   19.07    1.04
 -12   0   9   18.39    0.99
  12   0   9   16.80    0.74
  12   0  -9   11.41    0.75
 -12   1  -9    9.32    0.72
  12  -1  -9   10.16    0.74
  12   1   9    8.23    0.78
 -12  -1   9    8.28    0.76
  12  -1  -9    9.32    0.79
 -12  -1   9    7.59    0.81
  12   1  -9    8.52    0.69
 -12  -1  -9    8.17    0.79
  12  -1   9    8.27    0.59
 -12   1   9    8.88    0.72
  12   1  -9    8.70    0.79
  12  -1   9    9.49    0.79
  12  -2  -9    8.12    0.74
 -12  -2   9    7.30    0.86
 -12  -2   9    7.90    0.71
  12  -2  -9    8.28    0.83
  12   2   9    7.28    0.75
 -12  -2  -9    7.42    0.94
 -12   2   9    6.41    0.69
 -12  -2  -9    8.70    0.66
  12  -2   9    7.90    0.67
  12   2  -9    8.46    0.82
  12   2  -9    7.92    0.70
  12  -2   9    7.54    0.79
 -12  -3   9    2.52    0.63
 -12  -3   9    2.95    0.70
  12   3   9    2.86    0.63
 -12  -3   9    3.97    1.01
  12  -3  -9    2.92    0.68
  12  -3  -9    2.94    0.74
 -12  -3  -9    2.77    0.93
  12   3  -9    2.81    0.71
 -12  -3  -9    2.77    0.80
  12  -3   9    2.88    0.62
 -13   0   9   -0.13    0.48
 -13   0  -9   -0.11    0.54
  13   0   9    0.02    0.47
  13   0  -9    0.56    0.50
  13   0  -9    0.00    0.39
  13  -1  -9    2.10    0.59
  13  -1  -9    2.51    0.51
 -13  -1   9    1.95    0.44
 -13   1  -9    2.14    0.55
 -13  -1   9    2.73    0.62
  13   1   9    2.22    0.57
  13   1  -9    3.31    0.55
  13   1  -9    4.35    0.70
 -13   1   9    1.70    0.57
  13  -1   9    2.47    0.44
  13  -1   9    1.28    0.56
 -13  -1  -9    3.32    0.66
 -13  -2   9    1.58    0.68
  13  -2  -9    1.48    0.53
  13  -2  -9    1.15    0.64
 -13  -2   9    1.42    0.51
  13   2   9    1.63    0.58
  13   2  -9   -0.05    0.43
 -13  -2  -9    1.35    0.65
  13  -2   9    1.54    0.60
  13   2  -9    1.03    0.58
 -14   0   9    3.95    0.69
  14   0   9    3.93    0.71
 -14   0  -9    1.17    0.65
  14   0  -9    0.91    0.54
  14   0  -9    1.60    0.62
 -14   1  -9   -0.33    0.56
 -14  -1   9    0.90    0.63
  14  -1  -9    0.70    0.47
  14  -1  -9    0.15    0.56
  14   1   9    0.14    0.52
  14   1  -9    0.25    0.53
 -14  -1  -9   -0.13    0.56
  14   1  -9    0.27    0.45
  14  -1   9   -0.13    0.49
   0   0 -10   41.09    1.24
   0   0  10   42.06    1.22
   0   0  10   42.21    1.24
   0   0  10   40.79    1.25
   0   0 -10   41.44    1.21
   0   0  10   42.37    1.26
   0   0 -10   42.45    1.24
   0   0 -10   41.81    1.25
   0   1 -10    0.22    0.10
   0  -1 -10    0.34    0.12
   0  -1  10    0.28    0.11
   0   1 -10    0.42    0.14
   0   1  10    0.32    0.11
   0   1  10    0.26    0.11
   0  -1  10    0.16    0.12
   0   1 -10    0.42    0.12
   0  -1  10    0.26    0.11
   0   1  10    0.20    0.13
   0   1 -10    0.22    0.13
   0  -1 -10    0.33    0.12
   0  -1 -10    0.35    0.14
   0  -1  10    0.62    0.15
   0  -1  10    0.43    0.11
   0  -1  10    0.13    0.10
   0  -1  10    0.49    0.13
   0   1 -10    0.50    0.13
   0   2 -10  145.34    4.12
   0   2 -10  140.28    4.12
   0  -2  10  144.58    4.20
   0   2  10  140.37    4.11
   0   2 -10  138.95    4.01
   0  -2 -10  134.41    4.03
   0  -2  10  144.84    4.10
   0  -2  10  139.84    4.18
   0  -2 -10  138.56    4.03
   0  -2 -10  138.26    4.08
   0  -2  10  140.55    4.10
   0  -2 -10  139.70    4.11
   0   3 -10    5.91    0.51
   0  -3 -10    5.31    0.41
   0  -3  10    3.21    0.41
   0  -4  10    1.18    0.44
   0  -4 -10    1.14    0.32
   0  -4 -10    0.72    0.37
   0  -4 -10    1.39    0.44
   0   4  10    0.83    0.37
   0  -4  10    1.29    0.48
   0  -4  10    1.46    0.47
   0   4 -10    0.70    0.43
   0  -4 -10    1.74    0.48
   0  -5  10    0.61    0.58
   0  -5  10    1.51    0.61
   0   5 -10    0.58    0.55
   0   5  10    0.51    0.51
   0  -5 -10    1.24    0.51
   0  -5 -10    2.05    0.62
   0  -5  10    0.73    0.55
   0  -5 -10    0.71    0.59
   1   0 -10    0.37    0.08
  -1   0 -10    0.15    0.07
  -1   0 -10    0.29    0.07
   1   0 -10    0.09    0.09
   1   0 -10    0.21    0.09
  -1   0  10    0.35    0.09
   1   0  10    0.41    0.09
  -1   0  10    0.28    0.08
   1   0  10    0.15    0.07
   1   0 -10    0.28    0.11
  -1   0  10    0.25    0.09
  -1   0  10    0.37    0.11
  -1   0 -10    0.34    0.09
   1   0  10    0.37    0.09
   1   0  10    0.17    0.07
   1   0  10    0.19    0.07
  -1   0 -10    0.26    0.10
   1   0 -10    0.23    0.09
  -1   0  10    0.51    0.11
  -1   1 -10   10.29    0.41
  -1  -1  10    7.90    0.36
  -1   1 -10   10.07    0.42
   1  -1 -10   10.24    0.36
   1   1  10    9.25    0.32
   1   1  10    9.06    0.36
  -1  -1  10    8.96    0.37
  -1  -1  10    8.79    0.36
  -1  -1  10    9.16    0.40
   1  -1 -10   10.41    0.36
  -1  -1  10    8.02    0.38
   1   1  10    8.02    0.36
   1  -1 -10   10.59    0.42
   1  -1 -10   10.31    0.42
   1  -1 -10   10.27    0.39
  -1   1 -10   10.88    0.38
  -1   1 -10   10.93    0.42
  -1  -1  10    8.81    0.36
   1  -1  10    9.30    0.36
   1   1 -10   10.59    0.42
  -1   1  10    7.65    0.36
  -1   1  10    8.87    0.35
   1  -1  10    8.81    0.32
  -1  -1 -10   11.23    0.42
   1   1 -10   11.08    0.45
   1  -1  10    7.94    0.36
  -1  -1 -10   11.16    0.43
  -1   1  10    8.39    0.31
   1   1 -10   10.43    0.40
   1  -1  10    9.44    0.32
   1  -1  10    8.51    0.36
   1   1 -10   10.71    0.42
  -1   1  10    7.63    0.35
   1  -1  10    9.27    0.37
   1   1 -10    9.53    0.43
  -1  -1 -10   11.29    0.38
   1  -1  10    9.23    0.37
   1  -2 -10   33.26    1.10
   1  -2 -10   33.96    1.03
  -1  -2  10   29.51    1.07
  -1   2 -10   32.42    0.99
   1  -2 -10   34.74    1.12
   1  -2 -10   29.51    1.04
  -1  -2  10   31.97    1.06
  -1  -2  10   30.70    1.01
   1  -2 -10   31.84    1.05
  -1   2 -10   32.76    1.12
   1   2  10   30.39    0.97
  -1   2  10   28.32    0.96
   1   2 -10   33.32    1.12
   1  -2  10   29.58    0.94
   1   2 -10   33.37    1.12
  -1  -2 -10   32.40    1.07
   1  -2  10   30.39    0.93
   1  -2  10   28.91    1.03
  -1  -2 -10   32.29    1.12
  -1   2  10   32.54    1.00
   1  -2  10   30.07    1.05
  -1  -2 -10   31.76    1.06
  -1  -2 -10   31.11    1.03
   1  -3 -10   27.57    1.06
  -1  -3  10   25.46    1.05
   1  -3 -10   27.77    1.12
  -1   3 -10   27.20    1.08
  -1  -3  10   26.06    0.94
   1   3  10   25.35    0.95
   1  -3 -10   25.66    0.91
  -1  -3  10   26.23    1.05
   1  -3 -10   24.84    0.98
   1  -3  10   26.93    1.05
   1   3 -10   26.91    1.07
   1  -3  10   25.69    1.04
   1  -3  10   25.31    1.04
  -1   3  10   25.89    0.96
  -1  -3 -10   26.90    1.08
  -1  -3 -10   26.98    0.98
   1  -3  10   24.69    0.84
  -1  -3 -10   27.11    1.03
   1  -4 -10   65.49    2.03
  -1  -4  10   52.92    2.01
   1  -4 -10   63.85    2.19
   1  -4 -10   66.89    2.29
  -1  -4  10   53.36    1.82
  -1  -4  10   53.31    1.96
  -1   4 -10   63.58    2.26
   1  -4 -10   65.13    2.28
   1   4  10   55.77    1.91
  -1  -4 -10   65.14    2.30
   1  -4  10   54.91    1.98
  -1  -4 -10   65.22    2.32
   1  -4  10   52.73    1.98
  -1  -4 -10   64.65    2.12
  -1   4  10   57.55    1.94
  -1  -4 -10   63.90    2.18
   1   4 -10   64.98    2.26
   1  -4  10   55.02    1.98
  -1  -5  10    0.49    0.54
  -1  -5  10    0.41    0.57
   1  -5 -10    1.05    0.64
   1   5  10    0.94    0.51
   1  -5 -10    1.54    0.55
  -1  -5  10    0.17    0.53
  -1   5 -10    1.09    0.57
   1  -5 -10    1.96    0.62
  -1  -5 -10    1.25    0.61
   1  -5  10    1.27    0.62
   1   5 -10    1.06    0.55
   1  -5  10    0.68    0.55
  -1   5  10    1.68    0.53
  -1  -5 -10    0.88    0.53
  -1  -5 -10    1.71    0.67
   1  -5  10    0.27    0.56
  -2   0  10  196.73    5.34
  -2   0 -10  172.17    4.68
   2   0 -10  157.28    4.73
  -2   0  10  186.00    5.32
   2   0  10  182.80    5.30
  -2   0  10  189.10    5.34
   2   0 -10  172.27    4.75
  -2   0  10  187.76    5.33
   2   0  10  187.33    5.27
  -2   0 -10  158.23    4.71
  -2   0 -10  161.03    4.72
   2   0  10  187.63    5.31
  -2   0  10  180.88    5.32
   2   0  10  183.02    5.32
   2   0 -10  168.67    4.75
  -2   0 -10  168.08    4.71
   2   0  10  184.55    5.29
   2   0 -10  164.79    4.72
   2   0  10  185.03    5.27
   2  -1 -10  126.72    3.69
  -2   1 -10  126.04    3.69
   2  -1 -10  125.02    3.66
   2   1  10  120.54    3.76
  -2  -1  10  131.01    3.78
  -2   1 -10  128.93    3.66
  -2   1 -10  130.04    3.71
   2  -1 -10  125.58    3.65
   2   1  10  131.33    3.72
   2   1  10  131.98    3.71
   2  -1 -10  127.35    3.71
  -2   1 -10  129.29    3.63
   2  -1  10  130.60    3.71
  -2   1  10  133.35    3.74
  -2  -1 -10  123.46    3.69
  -2   1  10  131.67    3.74
   2  -1  10  131.81    3.75
  -2  -1 -10  125.12    3.70
  -2  -1 -10  123.70    3.62
  -2  -1 -10  125.46    3.64
  -2   1  10  122.69    3.76
   2  -1  10  131.22    3.77
   2   1 -10  133.04    3.76
   2   1 -10  131.60    3.74
   2  -1  10  134.38    3.77
  -2   1  10  127.96    3.73
   2  -1  10  131.10    3.79
   2  -1  10  131.86    3.74
  -2  -2  10   10.78    0.55
   2   2  10   11.27    0.44
   2  -2 -10    9.36    0.47
   2  -2 -10    8.56    0.37
  -2  -2  10   10.51    0.50
  -2  -2  10   10.21    0.52
  -2   2 -10    9.62    0.49
   2  -2 -10   10.08    0.48
   2  -2 -10    8.30    0.41
   2  -2  10   10.37    0.48
   2   2 -10    9.70    0.48
   2   2 -10    9.19    0.48
  -2  -2 -10    9.20    0.49
  -2   2  10   10.34    0.41
  -2  -2 -10    8.60    0.39
  -2  -2 -10    8.85    0.41
  -2  -2 -10    9.07    0.45
   2  -2  10   10.06    0.50
   2  -2  10   10.77    0.51
  -2  -3  10    8.33    0.57
   2  -3 -10    7.89    0.38
   2   3  10    9.01    0.49
   2  -3 -10    9.07    0.56
   2  -3 -10    7.54    0.49
  -2  -3  10   10.14    0.54
  -2  -3  10    8.77    0.61
  -2   3 -10    7.26    0.56
   2   3 -10    7.47    0.55
   2  -3  10    7.43    0.55
  -2   3  10    9.03    0.52
  -2  -3 -10    8.44    0.58
   2   3 -10    6.15    0.52
   2  -3  10    7.91    0.57
  -2  -3 -10    8.46    0.51
  -2  -3 -10    8.03    0.50
   2  -3  10    8.01    0.55
   2  -4 -10    7.86    0.68
  -2   4 -10    6.60    0.66
  -2  -4  10    6.43    0.54
  -2  -4  10    5.87    0.68
  -2  -4  10    6.12    0.72
   2  -4 -10    7.52    0.70
   2  -4 -10    7.17    0.63
   2   4  10    6.63    0.57
  -2  -4 -10    7.42    0.67
   2  -4  10    7.05    0.73
   2  -4  10    6.34    0.68
   2  -4  10    7.11    0.74
  -2  -4 -10    7.18    0.56
  -2  -4 -10    7.64    0.73
   2   4 -10    8.11    0.69
   2  -5 -10   12.99    1.01
  -2   5 -10   14.26    1.04
   2   5  10   13.12    0.88
  -2  -5  10   10.64    1.03
   2  -5 -10   13.91    1.10
  -2  -5  10   11.35    0.98
  -2  -5 -10   13.41    1.02
   2  -5  10   11.32    0.99
   2   5 -10   13.31    0.99
   2  -5  10   11.51    0.89
  -2  -5 -10   14.60    0.91
  -2  -5 -10   13.06    1.06
  -2  -5 -10   12.81    0.95
   2  -5  10   10.78    0.92
  -3   0 -10    0.20    0.12
  -3   0  10    0.14    0.12
  -3   0 -10    0.10    0.09
   3   0 -10    0.09    0.12
   3   0  10    0.23    0.11
  -3   0  10    0.00    0.11
  -3   0  10    0.16    0.12
   3   0 -10    0.02    0.12
  -3   0  10    0.17    0.11
  -3   0  10    0.14    0.12
   3   0 -10   -0.06    0.11
  -3   0 -10   -0.01    0.09
   3   0  10    0.05    0.11
   3   0 -10    0.12    0.12
   3   0  10    0.25    0.08
   3   1  10   16.80    0.56
   3  -1 -10   13.05    0.50
  -3   1 -10   12.27    0.52
   3  -1 -10   13.91    0.50
  -3  -1  10   15.90    0.63
  -3   1 -10   12.43    0.44
   3  -1 -10   12.77    0.47
   3  -1 -10   12.77    0.52
  -3  -1  10   17.47    0.63
  -3   1 -10   11.50    0.49
   3  -1  10   15.66    0.61
   3   1 -10   13.32    0.53
  -3   1  10   17.62    0.57
   3  -1  10   15.69    0.54
   3  -1  10   15.90    0.53
   3  -1  10   16.32    0.58
   3  -1  10   15.02    0.58
  -3   1  10   15.78    0.58
  -3   1  10   16.91    0.56
  -3   1  10   16.22    0.59
  -3  -1 -10   14.53    0.52
   3   1 -10   13.01    0.52
  -3  -1 -10   13.05    0.53
   3   1 -10   13.81    0.55
   3  -1  10   16.07    0.54
  -3  -1 -10   13.65    0.51
   3  -2 -10  165.19    4.90
   3  -2 -10  166.96    4.77
   3  -2 -10  165.93    4.85
  -3   2 -10  169.45    4.92
   3  -2 -10  172.36    4.87
  -3  -2  10  154.03    4.48
  -3  -2  10  149.83    4.52
  -3  -2  10  154.09    4.47
   3   2  10  152.90    4.42
  -3  -2 -10  163.56    4.80
   3  -2  10  150.32    4.47
   3   2 -10  167.45    4.89
   3  -2  10  148.90    4.50
  -3   2  10  156.44    4.36
  -3  -2 -10  163.52    4.89
  -3   2  10  147.35    4.35
   3   2 -10  163.32    4.91
  -3  -2 -10  167.95    4.88
   3  -2  10  153.13    4.42
  -3  -3  10   10.40    0.69
   3  -3 -10   13.19    0.70
   3  -3 -10   11.15    0.62
  -3   3 -10   12.30    0.71
  -3  -3  10   10.09    0.63
   3  -3 -10   12.49    0.66
  -3  -3  10   10.41    0.61
   3   3  10   10.54    0.55
  -3  -3 -10   12.14    0.61
   3   3 -10   12.64    0.69
  -3  -3 -10   11.69    0.64
   3  -3  10   10.68    0.59
  -3  -3 -10   11.22    0.70
   3   3 -10   12.55    0.69
   3  -3  10   10.67    0.65
   3  -3  10   10.95    0.63
  -3  -4  10   26.42    1.23
  -3  -4  10   26.89    1.32
  -3   4 -10   28.12    1.27
   3   4  10   29.00    1.16
   3  -4 -10   28.80    1.24
   3  -4 -10   29.63    1.24
  -3  -4  10   27.14    1.20
   3  -4 -10   25.59    1.26
   3  -4  10   26.33    1.26
  -3  -4 -10   25.43    1.16
   3  -4  10   29.32    1.28
   3   4 -10   28.71    1.25
  -3  -4 -10   27.25    1.21
  -3  -4 -10   28.23    1.32
   3  -4  10   27.33    1.21
   3  -5 -10    4.90    0.82
   3  -5 -10    7.43    0.91
  -3  -5  10    4.39    0.83
   3  -5 -10    5.41    0.75
  -3   5 -10    7.32    0.89
  -3  -5  10    4.29    0.62
   3   5  10    4.76    0.75
  -3  -5  10    3.30    0.71
   3   5 -10    4.92    0.77
   3  -5  10    3.68    0.80
  -3  -5 -10    5.65    0.82
   3  -5  10    4.40    0.75
   3  -5  10    4.17    0.71
  -3  -5 -10    6.67    0.76
  -3  -5 -10    5.62    0.70
  -3  -5 -10    5.82    0.74
   4   0 -10  261.06    7.40
  -4   0 -10  257.29    7.39
   4   0  10  243.27    6.90
  -4   0 -10  254.37    7.32
  -4   0  10  239.14    6.89
  -4   0  10  240.70    6.90
   4   0 -10  263.38    7.42
   4   0  10  240.24    6.81
   4   0 -10  258.38    7.42
  -4   1 -10   45.32    1.32
   4  -1 -10   44.93    1.42
   4  -1 -10   45.82    1.37
   4  -1 -10   45.28    1.41
  -4  -1  10   51.41    1.63
   4  -1 -10   40.59    1.34
  -4  -1  10   50.88    1.63
   4   1  10   47.84    1.57
  -4  -1 -10   42.91    1.41
   4  -1  10   51.42    1.63
  -4  -1 -10   40.30    1.37
  -4   1  10   50.03    1.55
   4   1 -10   47.73    1.44
   4   1 -10   47.76    1.42
  -4   1  10   49.93    1.55
   4  -1  10   52.37    1.53
  -4  -1 -10   40.87    1.42
   4  -1  10   56.80    1.63
   4  -2 -10   27.30    0.94
  -4  -2  10   29.01    1.09
   4  -2 -10   24.91    0.97
  -4  -2  10   30.56    1.07
  -4   2 -10   27.19    1.00
   4   2  10   27.99    1.00
   4  -2 -10   25.13    0.94
  -4  -2  10   28.40    1.07
  -4  -2 -10   26.79    0.98
  -4   2  10   28.03    0.92
  -4  -2 -10   23.63    0.85
   4  -2  10   30.61    1.06
   4  -2  10   30.19    1.09
  -4   2  10   29.44    0.92
   4   2 -10   26.63    0.97
   4   2 -10   27.28    1.00
  -4  -2 -10   26.27    0.87
  -4  -2 -10   26.38    0.98
   4  -3 -10   23.76    0.96
  -4  -3  10   18.80    0.89
  -4  -3  10   19.96    0.96
  -4   3 -10   23.68    1.04
   4  -3 -10   22.40    1.01
   4   3  10   20.01    0.82
   4  -3 -10   21.31    0.95
   4   3 -10   22.39    1.00
   4  -3  10   20.12    0.92
   4   3 -10   23.56    1.01
  -4  -3 -10   24.65    1.00
  -4  -3 -10   23.19    0.92
  -4  -3 -10   25.26    1.04
   4  -3  10   20.02    0.82
   4  -3  10   19.66    0.90
  -4   4 -10    4.81    0.66
  -4  -4  10    4.98    0.64
  -4  -4  10    4.26    0.64
  -4  -4  10    3.49    0.70
   4   4  10    4.72    0.51
   4  -4 -10    5.67    0.67
   4  -4 -10    4.97    0.61
   4  -4  10    3.19    0.51
   4   4 -10    6.07    0.68
  -4  -4 -10    5.51    0.67
  -4  -4 -10    5.03    0.89
  -4  -4 -10    5.55    0.57
   4  -4  10    3.56    0.59
   4  -4  10    3.77    0.69
  -4  -5  10    3.23    0.82
   4  -5 -10    7.01    0.83
   4  -5 -10    5.00    0.84
  -4  -5  10    4.66    0.72
  -4  -5  10    4.58    0.79
   4   5  10    4.92    0.66
   4  -5 -10    4.81    0.74
  -4  -5 -10    4.65    0.87
  -4  -5 -10    5.29    0.76
  -4  -5 -10    6.26    0.77
   4  -5  10    5.32    0.76
   4  -5  10    4.27    0.81
   4   5 -10    6.68    0.85
   4  -5  10    4.57    0.75
  -5   0  10    0.21    0.18
   5   0 -10   -0.06    0.16
   5   0 -10    0.03    0.15
  -5   0  10    0.16    0.15
   5   0 -10    0.06    0.16
  -5   0 -10   -0.05    0.16
   5   0  10   -0.08    0.09
   5   0  10   -0.02    0.15
  -5   1 -10  116.65    3.42
  -5  -1  10  118.72    3.57
   5   1  10  121.20    3.53
   5  -1 -10  119.70    3.52
  -5  -1  10  118.26    3.55
   5  -1 -10  117.28    3.51
   5  -1 -10  123.87    3.52
   5  -1  10  117.59    3.45
   5   1 -10  119.15    3.51
  -5  -1 -10  116.35    3.52
  -5  -1 -10  113.93    3.45
   5  -1  10  123.20    3.50
   5  -1  10  117.24    3.56
   5   1 -10  118.11    3.54
  -5  -2  10   33.19    1.27
  -5  -2  10   33.86    1.27
   5  -2 -10   40.28    1.32
   5  -2 -10   42.71    1.41
   5   2  10   35.08    1.19
  -5   2 -10   39.50    1.26
   5  -2 -10   38.54    1.37
  -5   2  10   35.76    1.10
  -5  -2 -10   41.03    1.40
   5  -2  10   35.90    1.11
  -5  -2 -10   37.04    1.24
  -5   2  10   36.38    1.10
   5  -2  10   35.46    1.23
  -5  -2 -10   39.67    1.24
   5  -2  10   35.23    1.28
  -5  -2 -10   40.45    1.37
   5  -2  10   34.32    1.12
   5   2 -10   40.57    1.38
   5   2 -10   40.90    1.41
   5  -3 -10    3.63    0.43
   5  -3 -10    2.34    0.43
   5  -3 -10    2.64    0.45
   5   3  10    3.14    0.40
  -5  -3  10    2.05    0.43
  -5  -3  10    2.14    0.43
  -5  -3  10    2.31    0.47
   5  -3  10    2.54    0.35
  -5  -3 -10    2.72    0.36
   5  -3  10    2.57    0.43
  -5  -3 -10    3.34    0.51
   5  -3  10    2.95    0.46
   5   3 -10    2.10    0.41
   5   3 -10    3.00    0.46
  -5  -3 -10    3.37    0.49
  -5  -4  10   14.02    0.94
  -5  -4  10   14.52    0.91
   5  -4 -10    9.19    0.75
  -5  -4  10   13.10    0.95
   5   4  10   12.22    0.77
   5  -4 -10   10.55    0.86
   5  -4 -10   10.02    0.79
   5  -4  10   13.62    0.90
  -5  -4 -10   11.25    0.88
  -5  -4 -10   11.36    0.73
  -5  -4 -10    9.82    0.83
   5  -4  10   13.76    0.77
   5   4 -10   10.41    1.00
   5  -4  10   14.78    0.90
  -5  -5  10    1.64    0.59
   5  -5 -10    2.31    0.65
  -5  -5  10    2.54    0.70
   5   5  10    2.43    0.60
   5  -5 -10    1.71    0.67
   5  -5 -10    2.26    0.93
  -5  -5  10    1.29    0.70
  -5  -5 -10    1.66    0.79
   5  -5  10    1.01    0.66
   5   5 -10    1.48    0.66
   5  -5  10    0.65    0.56
  -5  -5 -10    3.31    0.63
  -5  -5 -10    2.42    0.68
   5  -5  10    0.98    0.52
  -6   0  10   41.38    1.34
  -6   0 -10   52.09    1.67
  -6   0  10   41.71    1.38
   6   0 -10   55.63    1.70
  -6   0 -10   51.78    1.57
   6   0  10   42.07    1.27
   6   0 -10   51.20    1.64
   6   0 -10   54.23    1.73
   6   0  10   43.22    1.40
  -6   1 -10   49.12    1.51
  -6  -1  10   41.99    1.43
   6   1  10   44.37    1.45
   6  -1 -10   49.88    1.62
   6  -1 -10   50.80    1.54
   6  -1 -10   49.80    1.62
  -6  -1  10   45.22    1.49
  -6   1  10   44.24    1.39
  -6  -1 -10   47.84    1.61
  -6  -1 -10   48.90    1.53
   6   1 -10   47.61    1.59
   6   1 -10   49.29    1.64
   6  -1  10   42.58    1.46
   6  -1  10   42.66    1.38
   6  -2 -10   21.11    0.91
  -6  -2  10   25.60    1.00
   6  -2 -10   21.71    0.81
   6   2  10   22.20    0.90
   6  -2 -10   20.15    0.89
  -6  -2  10   23.72    0.98
  -6  -2 -10   21.24    0.91
  -6  -2 -10   21.15    0.72
   6   2 -10   22.26    0.88
  -6  -2 -10   21.30    0.87
   6  -2  10   24.28    0.94
   6  -2  10   23.92    0.97
  -6   2  10   23.82    0.80
  -6  -2 -10   20.48    0.72
   6   2 -10   21.98    0.92
  -6   2  10   20.89    0.78
   6  -3 -10   21.41    1.01
   6  -3 -10   24.14    1.07
  -6  -3  10   19.73    1.00
   6  -3 -10   23.37    0.96
  -6  -3  10   17.95    0.95
  -6  -3  10   19.72    0.92
   6   3 -10   23.54    1.06
   6  -3  10   20.27    0.98
   6  -3  10   18.56    0.91
   6   3 -10   23.15    1.03
  -6  -3 -10   24.30    0.92
  -6  -3 -10   24.24    1.08
  -6  -3 -10   24.27    1.09
   6  -3  10   18.65    0.76
   6  -4 -10    0.44    0.48
   6   4  10    0.42    0.41
  -6  -4  10    0.21    0.49
  -6  -4  10    0.01    0.48
   6  -4 -10   -0.09    0.46
  -6  -4  10    0.30    0.56
   6  -4 -10    0.17    0.43
  -6  -4 -10    1.43    0.57
  -6  -4 -10    0.34    0.40
   6  -4  10   -0.12    0.44
   6   4 -10    0.05    0.45
   6  -4  10   -0.10    0.37
   6  -4  10   -0.24    0.44
  -7   0  10    0.07    0.19
  -7   0 -10    0.22    0.13
   7   0 -10   -0.19    0.19
   7   0  10    0.02    0.22
   7   0 -10    0.15    0.24
   7   0 -10    0.17    0.22
  -7   0  10    0.24    0.24
  -7   0 -10    0.13    0.22
   7   0  10   -0.03    0.13
  -7  -1  10  106.60    3.23
   7  -1 -10  116.18    3.34
  -7   1 -10  114.26    3.35
   7  -1 -10  115.38    3.46
   7  -1 -10  116.14    3.47
   7   1  10  106.71    3.25
  -7  -1  10  105.82    3.28
  -7   1  10  105.97    3.18
   7  -1  10  105.75    3.28
  -7  -1 -10  108.07    3.34
   7   1 -10  113.29    3.48
   7  -1  10  109.02    3.17
   7   1 -10  114.54    3.43
  -7  -1 -10  110.88    3.45
  -7  -2  10   14.23    0.79
   7  -2 -10   13.92    0.61
   7  -2 -10   12.89    0.72
  -7  -2  10   14.95    0.77
   7  -2 -10   13.49    0.72
   7   2  10   15.87    0.73
  -7   2  10   14.56    0.68
   7   2 -10   12.54    0.68
   7  -2  10   15.63    0.80
  -7  -2 -10   16.05    0.71
   7   2 -10   13.52    0.74
   7  -2  10   14.26    0.71
  -7  -3  10    6.89    0.59
  -7  -3  10    7.30    0.68
  -7  -3  10    6.42    0.65
   7  -3 -10    5.73    0.49
   7  -3 -10    5.71    0.62
   7  -3 -10    5.78    0.64
   7   3  10    6.11    0.56
   7  -3  10    6.60    0.62
  -7  -3 -10    6.37    0.68
   7   3 -10    7.04    0.63
   7  -3  10    6.68    0.62
  -7  -3 -10    5.00    0.43
   7  -3  10    6.20    0.41
   7   3 -10    6.01    0.59
  -7  -3 -10    6.00    0.65
   7  -4 -10    6.45    0.70
  -7  -4  10    5.97    0.76
  -7  -4  10    4.06    0.72
   7  -4 -10    5.34    0.73
   7   4  10    4.45    0.61
   7  -4  10    4.96    0.70
   7  -4  10    4.61    0.52
  -7  -4 -10    5.18    0.77
   7   4 -10    6.07    0.72
   7  -4  10    4.81    0.68
  -7  -4 -10    4.31    0.76
  -7  -4 -10    5.97    0.56
   8   0 -10   24.79    1.11
  -8   0 -10   22.71    0.81
   8   0 -10   24.61    0.97
  -8   0  10   27.21    1.05
  -8   0  10   26.77    0.97
   8   0  10   28.02    1.08
  -8   0 -10   26.40    0.97
   8   0  10   28.25    0.92
   8   0 -10   24.89    0.89
   8  -1 -10   29.27    1.00
  -8  -1  10   24.57    1.03
  -8   1 -10   30.89    1.04
   8  -1 -10   30.05    1.15
   8   1  10   24.91    1.00
  -8  -1  10   23.97    0.96
   8  -1  10   24.82    1.03
   8   1 -10   27.82    1.08
  -8  -1 -10   29.91    1.15
  -8   1  10   25.10    0.94
  -8  -1 -10   27.69    0.99
   8   1 -10   29.16    1.15
   8  -1  10   25.19    0.91
  -8  -2  10    5.77    0.64
   8   2  10    6.21    0.51
   8  -2 -10    5.40    0.55
  -8  -2  10    5.37    0.53
   8  -2 -10    5.02    0.53
   8  -2 -10    5.51    0.39
  -8   2  10    5.91    0.42
   8   2 -10    5.70    0.55
   8  -2  10    5.15    0.49
   8  -2  10    5.13    0.54
  -8  -2 -10    6.08    0.59
  -8  -2 -10    6.08    0.52
   8  -3 -10   24.37    1.22
   8  -3 -10   23.64    1.14
  -8  -3  10   24.94    1.19
  -8  -3  10   25.39    1.15
   8  -3 -10   23.38    0.98
   8   3  10   24.99    1.11
  -8  -3  10   23.45    1.19
  -8  -3 -10   23.39    1.18
  -8  -3 -10   23.19    0.91
   8   3 -10   23.79    1.16
  -8  -3 -10   25.82    1.16
   8   3 -10   26.30    1.13
   8  -3  10   24.30    1.19
   8  -3  10   25.31    1.13
   8  -4 -10    1.15    0.47
   8  -4 -10    0.47    0.57
  -8  -4  10    0.75    0.58
  -8  -4  10    0.03    0.51
   8   4  10    0.57    0.51
  -8  -4  10    1.41    0.63
   8  -4 -10    1.73    0.60
   8  -4  10    0.65    0.51
   8   4 -10    0.16    0.49
  -8  -4 -10    0.51    0.55
  -8  -4 -10    0.58    0.58
   8  -4  10    0.46    0.51
  -8  -4 -10    1.45    0.42
   9   0 -10   -0.30    0.29
  -9   0 -10    0.10    0.30
   9   0  10    0.26    0.32
   9   0  10    0.01    0.18
  -9   0  10    0.40    0.31
  -9   0  10   -0.06    0.22
   9   0 -10    0.05    0.29
   9   1  10   68.18    2.28
  -9  -1  10   67.01    2.19
   9  -1 -10   70.08    2.27
  -9  -1  10   67.45    2.28
   9  -1 -10   66.98    2.05
  -9   1 -10   69.44    2.13
   9  -1 -10   70.01    2.23
  -9  -1 -10   64.91    2.23
   9   1 -10   67.47    2.19
   9   1 -10   66.06    2.26
  -9   1  10   68.32    2.19
  -9   1  10   67.49    2.08
   9  -1  10   70.78    2.15
  -9  -1 -10   62.90    2.06
   9  -1  10   68.35    2.29
   9  -2 -10    1.45    0.41
   9  -2 -10    1.56    0.46
   9  -2 -10    0.91    0.27
   9   2  10    1.54    0.39
  -9  -2  10    0.97    0.40
  -9  -2  10    1.15    0.44
   9  -2  10    1.65    0.46
  -9   2  10    1.80    0.33
   9   2 -10    1.28    0.38
   9   2 -10    1.68    0.44
   9  -2  10    1.21    0.36
  -9  -2 -10    2.49    0.54
  -9  -3  10    5.95    0.73
   9  -3 -10    4.38    0.45
  -9  -3  10    5.58    0.70
  -9  -3  10    6.63    0.70
   9   3  10    5.68    0.63
   9  -3 -10    5.44    0.69
   9  -3 -10    3.68    0.64
   9   3 -10    5.23    0.69
  -9  -3 -10    3.94    0.68
  -9  -3 -10    4.08    0.38
  -9  -3 -10    3.70    0.61
   9  -3  10    6.31    0.71
   9  -3  10    6.26    0.65
   9   3 -10    4.74    0.61
  -9  -4  10    2.78    0.69
   9  -4 -10    4.26    0.81
  -9  -4  10    4.26    0.71
  -9  -4  10    4.95    0.81
   9   4  10    3.58    0.62
   9  -4 -10    3.91    0.74
   9  -4  10    2.80    0.66
  -9  -4 -10    3.35    0.78
   9  -4  10    3.68    0.73
   9   4 -10    3.39    0.71
  -9  -4 -10    2.03    0.80
 -10   0 -10   11.17    0.70
  10   0  10    9.86    0.69
  10   0  10    9.80    0.48
  10   0 -10    9.52    0.72
 -10   0  10    9.32    0.68
  10   0 -10   11.85    0.68
 -10   0  10   10.27    0.54
  10   1  10    3.73    0.52
 -10  -1  10    4.06    0.46
  10  -1 -10    3.21    0.51
  10  -1 -10    3.10    0.33
 -10   1 -10    3.56    0.43
  10  -1 -10    3.85    0.50
 -10  -1  10    3.76    0.56
  10  -1  10    3.17    0.52
 -10  -1 -10    3.75    0.56
 -10   1  10    3.46    0.46
  10   1 -10    3.76    0.47
  10   1 -10    3.81    0.54
 -10  -1 -10    2.88    0.35
  10  -1  10    4.01    0.42
  10  -2 -10   11.14    0.76
  10  -2 -10   10.82    0.53
 -10  -2  10   10.24    0.82
 -10  -2  10   10.42    0.71
  10   2  10   11.78    0.77
  10  -2 -10   10.26    0.79
  10   2 -10   10.32    0.78
 -10  -2 -10   12.27    0.72
 -10   2  10   11.14    0.64
 -10  -2 -10   12.23    0.83
  10  -2  10   10.90    0.69
  10   2 -10   10.84    0.71
  10  -2  10   11.70    0.80
 -10  -3  10   12.83    0.88
 -10  -3  10   12.97    0.92
 -10  -3  10   13.71    1.01
  10  -3 -10   13.10    0.97
  10   3  10   13.01    0.87
  10  -3 -10   14.57    0.93
  10   3 -10   13.06    0.95
 -10  -3 -10   12.41    0.99
  10  -3  10   15.44    0.89
  10   3 -10   12.62    0.87
 -10  -3 -10   12.26    0.89
  10  -3  10   12.63    0.95
  10   4  10    1.58    0.60
  10  -4 -10    1.34    0.65
 -10  -4  10    2.78    0.66
  10  -4 -10    1.47    0.67
 -10  -4  10    1.23    0.70
 -10  -4  10    1.37    0.71
  10  -4  10    1.49    0.67
 -10  -4 -10    1.22    0.64
  10   4 -10    2.00    0.76
  10  -4  10    1.79    0.69
 -10  -4 -10    1.52    0.72
 -11   0  10    0.06    0.27
 -11   0 -10   -0.20    0.38
 -11   0  10   -0.06    0.37
  11   0  10    0.26    0.24
  11   0 -10    0.47    0.43
  11   0  10   -0.09    0.38
  11   0 -10   -0.28    0.32
  11  -1 -10   41.16    1.60
 -11  -1  10   29.24    1.36
 -11  -1  10   32.97    1.22
  11   1  10   32.32    1.35
 -11   1 -10   38.82    1.48
  11  -1 -10   40.27    1.51
  11   1 -10   36.65    1.56
 -11  -1 -10   40.52    1.60
 -11   1  10   29.79    1.31
  11  -1  10   33.21    1.38
 -11  -1 -10   35.27    1.32
  11  -1  10   32.19    1.19
  11   1 -10   39.95    1.47
 -11  -2  10    2.14    0.50
  11  -2 -10    1.56    0.57
  11   2  10    3.28    0.56
 -11  -2  10    1.89    0.59
 -11  -2 -10    3.44    0.51
  11   2 -10    2.02    0.48
 -11  -2 -10    3.28    0.63
  11   2 -10    1.92    0.53
  11  -2  10    2.78    0.58
 -11   2  10    2.37    0.44
  11  -2  10    2.55    0.46
  11  -3 -10    4.36    0.69
  11  -3 -10    3.86    0.70
 -11  -3  10    4.65    0.71
 -11  -3  10    4.28    0.77
 -11  -3  10    4.83    0.69
  11   3  10    3.68    0.63
  11  -3  10    4.33    0.66
 -11  -3 -10    3.98    0.79
  11   3 -10    5.48    0.72
  11   3 -10    6.61    0.80
  11  -3  10    4.30    0.72
 -12   0 -10   17.62    1.00
 -12   0  10   12.40    0.62
  12   0 -10   15.59    0.90
  12   0 -10   16.55    1.02
  12   0  10   12.28    0.85
 -12   0  10   11.79    0.83
  12   0  10   10.05    0.57
 -12   1 -10    0.15    0.41
  12   1  10    0.42    0.49
 -12  -1  10    0.30    0.47
  12  -1 -10    0.40    0.41
  12  -1 -10    0.24    0.46
 -12  -1  10    0.16    0.36
  12  -1  10    0.42    0.34
 -12  -1 -10    0.18    0.51
 -12   1  10    0.27    0.43
  12   1 -10    0.03    0.43
  12  -1  10    0.12    0.45
  12   1 -10    0.06    0.39
  12  -2 -10    1.48    0.57
 -12  -2  10    2.10    0.67
  12  -2 -10    1.66    0.50
 -12  -2  10    2.00    0.53
  12   2  10    1.60    0.51
  12   2 -10    1.84    0.51
 -12  -2 -10    2.41    0.49
  12  -2  10    1.45    0.45
 -12  -2 -10    1.96    0.64
  12   2 -10    2.20    0.59
  12  -2  10    1.58    0.56
 -12  -3  10    2.12    0.73
  12   3  10    2.45    0.64
  12  -3 -10    3.50    0.69
 -12  -3  10    3.13    0.71
 -12  -3  10    2.60    0.67
  12  -3 -10    3.97    0.78
  12  -3  10    1.38    0.73
  12   3 -10    4.70    0.67
 -12  -3 -10    4.27    0.68
 -12  -3 -10    4.60    0.85
  12  -3  10    2.43    0.57
 -13   0 -10    0.17    0.58
  13   0 -10    0.14    0.42
 -13   0  10    0.15    0.51
  13   0  10   -0.19    0.46
  13   0 -10    0.41    0.52
  13  -1 -10   12.01    0.84
 -13  -1  10   12.81    1.05
 -13  -1  10   14.38    0.82
  13   1  10   14.97    0.98
  13  -1 -10   11.40    0.93
 -13   1 -10   12.48    0.89
  13   1 -10   11.85    0.80
 -13   1  10   14.97    0.93
  13   1 -10   12.52    0.94
 -13  -1 -10   11.59    0.93
  13  -1  10   13.09    0.74
  13  -1  10   15.23    1.01
 -13  -2  10    0.94    0.62
  13  -2 -10    3.88    0.69
  13   2  10    2.49    0.63
  13  -2 -10    3.88    0.75
 -13  -2  10    1.63    0.59
  13  -2  10    1.74    0.62
  13   2 -10    4.09    0.76
  13  -2  10    1.67    0.62
 -13  -2 -10    4.29    0.86
  13   2 -10    3.33    0.58
  14   0 -10    2.84    0.57
  14   0 -10    3.26    0.70
  14   0  10    5.63    0.77
 -14   0 -10    3.74    0.76
 -14   0  10    5.44    0.81
  14   1  10    2.52    0.66
 -14   1 -10    1.36    0.56
 -14  -1  10    2.54    0.68
  14  -1 -10    1.72    0.54
  14  -1 -10    1.83    0.68
  14  -1  10    2.75    0.67
 -14   1  10    2.51    0.65
  14   1 -10    2.55    0.69
 -14  -1 -10    1.47    0.65
   0   0 -11    0.37    0.10
   0   0 -11    0.26    0.07
   0   0  11    0.31    0.10
   0   0 -11    0.25    0.11
   0   0  11    0.24    0.06
   0   0  11    0.27    0.08
   0   0 -11    0.42    0.09
   0   0  11    0.28    0.10
   0   1  11   45.72    1.48
   0  -1 -11   38.66    1.26
   0  -1  11   47.60    1.50
   0  -1  11   52.14    1.52
   0   1 -11   43.53    1.29
   0  -1  11   50.63    1.52
   0  -1  11   49.78    1.52
   0  -1 -11   41.03    1.29
   0  -1  11   54.14    1.52
   0   1 -11   43.27    1.29
   0   1  11   46.60    1.48
   0  -1  11   49.88    1.48
   0  -1 -11   38.98    1.26
   0   1 -11   43.46    1.30
   0   1 -11   40.92    1.29
   0   1 -11   42.94    1.28
   0  -2  11    1.27    0.18
   0  -2  11    1.75    0.25
   0  -3 -11  106.30    3.21
   0   3 -11  102.54    3.30
   0  -3  11  102.00    3.39
   0  -3 -11  107.62    3.17
   0  -3 -11  108.39    3.27
   0  -3  11   91.22    2.97
   0   3  11   96.85    2.88
   0  -3  11   90.09    2.82
   0  -3 -11  107.34    3.30
   0  -4  11    0.39    0.43
   0  -4 -11   -0.06    0.33
   0  -4  11   -0.05    0.39
   0   4 -11    0.52    0.39
   0  -4  11    0.49    0.28
   0  -4 -11    0.85    0.46
   0  -4 -11   -0.17    0.39
   0  -4 -11    0.08    0.29
   0  -4  11    0.68    0.43
   0   4  11    0.23    0.35
   0  -5 -11   10.82    1.00
   0  -5  11    8.08    0.94
   0  -5  11    7.56    0.87
   0  -5  11    6.54    0.85
   0   5  11    7.75    0.76
   0   5 -11   11.14    0.95
   0  -5 -11   11.86    0.98
   0  -5 -11   12.12    0.92
   1   0  11    0.07    0.07
   1   0  11    0.09    0.07
  -1   0 -11    0.05    0.07
   1   0 -11    0.13    0.10
  -1   0 -11    0.16    0.07
  -1   0 -11    0.05    0.09
   1   0 -11    0.11    0.11
  -1   0 -11    0.14    0.10
  -1   0  11    0.16    0.08
   1   0  11    0.00    0.08
   1   0 -11    0.24    0.07
  -1   0  11   -0.05    0.09
  -1   0  11    0.21    0.10
  -1   0  11    0.29    0.10
  -1   0  11    0.17    0.11
   1   0 -11    0.02    0.09
   1   0  11    0.02    0.07
  -1   1 -11  260.05    7.35
  -1  -1  11  259.99    7.04
   1  -1 -11  252.93    7.35
  -1  -1  11  249.68    7.04
  -1   1 -11  263.77    7.32
  -1  -1  11  266.67    7.16
   1  -1 -11  256.46    7.33
  -1  -1  11  254.85    7.08
   1  -1 -11  254.24    7.30
   1  -1 -11  256.80    7.29
  -1   1 -11  267.34    7.36
   1   1  11  228.47    7.04
   1   1  11  246.92    7.00
  -1   1 -11  263.17    7.37
   1   1  11  225.41    7.03
  -1   1 -11  260.74    7.35
  -1  -1  11  233.42    7.05
   1  -1 -11  257.51    7.36
   1   1 -11  258.49    7.38
   1  -1  11  241.65    7.05
  -1  -1 -11  255.10    7.36
  -1  -1 -11  254.33    7.35
   1   1 -11  262.53    7.37
  -1   1  11  247.50    7.02
  -1  -1 -11  248.00    7.31
   1   1 -11  260.81    7.37
   1  -1  11  257.61    7.05
   1  -1  11  254.01    7.05
  -1   1  11  229.07    7.05
   1  -1  11  253.03    7.05
  -1   1  11  237.12    7.04
   1  -1  11  260.17    7.01
   1   1 -11  251.44    7.34
  -1   1  11  253.27    6.99
   1  -1  11  248.17    7.01
  -1  -2  11   31.46    1.03
   1  -2 -11   27.99    0.95
  -1  -2  11   31.26    1.09
   1  -2 -11   28.99    0.95
  -1   2 -11   30.12    1.05
  -1  -2  11   32.12    1.11
   1  -2 -11   29.85    1.03
   1  -2 -11   27.50    0.95
   1  -2 -11   28.70    1.01
  -1   2 -11   33.00    0.96
   1   2  11   31.27    0.99
   1  -2  11   30.79    0.98
   1   2 -11   31.18    1.06
   1  -2  11   28.93    1.07
   1   2 -11   30.77    1.05
  -1   2  11   31.86    1.01
  -1  -2 -11   29.28    0.99
  -1  -2 -11   28.47    0.94
  -1  -2 -11   28.83    1.04
  -1  -2 -11   29.05    0.99
   1  -2  11   31.06    1.07
   1   3  11   18.13    0.74
  -1  -3  11   17.74    0.74
  -1   3 -11   21.41    0.93
  -1  -3  11   18.03    0.83
   1  -3 -11   21.31    0.91
   1  -3 -11   21.57    0.77
   1  -3 -11   22.70    0.93
   1  -3 -11   20.30    0.83
  -1  -3  11   19.70    0.89
  -1  -3 -11   20.75    0.82
  -1   3  11   18.47    0.76
   1  -3  11   18.48    0.83
   1  -3  11   18.68    0.84
   1   3 -11   20.31    0.91
  -1  -3 -11   22.35    0.89
  -1  -3 -11   21.52    0.93
   1  -3  11   17.39    0.82
  -1   4 -11    4.78    0.62
   1  -4 -11    4.97    0.55
   1  -4 -11    6.91    0.45
   1   4  11    5.01    0.51
  -1  -4  11    4.00    0.58
   1  -4 -11    6.55    0.65
  -1  -4  11    3.13    0.41
   1  -4 -11    5.28    0.64
  -1  -4  11    3.53    0.58
  -1  -4 -11    7.00    0.69
   1  -4  11    3.34    0.56
   1  -4  11    4.02    0.59
  -1  -4 -11    6.25    0.57
   1   4 -11    5.79    0.63
  -1   4  11    3.70    0.50
   1  -4  11    3.45    0.56
  -1  -4 -11    6.32    0.51
  -1  -4 -11    7.39    0.64
  -1  -5  11    2.15    0.72
  -1  -5  11    2.16    0.62
   1  -5 -11    5.06    0.79
   1  -5 -11    4.14    0.69
   1  -5 -11    3.09    0.69
   1   5  11    2.71    0.61
  -1  -5  11    2.17    0.65
  -1   5 -11    4.60    0.74
   1  -5  11    3.62    0.72
   1   5 -11    3.68    0.70
  -1  -5 -11    3.97    0.76
  -1  -5 -11    3.69    0.80
   1  -5  11    3.08    0.72
   1  -5  11    1.81    0.61
  -1  -5 -11    4.57    0.62
  -2   0 -11   61.01    1.83
   2   0 -11   63.68    1.85
  -2   0 -11   63.12    1.78
   2   0  11   52.33    1.59
   2   0  11   54.41    1.58
   2   0 -11   62.45    1.85
  -2   0  11   56.28    1.63
   2   0  11   54.31    1.55
  -2   0  11   53.29    1.60
  -2   0  11   53.98    1.62
   2   0  11   52.70    1.58
   2   0 -11   59.52    1.83
   2   0  11   53.39    1.55
   2   0  11   54.26    1.58
  -2   0 -11   63.88    1.82
  -2   0  11   54.59    1.61
  -2   0  11   51.36    1.60
   2   0 -11   62.49    1.83
  -2   0 -11   58.84    1.81
  -2  -1  11   12.83    0.53
   2   1  11   13.81    0.44
   2  -1 -11   12.27    0.48
  -2   1 -11   11.83    0.43
  -2  -1  11   12.16    0.50
   2   1  11   13.09    0.43
   2  -1 -11   12.78    0.45
   2  -1 -11   12.60    0.45
  -2  -1 -11   13.32    0.49
   2  -1  11   12.03    0.48
   2   1 -11   12.18    0.50
   2  -1  11   13.37    0.59
   2   1 -11   12.03    0.49
  -2  -1 -11   12.75    0.42
   2  -1  11   12.80    0.44
  -2  -1 -11   12.83    0.52
   2  -1  11   12.60    0.47
   2   1 -11   11.60    0.50
  -2   1  11   12.11    0.53
   2  -1  11   12.91    0.49
  -2   1  11   14.16    0.47
  -2   1  11   14.04    0.47
  -2  -1 -11   12.33    0.41
  -2   1  11   13.52    0.47
   2   2  11   46.82    1.45
   2  -2 -11   53.30    1.67
  -2  -2  11   49.55    1.56
   2  -2 -11   52.29    1.58
   2  -2 -11   54.43    1.69
  -2  -2  11   47.31    1.51
  -2  -2  11   46.86    1.57
   2  -2 -11   48.43    1.66
  -2   2 -11   55.64    1.71
  -2  -2 -11   51.22    1.65
   2  -2  11   46.53    1.55
  -2  -2 -11   51.31    1.61
  -2  -2 -11   50.00    1.59
   2   2 -11   52.36    1.70
   2   2 -11   55.17    1.70
   2  -2  11   49.87    1.51
  -2  -2 -11   51.70    1.68
  -2   2  11   44.44    1.43
   2  -2  11   46.56    1.54
   2  -3 -11   64.10    1.98
  -2  -3  11   56.26    1.92
  -2  -3  11   58.58    1.97
  -2   3 -11   66.90    2.19
   2  -3 -11   64.28    2.09
   2  -3 -11   66.65    2.15
   2   3  11   54.21    1.80
  -2  -3  11   56.87    1.85
   2  -3 -11   66.54    2.23
   2   3 -11   67.85    2.17
  -2  -3 -11   64.44    2.16
  -2  -3 -11   65.05    2.09
  -2  -3 -11   65.06    2.09
   2  -3  11   56.89    1.88
   2  -3  11   59.03    1.94
   2   3 -11   65.42    2.16
   2  -3  11   56.83    1.93
   2  -4 -11    0.77    0.40
   2   4  11    0.82    0.36
   2  -4 -11    0.85    0.45
  -2  -4  11    1.41    0.46
  -2   4 -11    0.62    0.44
  -2  -4  11    1.14    0.38
   2  -4 -11    1.66    0.48
  -2  -4  11    1.43    0.50
   2   4 -11    1.25    0.45
   2  -4  11    0.92    0.44
   2  -4  11    1.39    0.46
  -2  -4 -11    1.75    0.51
   2  -4  11    0.46    0.43
  -2  -4 -11    1.84    0.45
  -2  -4 -11    1.16    0.43
  -2   5 -11   17.57    1.12
  -2  -5  11   14.17    1.10
   2   5  11   15.16    0.94
  -2  -5  11   14.68    1.15
   2  -5 -11   17.03    1.18
   2  -5 -11   18.37    1.16
   2  -5 -11   19.50    1.17
  -2  -5 -11   16.91    1.08
   2  -5  11   13.67    1.01
  -2  -5 -11   17.82    1.25
  -2  -5 -11   18.31    1.09
   2  -5  11   13.64    1.12
   2  -5  11   14.82    1.05
  -2  -5 -11   17.93    1.02
   2   5 -11   18.89    1.14
   3   0  11    0.43    0.12
  -3   0  11    0.06    0.12
  -3   0 -11    0.21    0.11
   3   0 -11    0.13    0.12
  -3   0 -11    0.14    0.13
   3   0 -11    0.27    0.12
  -3   0  11    0.23    0.12
   3   0  11    0.22    0.08
   3   0 -11    0.05    0.13
   3   0  11    0.42    0.13
  -3   0 -11    0.15    0.10
  -3   0  11    0.18    0.13
  -3   0  11    0.32    0.13
   3   0 -11    0.07    0.11
  -3   1 -11  124.83    3.67
   3  -1 -11  126.32    3.64
   3  -1 -11  125.04    3.64
  -3   1 -11  126.27    3.59
  -3  -1  11  139.01    4.10
   3  -1 -11  129.20    3.62
   3   1  11  140.11    4.02
   3  -1 -11  127.91    3.67
  -3  -1  11  138.24    4.08
  -3   1 -11  117.88    3.63
   3  -1  11  139.77    4.00
  -3  -1 -11  125.65    3.67
  -3   1  11  141.07    4.03
   3  -1  11  146.31    4.01
  -3  -1 -11  121.03    3.65
   3  -1  11  135.03    4.05
  -3   1  11  143.76    4.03
   3  -1  11  138.81    4.05
   3   1 -11  123.80    3.69
   3  -1  11  138.79    4.08
   3   1 -11  126.47    3.68
   3  -1  11  137.68    4.01
  -3   1  11  139.89    4.05
   3   1 -11  126.85    3.67
   3  -2 -11   59.14    1.81
  -3  -2  11   64.84    2.10
   3  -2 -11   58.93    1.90
   3  -2 -11   60.20    1.89
  -3   2 -11   58.33    1.95
  -3  -2  11   67.01    2.14
  -3  -2  11   67.36    2.09
   3  -2 -11   63.18    1.95
   3  -2  11   68.13    2.12
  -3   2  11   67.40    1.98
   3  -2  11   68.52    2.05
  -3   2  11   64.22    1.97
   3   2 -11   62.73    1.94
   3   2 -11   60.10    1.94
  -3  -2 -11   60.68    1.84
   3  -2  11   67.76    2.10
  -3  -2 -11   62.04    1.94
  -3  -2 -11   65.00    1.93
  -3  -3  11   10.85    0.61
  -3  -3  11   10.34    0.64
  -3   3 -11   10.64    0.66
  -3  -3  11   10.21    0.67
   3  -3 -11   10.22    0.58
   3  -3 -11   11.39    0.65
   3   3  11   10.35    0.55
   3  -3  11   11.69    0.66
   3   3 -11    9.68    0.62
  -3  -3 -11   10.45    0.56
  -3  -3 -11    9.54    0.61
   3  -3  11   10.48    0.65
   3   3 -11   10.63    0.64
   3  -3  11   11.53    0.60
  -3  -3 -11   10.11    0.66
  -3  -4  11   13.79    0.90
   3  -4 -11   19.86    1.05
   3   4  11   16.17    0.82
  -3   4 -11   18.88    1.03
   3  -4 -11   20.17    0.99
  -3  -4  11   13.85    0.95
  -3  -4  11   15.39    0.87
   3  -4 -11   17.71    0.94
   3  -4  11   15.26    0.91
  -3  -4 -11   18.73    1.08
   3  -4  11   14.05    0.90
  -3  -4 -11   20.61    0.98
  -3  -4 -11   19.46    0.94
   3   4 -11   17.53    0.99
   3  -4  11   14.53    0.86
   3  -5 -11    2.99    0.61
   3  -5 -11    1.68    0.66
  -3   5 -11    2.33    0.68
   3   5  11    2.67    0.60
  -3  -5  11    2.51    0.67
  -3  -5  11    0.86    0.65
  -3  -5  11    2.09    0.56
   3  -5 -11    2.14    0.65
  -3  -5 -11    2.14    0.55
   3  -5  11    2.11    0.62
   3  -5  11    2.54    0.59
  -3  -5 -11    2.28    0.69
  -3  -5 -11    2.02    0.64
   3  -5  11    2.68    0.68
  -3  -5 -11    3.27    0.59
   3   5 -11    2.40    0.64
  -4   0  11  159.29    4.66
  -4   0 -11  159.34    4.61
   4   0  11  160.73    4.66
  -4   0  11  162.56    4.66
   4   0 -11  162.22    4.69
   4   0 -11  162.99    4.71
   4   0 -11  163.77    4.71
   4   0  11  160.81    4.57
   4  -1 -11   49.73    1.51
   4  -1 -11   43.87    1.44
   4  -1 -11   48.50    1.52
  -4  -1  11   41.48    1.39
   4   1  11   42.13    1.34
  -4   1 -11   48.32    1.43
  -4  -1  11   41.88    1.39
  -4  -1 -11   48.91    1.52
  -4   1  11   44.03    1.33
   4  -1  11   43.32    1.29
  -4  -1 -11   44.97    1.47
  -4   1  11   42.24    1.32
   4  -1  11   44.04    1.27
   4   1 -11   47.02    1.52
   4   1 -11   49.70    1.52
   4   1 -11   47.86    1.53
   4  -1  11   42.86    1.39
   4   2  11   23.88    0.83
   4  -2 -11   26.94    0.94
   4  -2 -11   26.14    0.96
   4  -2 -11   25.31    0.98
  -4   2 -11   26.63    1.02
  -4  -2  11   23.79    0.91
  -4  -2  11   23.73    0.94
  -4  -2 -11   27.27    0.87
  -4  -2 -11   25.07    0.86
  -4   2  11   21.95    0.76
  -4   2  11   22.99    0.76
   4   2 -11   25.77    0.99
   4   2 -11   27.09    0.99
   4  -2  11   23.15    0.91
   4  -2  11   23.33    0.89
  -4  -2 -11   25.83    0.98
  -4  -2 -11   27.16    0.99
   4   3  11   23.10    0.94
   4  -3 -11   25.19    1.06
  -4  -3  11   24.11    1.08
   4  -3 -11   23.88    0.98
  -4   3 -11   25.07    1.06
  -4  -3  11   23.18    1.03
   4   3 -11   23.21    1.03
   4  -3  11   24.84    1.05
  -4  -3 -11   24.78    1.04
  -4  -3 -11   22.46    0.91
   4  -3  11   24.29    1.02
  -4  -3 -11   23.02    0.99
   4   3 -11   23.16    1.02
   4  -3  11   24.55    0.94
   4  -4 -11    0.93    0.47
   4   4  11    0.91    0.40
   4  -4 -11    0.55    0.43
  -4  -4  11    0.00    0.40
  -4  -4  11    1.15    0.56
  -4  -4  11    0.67    0.46
   4  -4  11    0.60    0.38
  -4  -4 -11    0.10    0.51
   4  -4  11    0.17    0.41
   4  -4  11    0.41    0.58
   4   4 -11    0.30    0.44
  -4  -4 -11    0.65    0.41
  -4  -4 -11    0.41    0.41
   4  -5 -11    8.13    0.84
  -4  -5  11    9.10    0.95
  -4  -5  11    8.84    1.09
   4   5  11    7.42    0.82
   4  -5 -11    8.14    0.81
  -4  -5  11    7.54    0.88
   4  -5 -11    8.04    0.99
  -4  -5 -11    8.38    0.86
   4  -5  11    7.53    0.78
   4  -5  11    7.99    1.02
   4  -5  11    8.20    0.90
  -4  -5 -11    6.77    0.98
   4   5 -11    8.27    0.90
  -4  -5 -11    8.51    0.82
   5   0 -11    0.09    0.18
   5   0 -11    0.39    0.18
  -5   0 -11    0.28    0.18
  -5   0 -11    0.12    0.09
   5   0  11   -0.01    0.16
  -5   0  11    0.21    0.18
   5   0 -11    0.13    0.18
  -5   1 -11   61.21    1.86
  -5  -1  11   53.78    1.72
   5   1  11   53.28    1.69
   5  -1 -11   61.33    1.96
  -5  -1  11   54.73    1.74
   5  -1 -11   63.98    1.90
   5  -1 -11   63.42    1.95
   5   1 -11   62.06    1.95
  -5   1  11   54.47    1.66
  -5  -1 -11   60.29    1.95
   5  -1  11   55.34    1.66
  -5  -1 -11   62.43    1.90
   5  -1  11   52.68    1.62
   5  -1  11   53.58    1.73
   5   1 -11   63.64    1.98
  -5  -2  11   26.61    1.00
   5  -2 -11   26.84    1.00
   5   2  11   24.24    0.88
   5  -2 -11   26.21    0.95
  -5   2 -11   25.65    0.89
  -5  -2  11   24.24    0.97
   5  -2 -11   28.14    1.04
   5  -2  11   22.94    0.82
   5  -2  11   23.50    0.92
  -5  -2 -11   26.76    0.87
   5  -2  11   24.06    0.80
  -5  -2 -11   28.40    1.04
  -5  -2 -11   24.26    0.86
  -5   2  11   23.36    0.80
  -5   2  11   24.23    0.80
  -5  -2 -11   27.81    1.01
   5  -2  11   23.78    0.97
   5   2 -11   27.39    1.05
   5   2 -11   27.00    1.02
  -5  -3  11   10.86    0.69
   5  -3 -11    9.92    0.73
   5  -3 -11    8.94    0.68
   5  -3 -11   10.55    0.69
  -5  -3  11   10.53    0.67
  -5  -3  11    9.94    0.73
   5   3  11   10.06    0.59
  -5  -3 -11    8.52    0.66
   5  -3  11   11.15    0.56
   5  -3  11   10.71    0.67
   5   3 -11   10.22    0.66
   5   3 -11    9.53    0.65
  -5  -3 -11   10.35    0.68
   5  -3  11   11.74    0.71
  -5  -3 -11    9.81    0.54
  -5  -4  11   13.15    0.97
   5  -4 -11   15.34    0.89
   5   4  11   13.54    0.80
   5  -4 -11   14.89    0.90
   5  -4 -11   12.76    0.95
  -5  -4  11   15.50    0.93
  -5  -4  11   14.98    0.96
  -5  -4 -11   14.02    0.81
  -5  -4 -11   12.59    0.94
  -5  -4 -11   14.97    0.89
   5  -4  11   13.55    0.78
   5  -4  11   12.35    0.89
   5   4 -11   14.50    0.92
   5  -4  11   13.43    0.90
   5   5  11    2.55    0.62
  -5  -5  11    2.99    0.69
  -5  -5  11    2.61    0.68
   5  -5 -11    2.73    0.84
   5  -5 -11    1.89    0.64
  -5  -5  11    2.47    0.78
   5  -5 -11    2.08    0.68
  -5  -5 -11    1.33    0.64
  -5  -5 -11    2.53    0.67
   5  -5  11    3.09    0.77
   5  -5  11    2.62    0.58
   5   5 -11    1.73    0.66
  -5  -5 -11    1.89    0.81
   5  -5  11    3.08    0.78
   6   0 -11  210.99    6.08
  -6   0 -11  203.63    5.91
   6   0 -11  205.07    6.00
   6   0 -11  211.33    6.06
  -6   0  11  189.13    5.60
   6   0  11  194.38    5.48
  -6   0 -11  209.12    6.02
  -6   0  11  193.65    5.57
   6   0  11  192.66    5.62
   6  -1 -11   15.90    0.61
   6  -1 -11   16.91    0.70
  -6  -1  11   12.13    0.58
   6   1  11   11.38    0.55
  -6  -1  11   12.77    0.62
   6  -1 -11   15.20    0.68
  -6   1  11   12.16    0.52
   6   1 -11   15.83    0.70
   6  -1  11   12.85    0.52
   6   1 -11   15.87    0.68
   6  -1  11   12.12    0.59
  -6  -1 -11   15.86    0.70
  -6  -1 -11   15.17    0.61
   6   2  11   20.65    0.83
   6  -2 -11   19.37    0.86
  -6  -2  11   20.19    0.90
   6  -2 -11   21.37    0.90
  -6  -2  11   20.30    0.90
   6  -2 -11   21.38    0.80
  -6  -2 -11   20.71    0.86
   6  -2  11   21.02    0.84
   6   2 -11   21.79    0.91
   6   2 -11   20.34    0.87
  -6   2  11   20.68    0.72
  -6  -2 -11   21.50    0.91
   6  -2  11   20.29    0.90
  -6  -3  11   17.27    0.96
   6  -3 -11   16.45    0.78
   6   3  11   17.64    0.91
   6  -3 -11   17.28    0.89
  -6  -3  11   16.93    0.90
   6  -3 -11   15.53    0.84
  -6  -3  11   18.54    0.95
  -6  -3 -11   15.85    0.87
  -6  -3 -11   15.76    0.70
   6  -3  11   19.31    0.95
   6  -3  11   19.04    0.75
  -6  -3 -11   15.78    0.88
   6   3 -11   16.55    0.88
   6   3 -11   16.76    0.86
   6  -3  11   17.08    0.89
   6  -4 -11    1.09    0.53
   6   4  11    1.08    0.46
   6  -4 -11    0.52    0.47
  -6  -4  11    0.75    0.48
  -6  -4  11    0.46    0.49
   6  -4 -11    0.61    0.40
  -6  -4  11   -0.18    0.53
   6   4 -11    0.82    0.50
   6  -4  11    0.64    0.40
   6  -4  11    0.53    0.48
  -6  -4 -11    0.62    0.56
  -6  -4 -11    0.66    0.39
   6  -4  11   -0.05    0.45
  -7   0  11    0.29    0.21
   7   0 -11    0.59    0.24
   7   0 -11   -0.29    0.18
  -7   0 -11    0.07    0.13
  -7   0  11    0.14    0.25
   7   0 -11    0.32    0.25
   7   0  11    0.02    0.13
  -7   0 -11   -0.03    0.22
   7   0  11    0.13    0.23
  -7   1 -11   10.97    0.51
   7  -1 -11   11.55    0.51
   7   1  11    9.89    0.54
   7  -1 -11   11.96    0.62
  -7  -1  11   10.08    0.54
  -7  -1  11    9.11    0.57
   7  -1 -11   11.62    0.60
   7   1 -11   11.01    0.57
  -7   1  11   10.20    0.50
   7  -1  11    8.65    0.55
   7   1 -11   10.21    0.60
   7  -1  11    9.76    0.47
   7  -2 -11   44.39    1.56
  -7  -2  11   28.46    1.20
   7  -2 -11   45.20    1.43
   7  -2 -11   44.29    1.56
   7   2  11   30.50    1.13
  -7  -2  11   27.97    1.17
  -7  -2 -11   41.37    1.48
   7   2 -11   41.06    1.50
   7  -2  11   30.39    1.13
   7   2 -11   41.11    1.55
  -7   2  11   30.93    1.01
  -7  -2 -11   42.83    1.56
   7  -2  11   29.69    1.19
   7  -3 -11    2.52    0.41
  -7  -3  11    2.70    0.49
   7  -3 -11    3.07    0.53
   7   3  11    3.75    0.49
  -7  -3  11    2.08    0.50
   7  -3 -11    3.07    0.53
  -7  -3  11    3.14    0.54
   7  -3  11    3.49    0.35
  -7  -3 -11    2.52    0.51
   7  -3  11    3.35    0.51
   7  -3  11    3.43    0.55
   7   3 -11    3.00    0.51
  -7  -3 -11    3.56    0.38
   7   3 -11    3.53    0.53
  -7  -3 -11    4.13    0.59
  -7  -4  11   30.96    1.50
  -7  -4  11   31.93    1.52
   7  -4 -11   22.66    1.25
   7   4  11   29.57    1.33
   7  -4 -11   23.58    1.12
  -7  -4  11   33.62    1.67
   7   4 -11   22.49    1.20
   7  -4  11   31.90    1.46
  -7  -4 -11   24.88    1.04
  -7  -4 -11   24.14    1.31
   7  -4  11   31.46    1.47
   7  -4  11   32.10    1.24
  -7  -4 -11   21.49    1.23
   8   0 -11   67.28    2.22
   8   0 -11   67.71    2.15
  -8   0  11   45.54    1.58
   8   0 -11   66.46    2.07
   8   0  11   46.35    1.61
  -8   0 -11   63.20    1.98
   8   0  11   45.87    1.42
  -8   0  11   47.90    1.51
  -8   0 -11   69.14    2.14
  -8  -1  11    2.90    0.39
   8   1  11    3.44    0.43
   8  -1 -11    2.71    0.31
  -8   1 -11    3.05    0.35
   8  -1 -11    2.89    0.45
   8  -1 -11    3.26    0.42
  -8  -1  11    2.95    0.45
   8   1 -11    2.80    0.37
  -8  -1 -11    2.56    0.41
   8  -1  11    3.13    0.34
   8   1 -11    2.68    0.42
  -8   1  11    2.63    0.36
   8  -1  11    3.65    0.45
  -8  -1 -11    3.15    0.32
  -8  -2  11   40.67    1.48
   8  -2 -11   36.90    1.40
  -8  -2  11   40.13    1.53
   8  -2 -11   36.86    1.24
   8  -2 -11   36.02    1.40
   8   2  11   38.06    1.43
   8   2 -11   35.67    1.41
  -8  -2 -11   37.91    1.35
   8  -2  11   39.85    1.42
   8  -2  11   38.20    1.50
   8   2 -11   37.82    1.36
  -8  -2 -11   33.36    1.44
  -8   2  11   39.21    1.32
  -8  -3  11    4.44    0.58
  -8  -3  11    4.66    0.65
   8  -3 -11    5.66    0.66
   8  -3 -11    5.05    0.64
   8   3  11    5.88    0.58
   8  -3 -11    5.77    0.50
  -8  -3  11    5.17    0.67
  -8  -3 -11    6.00    0.43
   8  -3  11    4.40    0.57
   8  -3  11    5.68    0.85
   8   3 -11    6.34    0.68
   8   3 -11    6.73    0.66
  -8  -3 -11    6.60    0.74
  -8  -3 -11    5.38    0.65
  -8  -4  11    1.89    0.61
   8  -4 -11    3.06    0.68
   8   4  11    1.30    0.47
   8  -4 -11    2.70    0.63
  -8  -4  11    1.20    0.62
   8  -4 -11    3.09    0.54
  -8  -4  11    1.51    0.65
  -8  -4 -11    1.68    0.65
  -8  -4 -11    2.43    0.48
   8   4 -11    2.43    0.62
   8  -4  11    2.14    0.62
   8   4 -11    1.78    0.61
   8  -4  11    1.25    0.58
  -8  -4 -11    2.18    0.67
  -9   0  11    0.13    0.31
  -9   0 -11   -0.14    0.33
  -9   0  11    0.05    0.23
   9   0 -11    0.10    0.32
   9   0  11    0.15    0.22
   9   0  11    0.03    0.31
  -9  -1  11   10.45    0.70
   9  -1 -11   10.15    0.51
   9  -1 -11   10.06    0.68
   9   1  11   10.23    0.66
  -9   1 -11   10.49    0.59
   9  -1 -11   10.71    0.66
  -9  -1  11    9.72    0.59
   9   1 -11    9.77    0.67
  -9  -1 -11   12.28    0.70
  -9  -1 -11   11.91    0.54
  -9   1  11   10.21    0.50
   9  -1  11   10.63    0.68
   9   1 -11   10.76    0.72
   9  -1  11    9.88    0.53
  -9   1  11   10.17    0.59
   9  -2 -11   16.68    0.89
   9  -2 -11   15.52    0.85
  -9  -2  11   12.08    0.77
  -9  -2  11   12.96    0.84
   9  -2 -11   14.99    0.66
   9   2  11   11.08    0.71
   9   2 -11   15.58    0.86
   9  -2  11   12.64    0.70
  -9  -2 -11   15.10    0.89
  -9   2  11   13.34    0.65
   9   2 -11   15.82    0.82
   9  -2  11   11.69    0.78
  -9  -3  11    8.84    0.82
   9  -3 -11    8.94    0.79
  -9  -3  11   10.06    0.77
  -9  -3  11    8.61    0.78
   9  -3 -11    9.14    0.79
   9   3  11    9.24    0.72
   9  -3 -11    9.56    0.58
  -9  -3 -11    8.57    0.75
   9   3 -11    8.49    0.72
   9  -3  11    8.58    0.72
  -9  -3 -11    8.35    0.84
   9   3 -11    9.78    0.80
   9  -3  11    9.40    0.80
   9  -4 -11    9.97    0.97
   9   4  11   11.86    0.87
  -9  -4  11   11.21    0.93
  -9  -4  11   11.58    1.01
  -9  -4  11   11.11    0.99
   9  -4 -11    7.33    0.87
   9   4 -11    8.50    0.84
   9  -4  11   10.78    0.97
  -9  -4 -11    9.76    0.95
  -9  -4 -11   11.43    1.12
   9   4 -11    8.30    0.90
   9  -4  11   11.28    0.94
  10   0  11   31.53    1.25
  10   0 -11   28.84    1.17
  10   0  11   30.02    1.02
 -10   0  11   29.85    1.09
  10   0 -11   28.43    1.25
 -10   0  11   28.88    1.23
 -10   0 -11   30.77    1.20
 -10  -1  11    7.64    0.66
 -10   1 -11    9.11    0.58
  10  -1 -11    8.43    0.63
  10   1  11    8.79    0.66
 -10  -1  11    7.07    0.57
  10  -1 -11    8.05    0.66
  10  -1 -11    8.38    0.46
 -10  -1 -11    7.62    0.69
  10  -1  11    7.98    0.66
  10  -1  11    7.90    0.50
  10   1 -11    9.94    0.70
 -10   1  11    8.82    0.47
  10   1 -11    8.94    0.60
 -10  -1 -11    8.07    0.49
  10   2  11   13.14    0.81
  10  -2 -11   12.67    0.82
 -10  -2  11   14.17    1.00
  10  -2 -11   12.90    0.58
 -10  -2  11   13.12    0.82
  10  -2 -11   12.10    0.84
  10   2 -11   12.36    0.84
 -10   2  11   13.61    0.70
  10   2 -11   12.73    0.77
 -10  -2 -11   13.80    0.95
  10  -2  11   12.72    0.73
 -10  -2 -11   12.96    0.73
  10  -2  11   10.85    0.82
 -10  -3  11    0.91    0.47
 -10  -3  11    1.92    0.59
  10  -3 -11    0.83    0.52
 -10  -3  11    0.75    0.54
  10  -3 -11    0.65    0.50
  10   3  11    1.59    0.48
  10  -3 -11    0.59    0.36
  10   3 -11    1.48    0.49
  10   3 -11    0.70    0.50
 -10  -3 -11    1.65    0.54
  10  -3  11    0.69    0.50
  10  -3  11    1.16    0.48
 -10  -3 -11    1.66    0.64
  10  -4 -11    0.06    0.60
  10   4  11    0.63    0.52
 -10  -4  11   -0.22    0.49
 -10  -4  11   -0.03    0.66
 -10  -4  11    0.68    0.81
  10  -4 -11    0.03    0.55
  10  -4  11   -0.59    0.52
 -10  -4 -11    0.34    0.57
  10  -4  11    0.36    0.56
  10   4 -11    0.33    0.61
 -10  -4 -11    0.28    0.63
  11   0  11    0.12    0.39
 -11   0  11    0.32    0.41
 -11   0 -11   -0.19    0.39
 -11   0  11    0.50    0.29
  11   0  11   -0.17    0.23
  11   0 -11   -0.07    0.35
  11   0 -11    0.11    0.41
 -11  -1  11   16.33    1.00
 -11  -1  11   16.63    0.99
  11  -1 -11   16.59    0.90
 -11   1 -11   17.96    0.86
  11  -1 -11   17.53    0.96
  11   1  11   17.78    0.97
 -11   1  11   18.10    0.94
  11   1 -11   15.24    0.84
  11  -1  11   18.53    0.99
  11   1 -11   17.48    0.98
 -11  -1 -11   15.05    0.71
  11  -1  11   17.38    0.78
 -11  -1 -11   17.23    0.95
 -11  -2  11   25.50    1.35
 -11  -2  11   28.88    1.27
  11  -2 -11   19.80    1.04
  11  -2 -11   19.92    1.14
  11   2  11   28.56    1.28
  11   2 -11   19.92    1.10
  11  -2  11   25.50    1.15
 -11   2  11   27.91    1.20
 -11  -2 -11   21.32    1.14
  11   2 -11   20.20    0.99
 -11  -2 -11   18.17    0.96
  11  -2  11   29.50    1.34
 -11  -3  11    8.89    0.81
  11  -3 -11    9.96    0.87
 -11  -3  11    9.25    0.86
  11  -3 -11    8.78    0.89
  11   3  11    8.65    0.79
 -11  -3  11    9.17    0.94
  11   3 -11    8.34    0.87
  11  -3  11    8.51    0.76
  11   3 -11    7.74    0.82
  11  -3  11    8.14    0.89
 -11  -3 -11    7.93    0.99
 -12   0  11   37.15    1.47
 -12   0 -11   41.14    1.58
  12   0 -11   37.49    1.64
  12   0  11   30.85    1.18
 -12   0  11   36.54    1.28
  12   0  11   36.01    1.48
  12   0 -11   39.48    1.54
  12  -1 -11    2.18    0.55
 -12  -1  11    3.21    0.61
  12  -1 -11    0.85    0.43
 -12  -1  11    2.26    0.46
 -12   1 -11    1.74    0.53
  12   1  11    2.26    0.59
  12  -1  11    2.15    0.37
 -12   1  11    1.77    0.56
  12  -1  11    2.72    0.57
 -12  -1 -11    1.59    0.57
  12   1 -11    2.27    0.48
  12   1 -11    1.34    0.52
  12   2  11    7.34    0.75
  12  -2 -11    9.49    0.85
 -12  -2  11    7.39    0.70
  12  -2 -11   10.86    0.82
 -12  -2  11    8.17    0.90
  12  -2  11    8.30    0.83
  12   2 -11   10.68    0.90
  12   2 -11    8.94    0.74
 -12  -2 -11    9.70    0.70
 -12   2  11    7.23    0.68
  12  -2  11    7.69    0.64
 -12  -2 -11   10.98    0.92
 -12  -3  11    3.23    0.74
  12  -3 -11    2.67    0.69
  12  -3 -11    1.45    0.59
 -12  -3  11    2.50    0.67
 -12  -3  11    2.48    0.61
  12   3  11    1.95    0.62
  12  -3  11    2.50    0.70
 -12  -3 -11    1.26    0.58
  12  -3  11    3.36    0.62
  12   3 -11    1.75    0.56
 -12  -3 -11    1.53    0.76
  13   0 -11   -0.02    0.43
  13   0 -11    0.42    0.52
 -13   0  11    0.13    0.48
  13   0  11   -0.67    0.43
 -13  -1  11    4.29    0.74
  13   1  11    4.90    0.70
 -13   1 -11    4.74    0.65
  13  -1 -11    3.15    0.59
  13  -1 -11    2.93    0.66
 -13  -1  11    4.59    0.58
 -13  -1 -11    3.92    0.69
  13   1 -11    2.72    0.62
  13  -1  11    5.12    0.73
 -13   1  11    5.24    0.67
  13   1 -11    3.31    0.53
  13  -1  11    4.31    0.49
  13  -2 -11    3.91    0.73
  13  -2 -11    4.76    0.68
  13   2  11    7.81    0.84
 -13  -2  11    9.62    0.75
 -13  -2  11    7.07    0.89
  13  -2  11    7.42    0.87
  13   2 -11    4.95    0.65
  13  -2  11    7.72    0.65
  13   2 -11    5.32    0.81
 -13  -2 -11    6.38    0.92
 -14   0  11   10.76    1.00
  14   0  11   10.93    0.92
 -14   0 -11    8.99    0.94
  14   0 -11    9.26    0.91
  14   0 -11    7.11    0.70
 -14   1 -11    2.01    0.63
 -14  -1  11    2.62    0.69
  14  -1 -11    1.79    0.53
  14  -1 -11    1.30    0.63
  14   1  11    1.96    0.65
  14   1 -11    1.94    0.55
  14   1 -11    1.98    0.65
 -14   1  11    2.54    0.62
  14  -1  11    2.20    0.65
 -14  -1 -11    0.77    0.61
   0   0 -12  291.67    8.34
   0   0 -12  298.44    8.40
   0   0  12  319.22    9.13
   0   0 -12  302.49    8.37
   0   0  12  319.01    9.16
   0   0 -12  289.40    8.38
   0   0  12  313.29    9.17
   0   0  12  343.44    9.23
   0  -1  12    0.56    0.15
   0   1 -12    0.62    0.13
   0  -1  12    0.57    0.16
   0  -1  12    0.56    0.15
   0  -1  12    0.55    0.13
   0  -1  12    0.66    0.14
   0  -1 -12    0.54    0.13
   0   1  12    0.25    0.11
   0   1 -12    0.40    0.15
   0  -1  12    0.21    0.14
   0  -1 -12    0.55    0.15
   0   1 -12    0.83    0.15
   0   1  12    0.73    0.14
   0  -1  12    0.63    0.13
   0   1 -12    0.41    0.14
   0  -1 -12    0.24    0.12
   0   2 -12  109.21    3.33
   0  -2 -12  115.78    3.34
   0  -2  12  101.83    3.05
   0  -2 -12  116.08    3.36
   0  -2 -12  116.42    3.44
   0  -2  12  101.11    3.04
   0  -2  12  100.23    2.96
   0   2 -12  115.94    3.43
   0   2  12  100.63    2.94
   0   2 -12  118.74    3.44
   0  -2 -12  113.45    3.39
   0  -2 -12  113.69    3.33
   0  -2  12  100.16    2.95
   0  -3  12    1.52    0.34
   0  -3  12    1.55    0.27
   0   3 -12    2.61    0.40
   0   4 -12    1.01    0.46
   0  -4  12    0.66    0.29
   0  -4 -12    0.51    0.32
   0   4  12    0.92    0.37
   0  -4  12    0.74    0.43
   0  -4 -12    0.32    0.34
   0  -4 -12   -0.27    0.39
   0  -4  12    0.68    0.45
   0  -4 -12    0.70    0.45
   0  -4  12    0.60    0.43
   0  -5  12   -0.04    0.54
   0   5  12    0.56    0.51
   0  -5  12    0.29    0.53
   0  -5  12   -0.21    0.54
   0   5 -12    0.40    0.52
   0  -5 -12    1.21    0.65
   0  -5 -12    0.76    0.59
   0  -5 -12    1.51    0.49
  -1   0  12   -0.11    0.09
  -1   0 -12    0.11    0.10
  -1   0 -12    0.07    0.07
  -1   0  12    0.14    0.11
   1   0  12    0.18    0.07
   1   0  12    0.14    0.10
  -1   0  12    0.08    0.07
   1   0 -12    0.04    0.10
   1   0  12    0.19    0.07
   1   0 -12    0.17    0.11
   1   0  12    0.16    0.09
   1   0 -12    0.13    0.08
  -1   0 -12    0.18    0.11
  -1   0  12    0.00    0.09
  -1   0  12    0.08    0.10
  -1   0 -12    0.18    0.07
   1   0  12    0.05    0.07
   1   0 -12    0.19    0.10
   1  -1 -12    4.77    0.25
  -1   1 -12    4.14    0.26
   1  -1 -12    4.25    0.19
   1   1  12    3.47    0.19
  -1   1 -12    4.01    0.23
   1  -1 -12    4.63    0.26
  -1  -1  12    2.58    0.22
  -1   1 -12    4.56    0.26
   1  -1 -12    4.54    0.20
  -1  -1  12    3.51    0.23
   1   1  12    3.28    0.25
   1  -1 -12    3.54    0.25
  -1   1 -12    4.84    0.27
  -1  -1  12    3.19    0.28
   1  -1  12    3.03    0.23
  -1   1  12    3.06    0.16
   1  -1  12    3.26    0.19
   1  -1  12    3.32    0.28
   1  -1  12    3.50    0.23
  -1   1  12    2.86    0.22
   1   1 -12    4.06    0.25
  -1   1  12    3.51    0.21
   1  -1  12    2.81    0.22
   1  -1  12    3.25    0.19
   1  -1  12    2.97    0.23
   1   1 -12    4.38    0.29
   1   1 -12    4.32    0.26
   1  -2 -12   81.37    2.50
   1   2  12   81.21    2.40
  -1   2 -12   86.24    2.60
   1  -2 -12   86.31    2.59
  -1  -2  12   81.50    2.52
   1  -2 -12   86.11    2.61
  -1  -2  12   80.74    2.44
  -1   2 -12   83.52    2.46
   1  -2 -12   85.71    2.51
  -1  -2  12   79.71    2.50
   1  -2 -12   85.85    2.57
   1  -2  12   83.13    2.50
  -1   2  12   82.02    2.41
   1  -2  12   82.12    2.49
  -1  -2 -12   84.05    2.53
   1   2 -12   86.40    2.59
   1  -2  12   82.19    2.38
   1  -2  12   81.26    2.39
  -1  -2 -12   82.58    2.53
  -1  -2 -12   82.59    2.58
  -1  -2 -12   84.75    2.49
   1   2 -12   85.83    2.60
  -1  -3  12    0.75    0.27
  -1  -3  12    0.78    0.32
   1  -3 -12    0.85    0.26
  -1   3 -12    0.64    0.32
  -1   3 -12    0.66    0.18
   1  -3 -12    1.41    0.35
   1  -3 -12    0.41    0.22
  -1  -3  12    0.57    0.33
   1   3  12    0.61    0.25
  -1  -3 -12    1.23    0.28
  -1   3  12    0.38    0.25
   1  -3  12    0.13    0.27
   1  -3  12    0.38    0.17
   1  -3  12    0.87    0.34
  -1  -3 -12    0.53    0.30
   1  -3  12    0.37    0.30
  -1  -3 -12    1.33    0.35
   1   3 -12    0.79    0.32
  -1  -4  12   17.34    0.96
  -1  -4  12   17.62    1.00
   1  -4 -12   29.99    1.27
   1  -4 -12   27.10    1.00
  -1   4 -12   26.20    1.24
   1  -4 -12   29.40    1.17
   1  -4 -12   30.28    1.29
   1   4  12   19.01    0.86
  -1  -4  12   17.66    0.81
  -1   4  12   17.75    0.87
   1  -4  12   16.06    0.94
   1  -4  12   18.25    1.00
  -1  -4 -12   27.51    1.09
  -1  -4 -12   27.99    1.21
  -1  -4 -12   28.40    1.25
   1   4 -12   25.65    1.23
  -1  -4 -12   27.90    1.28
   1  -4  12   18.02    0.97
   1  -5 -12    1.87    0.65
   1  -5 -12    0.95    0.51
  -1  -5  12    1.39    0.61
  -1  -5  12    2.10    0.65
  -1  -5  12    1.54    0.65
  -1   5 -12    2.51    0.63
   1  -5 -12    1.67    0.59
   1   5  12    1.33    0.48
   1  -5  12    0.33    0.59
  -1  -5 -12    2.27    0.57
   1  -5  12    1.32    0.60
  -1  -5 -12    1.39    0.57
  -1  -5 -12    2.26    0.72
   1   5 -12    2.00    0.62
   1  -5  12    1.77    0.65
  -1  -5 -12    1.61    0.61
  -2   0  12  377.25   11.09
   2   0 -12  415.82   11.50
  -2   0 -12  413.29   11.45
  -2   0  12  395.94   11.07
   2   0 -12  414.76   11.52
   2   0  12  371.63   11.06
   2   0  12  397.65   11.02
  -2   0  12  391.93   11.08
   2   0 -12  411.70   11.51
  -2   0  12  388.87   11.08
  -2   0 -12  413.20   11.49
   2   0 -12  411.93   11.53
   2   0  12  396.10   11.05
  -2   0 -12  400.31   11.50
   2   0 -12  374.89   11.50
  -2   0 -12  400.60   11.48
   2   0  12  395.25   11.05
   2   0  12  387.66   11.05
  -2   0  12  407.55   11.10
   2  -1 -12   32.26    1.04
  -2   1 -12   32.62    1.01
   2   1  12   33.28    1.01
   2   1  12   34.28    1.02
  -2   1 -12   30.21    1.01
  -2  -1  12   34.24    1.20
  -2  -1  12   34.66    1.13
  -2   1 -12   32.87    1.05
  -2   1 -12   32.83    1.02
   2  -1 -12   30.87    0.99
  -2   1 -12   32.82    0.98
   2  -1 -12   31.09    0.98
   2  -1  12   34.87    1.07
   2  -1  12   36.01    1.09
   2   1 -12   32.72    1.04
  -2  -1 -12   30.24    1.03
   2  -1  12   35.47    1.11
   2   1 -12   33.30    1.05
  -2  -1 -12   31.00    1.07
  -2   1  12   33.73    1.05
  -2  -1 -12   31.04    0.95
  -2   1  12   32.91    1.05
   2  -1  12   34.12    1.03
  -2   1  12   33.94    1.06
  -2  -1 -12   31.16    0.95
   2  -1  12   33.89    1.07
   2   1 -12   32.23    1.06
   2  -1  12   32.03    1.07
  -2  -2  12   58.69    1.81
  -2  -2  12   56.80    1.87
  -2   2 -12   72.89    2.27
   2  -2 -12   74.53    2.24
   2  -2 -12   73.41    2.25
   2  -2 -12   69.74    2.30
   2   2  12   57.12    1.74
   2  -2 -12   74.52    2.15
  -2  -2  12   57.65    1.84
  -2  -2 -12   69.37    2.15
  -2  -2 -12   71.99    2.22
   2   2 -12   72.39    2.26
   2  -2  12   60.35    1.85
   2   2 -12   71.97    2.26
   2  -2  12   59.34    1.84
  -2  -2 -12   76.40    2.27
  -2   2  12   51.53    1.72
  -2  -2 -12   71.03    2.18
   2  -2  12   59.87    1.80
   2  -3 -12   29.08    0.99
   2  -3 -12   29.68    1.16
  -2  -3  12   24.90    1.09
  -2  -3  12   25.64    1.06
  -2   3 -12   32.29    1.21
  -2  -3  12   24.46    0.97
   2  -3 -12   28.85    1.16
   2  -3 -12   28.28    1.09
   2   3  12   25.63    0.95
   2   3 -12   30.79    1.18
   2   3 -12   30.29    1.19
  -2  -3 -12   31.27    1.10
  -2  -3 -12   29.05    1.17
   2  -3  12   26.70    1.08
   2  -3  12   27.41    1.03
   2  -3  12   25.83    1.06
  -2  -3 -12   30.96    1.11
  -2  -4  12    7.19    0.69
   2  -4 -12    7.24    0.68
  -2  -4  12    8.11    0.62
  -2  -4  12    7.92    0.72
  -2   4 -12    6.43    0.68
   2   4  12    6.68    0.59
   2  -4 -12    6.89    0.73
   2  -4 -12    6.10    0.56
   2  -4  12    8.29    0.69
  -2  -4 -12    6.71    0.72
  -2  -4 -12    5.92    0.55
  -2  -4 -12    6.15    0.56
   2  -4  12    7.52    0.67
   2   4 -12    7.22    0.67
   2  -4  12    7.91    0.70
  -2  -4 -12    6.07    0.62
  -2  -5  12    0.90    0.61
   2  -5 -12    0.64    0.55
   2  -5 -12    0.66    0.56
   2   5  12    0.63    0.52
  -2   5 -12    0.90    0.58
  -2  -5  12    1.23    0.62
   2  -5 -12    1.12    0.59
   2  -5  12    0.37    0.58
  -2  -5 -12    1.25    0.65
   2  -5  12    1.74    0.60
   2  -5  12    0.53    0.58
   2   5 -12    1.85    0.61
  -2  -5 -12    2.14    0.54
  -2  -5 -12    1.94    0.63
  -2  -5 -12    2.14    0.52
   3   0  12    0.22    0.08
   3   0  12    0.06    0.11
   3   0 -12    0.12    0.12
  -3   0  12    0.12    0.12
  -3   0 -12    0.12    0.10
  -3   0  12    0.00    0.13
  -3   0 -12    0.24    0.14
   3   0  12    0.12    0.12
   3   0 -12   -0.02    0.14
  -3   0  12    0.08    0.11
  -3   0 -12    0.02    0.10
  -3   1 -12   85.14    2.56
  -3   1 -12   86.23    2.48
   3  -1 -12   85.13    2.51
  -3  -1  12   67.72    2.09
  -3  -1  12   70.22    2.12
   3   1  12   67.24    2.02
   3  -1 -12   84.94    2.56
  -3   1 -12   83.45    2.58
   3  -1 -12   86.22    2.56
   3  -1 -12   83.31    2.52
  -3   1  12   65.18    2.05
   3   1 -12   85.75    2.56
  -3  -1 -12   84.05    2.49
  -3  -1 -12   86.31    2.56
   3  -1  12   69.35    2.02
   3   1 -12   83.50    2.57
   3  -1  12   71.27    2.02
   3  -1  12   71.28    2.06
   3  -1  12   70.19    2.10
  -3   1  12   65.47    2.04
  -3   1  12   68.01    2.04
   3   1 -12   89.86    2.57
   3  -1  12   67.95    2.09
   3  -1  12   71.02    2.02
   3  -2 -12   44.54    1.41
   3  -2 -12   41.74    1.27
   3  -2 -12   40.99    1.36
  -3   2 -12   40.38    1.41
  -3  -2  12   45.44    1.51
   3   2  12   45.58    1.43
   3   2  12   46.11    1.47
  -3  -2  12   46.88    1.56
   3  -2 -12   41.90    1.34
  -3  -2  12   46.18    1.53
  -3  -2 -12   39.84    1.29
  -3   2  12   47.27    1.40
   3  -2  12   45.30    1.45
  -3  -2 -12   40.85    1.38
   3  -2  12   43.75    1.53
   3   2 -12   41.42    1.40
   3  -2  12   48.35    1.52
  -3  -2 -12   40.11    1.39
  -3   2  12   44.35    1.40
   3   2 -12   41.54    1.39
  -3  -2 -12   41.43    1.39
  -3  -3  12   12.85    0.67
   3  -3 -12   15.85    0.57
   3  -3 -12   15.04    0.70
   3   3  12   12.82    0.61
   3  -3 -12   14.35    0.77
   3  -3 -12   15.86    0.76
  -3   3 -12   15.75    0.80
  -3  -3  12   13.37    0.75
  -3  -3  12   11.98    0.70
  -3  -3 -12   16.32    0.81
   3  -3  12   13.32    0.71
  -3   3  12   12.92    0.51
   3  -3  12   13.45    0.66
  -3  -3 -12   13.85    0.67
   3   3 -12   15.04    0.77
  -3  -3 -12   15.48    0.74
   3  -3  12   13.01    0.72
   3   3 -12   13.86    0.76
   3   4  12   16.60    0.86
   3  -4 -12   20.28    0.98
   3  -4 -12   21.04    1.04
  -3   4 -12   20.23    1.08
  -3  -4  12   17.06    0.99
   3  -4 -12   18.57    1.06
  -3  -4  12   17.67    0.89
  -3  -4  12   17.54    1.06
   3  -4  12   16.98    1.10
   3  -4  12   19.25    1.01
   3   4 -12   18.86    1.03
  -3  -4 -12   20.86    1.21
   3  -4  12   18.87    0.97
  -3  -4 -12   21.00    0.99
  -3  -4 -12   19.91    0.99
   3  -5 -12    0.89    0.60
   3  -5 -12    0.21    0.60
  -3  -5  12    0.12    0.45
  -3  -5  12    0.50    0.56
  -3   5 -12    0.68    0.61
  -3  -5  12    0.39    0.63
   3   5  12   -0.18    0.45
   3  -5 -12   -0.17    0.49
   3  -5  12    0.62    0.59
   3  -5  12    0.41    0.58
  -3  -5 -12    0.83    0.56
  -3  -5 -12    1.31    0.68
   3  -5  12    0.90    0.53
   3   5 -12    1.03    0.57
  -3  -5 -12    0.16    0.45
  -3  -5 -12    0.50    0.50
   4   0 -12  166.67    4.86
  -4   0 -12  163.62    4.72
   4   0  12  150.02    4.32
   4   0  12  151.44    4.40
   4   0 -12  165.77    4.82
   4   0 -12  166.63    4.81
  -4   0 -12  166.10    4.79
  -4   0  12  153.56    4.41
  -4  -1  12   56.41    1.76
  -4   1 -12   53.39    1.59
  -4  -1  12   54.77    1.76
   4  -1 -12   53.95    1.69
   4  -1 -12   54.56    1.65
   4  -1 -12   53.55    1.66
   4   1  12   55.32    1.69
   4  -1  12   58.15    1.76
  -4  -1 -12   48.12    1.62
   4  -1  12   56.67    1.63
   4  -1  12   53.20    1.65
   4   1 -12   55.19    1.68
  -4  -1 -12   50.77    1.67
  -4  -1 -12   53.08    1.64
  -4   1  12   54.60    1.68
   4   1 -12   54.95    1.69
   4   1 -12   54.25    1.69
  -4   2 -12   37.08    1.28
  -4  -2  12   44.88    1.52
   4  -2 -12   35.62    1.25
   4  -2 -12   36.47    1.22
   4   2  12   44.16    1.40
   4  -2 -12   35.61    1.21
  -4  -2  12   41.97    1.48
  -4  -2 -12   36.31    1.24
   4  -2  12   42.76    1.40
  -4   2  12   42.84    1.35
   4  -2  12   46.14    1.47
  -4   2  12   40.93    1.34
   4  -2  12   47.73    1.51
   4   2 -12   35.52    1.25
  -4  -2 -12   35.10    1.12
  -4  -2 -12   34.16    1.12
   4   2 -12   35.25    1.27
  -4  -2 -12   34.77    1.24
   4  -3 -12   21.81    0.98
  -4  -3  12   21.39    1.01
  -4   3 -12   22.06    0.99
   4   3  12   21.38    0.86
   4  -3 -12   20.76    0.98
  -4  -3  12   21.75    0.95
   4  -3 -12   20.60    0.91
  -4  -3  12   21.72    0.97
  -4  -3 -12   21.09    0.93
   4  -3  12   20.19    0.87
   4  -3  12   22.10    0.96
   4   3 -12   21.28    0.96
   4  -3  12   20.88    0.97
  -4  -3 -12   21.20    0.97
  -4  -3 -12   21.25    0.85
   4   3 -12   21.13    0.96
   4   4  12    0.26    0.35
   4  -4 -12    0.34    0.43
  -4  -4  12   -0.33    0.41
  -4  -4  12    0.67    0.45
  -4  -4  12   -0.26    0.44
  -4   4 -12    0.26    0.60
   4  -4 -12    0.33    0.39
   4  -4 -12    0.02    0.53
  -4  -4 -12   -0.17    0.40
  -4  -4 -12   -0.35    0.47
   4  -4  12    0.24    0.43
   4  -4  12   -0.47    0.33
  -4  -4 -12    0.06    0.39
   4   4 -12   -0.05    0.45
   4  -5 -12    3.22    0.76
  -4  -5  12    2.01    0.70
   4  -5 -12    4.42    0.71
  -4  -5  12    2.52    0.84
  -4  -5  12    2.33    0.69
   4  -5 -12    2.59    0.73
  -4  -5 -12    3.66    0.67
  -4  -5 -12    4.46    0.69
   4  -5  12    1.83    0.59
  -4  -5 -12    1.66    0.87
  -4  -5 -12    3.75    0.68
   4  -5  12    1.69    0.65
   4  -5  12    1.87    0.76
   4   5 -12    3.73    0.72
  -5   0  12   -0.09    0.16
   5   0 -12   -0.02    0.18
   5   0  12    0.06    0.16
  -5   0 -12   -0.10    0.17
   5   0 -12   -0.05    0.16
   5   0 -12    0.10    0.17
   5  -1 -12   73.44    2.25
  -5   1 -12   72.31    2.15
  -5  -1  12   67.51    2.16
   5   1  12   71.53    2.13
   5  -1 -12   71.55    2.24
  -5  -1  12   68.22    2.17
   5  -1 -12   72.98    2.20
   5  -1  12   67.54    2.06
   5   1 -12   73.05    2.27
  -5  -1 -12   72.18    2.19
   5  -1  12   70.29    2.17
  -5   1  12   69.00    2.09
  -5  -1 -12   71.62    2.25
   5   1 -12   73.64    2.25
   5  -1  12   71.02    2.09
  -5   2 -12   14.95    0.60
   5   2  12   11.84    0.54
  -5  -2  12   11.68    0.63
   5  -2 -12   15.96    0.74
   5  -2 -12   17.27    0.72
   5  -2 -12   17.65    0.69
  -5  -2  12   12.18    0.65
   5  -2  12   11.69    0.62
   5   2 -12   16.18    0.75
   5  -2  12   11.15    0.58
  -5   2  12   11.61    0.47
  -5   2  12   10.65    0.49
   5  -2  12   11.56    0.47
   5  -2  12   10.97    0.47
  -5  -2 -12   16.51    0.73
  -5  -2 -12   16.41    0.58
   5   2 -12   16.74    0.74
  -5  -2 -12   15.78    0.58
  -5  -2 -12   17.05    0.75
  -5  -3  12    2.01    0.43
   5  -3 -12    2.38    0.46
   5   3  12    2.06    0.36
  -5  -3  12    2.56    0.49
  -5  -3  12    2.36    0.47
   5  -3 -12    2.28    0.45
   5   3 -12    3.04    0.47
  -5  -3 -12    2.43    0.35
  -5  -3 -12    2.12    0.46
  -5  -3 -12    2.49    0.47
   5   3 -12    3.10    0.48
   5  -3  12    2.11    0.42
   5  -3  12    2.08    0.34
   5  -3  12    1.89    0.41
   5  -4 -12   25.25    1.20
   5  -4 -12   23.58    1.23
   5  -4 -12   25.43    1.18
  -5  -4  12   27.35    1.26
  -5  -4  12   26.47    1.30
  -5  -4  12   25.59    1.33
   5   4  12   26.34    1.15
  -5  -4 -12   25.81    1.30
   5  -4  12   27.57    1.14
  -5  -4 -12   23.90    1.10
   5  -4  12   27.23    1.30
   5  -4  12   28.45    1.30
   5   4 -12   24.93    1.22
  -5  -4 -12   24.53    1.18
   5  -5 -12    0.74    0.58
   5  -5 -12    1.73    0.61
   5  -5 -12    0.63    0.67
  -5  -5  12    1.44    0.57
   5   5  12    1.30    0.58
  -5  -5  12    1.58    0.66
  -5  -5  12    1.39    0.70
   5  -5  12    0.98    0.56
   5  -5  12    0.54    0.62
   5   5 -12    1.12    0.61
  -5  -5 -12    1.28    0.58
  -5  -5 -12   -0.14    0.62
  -5  -5 -12    1.68    0.64
  -6   0 -12   29.19    1.03
   6   0 -12   28.87    1.01
   6   0 -12   29.59    1.07
  -6   0  12   18.86    0.71
   6   0  12   19.11    0.75
   6   0  12   18.73    0.61
  -6   0 -12   29.58    0.90
  -6   0  12   18.36    0.74
   6   0 -12   30.44    1.06
  -6   1 -12   13.89    0.55
   6  -1 -12   14.10    0.57
  -6  -1  12    8.48    0.53
  -6  -1  12    8.91    0.50
   6   1  12    9.98    0.50
   6  -1 -12   14.76    0.65
   6  -1 -12   14.07    0.63
   6  -1  12    8.62    0.42
   6   1 -12   13.30    0.62
  -6   1  12   10.68    0.47
  -6  -1 -12   13.58    0.56
   6  -1  12    8.74    0.50
  -6  -1 -12   14.40    0.66
   6   1 -12   13.55    0.65
   6  -2 -12   17.22    0.78
   6  -2 -12   16.66    0.78
  -6  -2  12   15.42    0.82
   6   2  12   14.75    0.68
   6  -2 -12   16.86    0.70
  -6  -2  12   16.14    0.78
  -6  -2 -12   17.44    0.76
   6  -2  12   15.62    0.71
  -6   2  12   15.09    0.68
   6  -2  12   16.65    0.77
   6   2 -12   16.79    0.77
   6   2 -12   15.74    0.78
  -6  -2 -12   15.78    0.79
   6  -3 -12   18.12    0.90
   6   3  12   22.18    0.98
  -6  -3  12   25.71    1.13
   6  -3 -12   18.72    0.96
  -6  -3  12   24.44    1.10
  -6  -3  12   23.46    1.05
   6  -3  12   23.32    0.89
   6  -3  12   22.52    1.06
  -6  -3 -12   17.85    0.95
   6  -3  12   25.55    1.11
   6   3 -12   19.98    0.95
   6   3 -12   20.90    0.99
  -6  -3 -12   19.50    0.79
  -6  -3 -12   19.96    0.96
   6  -4 -12    0.26    0.51
   6   4  12   -0.17    0.41
   6  -4 -12    0.07    0.39
  -6  -4  12    0.12    0.50
  -6  -4  12   -0.57    0.43
   6  -4 -12    0.15    0.43
   6  -4  12   -0.49    0.42
  -6  -4 -12   -0.16    0.37
   6  -4  12    0.04    0.37
   6  -4  12   -0.42    0.44
  -6  -4 -12    0.96    0.56
   6   4 -12    0.44    0.49
  -6  -4 -12   -0.74    0.47
   7   0 -12    0.12    0.21
  -7   0  12    0.02    0.23
   7   0 -12   -0.17    0.22
   7   0  12    0.12    0.13
  -7   0  12   -0.11    0.19
  -7   0 -12   -0.18    0.22
   7   0  12    0.15    0.23
   7   0 -12    0.04    0.20
   7  -1 -12   38.64    1.28
  -7   1 -12   40.73    1.28
  -7  -1  12   32.82    1.22
   7   1  12   32.75    1.17
  -7  -1  12   32.17    1.16
   7  -1 -12   39.90    1.40
   7  -1 -12   40.96    1.39
  -7  -1 -12   40.51    1.39
   7  -1  12   31.17    1.20
   7  -1  12   33.66    1.10
   7   1 -12   37.99    1.36
   7   1 -12   39.15    1.41
  -7   1  12   33.11    1.13
  -7  -1 -12   37.18    1.27
   7  -2 -12   13.55    0.71
   7   2  12    9.94    0.57
  -7  -2  12    9.32    0.65
   7  -2 -12   14.00    0.74
  -7  -2  12    9.24    0.63
   7  -2 -12   13.59    0.61
   7   2 -12   11.66    0.73
   7  -2  12    9.79    0.56
  -7  -2 -12   13.36    0.69
  -7  -2 -12   14.61    0.77
   7   2 -12   11.54    0.71
  -7   2  12   10.09    0.48
   7  -2  12    9.26    0.63
  -7  -3  12   15.66    0.93
   7  -3 -12   18.37    0.96
  -7  -3  12   16.10    0.92
   7   3  12   17.26    0.83
   7  -3 -12   16.73    0.92
  -7  -3  12   18.32    0.91
  -7  -3 -12   15.84    0.94
  -7  -3 -12   16.41    0.70
   7  -3  12   18.82    0.94
  -7  -3 -12   16.05    0.92
   7  -3  12   14.78    0.66
   7  -3  12   15.73    0.89
   7   3 -12   16.07    0.91
   7   3 -12   17.00    0.90
   7  -4 -12    9.02    0.85
  -7  -4  12   11.23    0.91
  -7  -4  12   10.99    0.92
   7   4  12   10.12    0.75
   7  -4 -12    9.12    0.73
  -7  -4  12    9.42    0.86
   7   4 -12    9.72    0.84
  -7  -4 -12    9.53    0.90
   7  -4  12    9.22    0.88
   7   4 -12    9.62    0.85
   7  -4  12    9.98    0.66
  -7  -4 -12    8.67    0.66
  -7  -4 -12   10.28    0.91
   7  -4  12    9.73    0.85
  -8   0 -12    2.05    0.36
   8   0  12    1.54    0.34
  -8   0  12    1.46    0.29
  -8   0  12    1.14    0.33
   8   0 -12    2.21    0.36
   8   0  12    1.54    0.20
   8   0 -12    2.47    0.41
   8   0 -12    1.98    0.30
  -8   0 -12    2.10    0.22
   8  -1 -12    4.69    0.46
   8  -1 -12    5.55    0.48
  -8   1 -12    4.49    0.39
   8  -1 -12    4.70    0.37
   8   1  12    3.01    0.42
  -8  -1  12    2.79    0.43
  -8  -1  12    3.21    0.41
   8  -1  12    2.53    0.42
  -8   1  12    2.38    0.35
  -8  -1 -12    4.78    0.36
   8   1 -12    4.98    0.48
   8   1 -12    5.40    0.46
   8  -1  12    2.79    0.32
  -8  -1 -12    5.23    0.53
   8  -2 -12    5.10    0.52
  -8  -2  12    3.16    0.48
  -8  -2  12    3.57    0.53
   8  -2 -12    3.86    0.39
   8  -2 -12    4.65    0.53
   8   2  12    3.22    0.45
   8  -2  12    2.61    0.47
  -8  -2 -12    4.52    0.57
   8   2 -12    3.50    0.49
  -8  -2 -12    5.83    0.52
  -8   2  12    3.11    0.35
   8   2 -12    4.45    0.50
   8  -2  12    3.30    0.42
  -8  -3  12   21.81    1.06
  -8  -3  12   20.67    1.13
   8  -3 -12   24.53    1.56
   8   3  12   20.46    0.99
   8  -3 -12   20.70    1.07
  -8  -3  12   20.80    1.12
   8   3 -12   22.09    1.04
  -8  -3 -12   20.34    1.06
   8   3 -12   18.25    1.06
  -8  -3 -12   21.62    1.13
   8  -3  12   22.45    1.05
  -8  -4  12    1.64    0.61
   8  -4 -12    3.04    0.70
  -8  -4  12    2.59    0.66
   8   4  12    1.26    0.51
  -8  -4  12    1.67    0.58
   8  -4 -12    2.20    0.51
   8  -4 -12    1.86    0.64
  -8  -4 -12    0.90    0.61
   8   4 -12    1.69    0.59
  -8  -4 -12    1.63    0.68
   8  -4  12    1.55    0.57
   8  -4  12    1.74    0.63
   8   4 -12    1.87    0.56
  -9   0  12   -0.12    0.23
   9   0  12   -0.03    0.31
   9   0  12    0.11    0.17
   9   0 -12   -0.13    0.32
  -9   0  12    0.09    0.32
   9   0 -12    0.50    0.27
   9   0 -12   -0.02    0.29
   9  -1 -12   15.05    0.79
  -9   1 -12   14.48    0.68
  -9  -1  12   15.12    0.72
  -9  -1  12   13.45    0.79
   9  -1 -12   13.56    0.61
   9   1  12   14.32    0.77
   9  -1 -12   14.41    0.76
  -9  -1 -12   14.94    0.64
  -9   1  12   14.67    0.71
  -9  -1 -12   14.52    0.79
   9   1 -12   14.82    0.80
   9  -1  12   14.62    0.80
   9  -1  12   14.34    0.64
  -9   1  12   13.81    0.62
   9   1 -12   13.26    0.72
   9  -2 -12    5.29    0.61
   9  -2 -12    4.43    0.56
  -9  -2  12    4.54    0.57
   9  -2 -12    4.70    0.41
   9   2  12    3.73    0.49
  -9  -2  12    3.80    0.59
   9  -2  12    4.97    0.52
  -9  -2 -12    4.89    0.65
   9   2 -12    4.97    0.60
  -9   2  12    4.12    0.42
   9  -2  12    4.55    0.57
   9   2 -12    5.30    0.53
   9   3  12   10.86    0.75
   9  -3 -12   10.47    0.64
   9  -3 -12   11.60    0.89
   9  -3 -12   12.06    0.87
  -9  -3  12   10.90    0.87
  -9  -3  12   10.68    0.79
   9   3 -12    9.80    0.77
  -9  -3 -12   13.41    0.85
   9   3 -12   11.68    0.86
  -9  -3 -12   11.63    0.89
   9  -3  12   11.21    0.85
   9  -3  12   10.97    0.77
  -9  -4  12    4.10    0.77
  -9  -4  12    3.86    0.67
   9  -4 -12    2.75    0.69
   9   4  12    3.27    0.60
   9  -4 -12    3.57    0.73
   9  -4 -12    3.21    0.67
  -9  -4  12    3.77    0.76
   9   4 -12    2.77    0.68
   9   4 -12    2.59    0.60
  -9  -4 -12    3.37    0.74
   9  -4  12    2.50    0.67
   9  -4  12    2.45    0.66
  -9  -4 -12    3.76    0.76
  10   0 -12   22.40    1.07
 -10   0  12   22.50    0.87
  10   0  12   21.70    1.01
 -10   0 -12   21.18    0.98
  10   0  12   21.08    0.78
 -10   0  12   21.19    0.99
  10   0 -12   23.18    1.00
  10   1  12    6.39    0.59
  10  -1 -12    5.97    0.64
  10  -1 -12    4.67    0.39
  10  -1 -12    5.24    0.55
 -10  -1  12    6.34    0.65
 -10   1 -12    5.54    0.48
 -10  -1  12    6.06    0.51
 -10   1  12    4.83    0.51
 -10  -1 -12    5.29    0.62
 -10  -1 -12    4.46    0.41
  10   1 -12    5.87    0.53
  10   1 -12    5.60    0.60
  10  -1  12    6.42    0.45
 -10   1  12    5.65    0.41
  10  -1  12    5.35    0.61
  10  -2 -12    7.56    0.47
  10  -2 -12    6.97    0.69
  10  -2 -12    6.23    0.68
 -10  -2  12    6.51    0.66
  10   2  12    6.58    0.63
 -10  -2 -12    8.27    1.05
 -10   2  12    6.61    0.54
  10   2 -12    6.85    0.63
  10   2 -12    6.94    0.83
  10  -2  12    6.71    0.91
 -10  -2 -12    7.22    0.59
  10  -2  12    6.55    0.58
  10  -3 -12   14.58    1.04
 -10  -3  12   17.54    1.04
  10   3  12   16.07    0.95
  10  -3 -12   15.46    1.02
 -10  -3  12   19.04    1.15
 -10  -3  12   16.48    0.98
  10  -3 -12   14.79    0.72
  10  -3  12   15.76    1.04
  10  -3  12   16.46    0.95
 -10  -3 -12   14.78    0.99
  10   3 -12   14.85    1.00
  10   3 -12   16.50    0.95
 -10  -3 -12   15.77    1.07
 -11   0  12   -0.20    0.27
 -11   0  12    1.11    0.45
  11   0 -12    0.09    0.42
  11   0  12   -0.18    0.37
  11   0  12   -0.25    0.22
  11   0 -12    0.05    0.37
 -11   0 -12   -0.29    0.38
 -11   1 -12   48.22    1.75
  11  -1 -12   49.38    1.78
 -11  -1  12   45.17    1.75
  11   1  12   47.67    1.76
  11  -1 -12   49.07    1.84
 -11  -1  12   46.04    1.66
  11  -1  12   44.72    1.55
 -11   1  12   43.31    1.66
  11  -1  12   46.40    1.78
 -11   1  12   47.13    1.50
  11   1 -12   44.71    1.82
  11   1 -12   46.30    1.72
 -11  -1 -12   49.47    1.85
  11   2  12    3.98    0.59
 -11  -2  12    4.80    0.61
  11  -2 -12    5.31    0.66
 -11  -2  12    4.25    0.71
  11  -2 -12    5.89    0.73
  11   2 -12    5.38    0.70
  11   2 -12    4.60    0.61
 -11  -2 -12    5.95    0.64
  11  -2  12    3.36    0.62
 -11   2  12    3.11    0.50
  11  -2  12    4.03    0.51
 -11  -3  12    1.23    0.61
 -11  -3  12    1.08    0.65
 -11  -3  12    0.59    0.57
  11   3  12    0.77    0.51
  11  -3 -12    1.84    0.61
  11  -3 -12    0.76    0.54
 -11  -3 -12    1.21    0.67
  11  -3  12    0.95    0.59
 -11  -3 -12    0.97    0.66
  11   3 -12    1.13    0.60
  11  -3  12    0.49    0.47
 -12   0  12   21.88    1.05
  12   0 -12   18.67    0.96
 -12   0  12   19.46    0.85
  12   0  12   19.32    1.03
  12   0  12   17.78    0.76
 -12   0 -12   18.48    1.05
  12   0 -12   18.35    1.06
 -12   1 -12   37.55    1.52
  12   1  12   36.83    1.68
  12  -1 -12   37.03    1.52
 -12  -1  12   38.39    1.44
  12  -1 -12   37.24    1.63
 -12  -1  12   35.25    1.61
 -12  -1 -12   33.74    1.57
  12  -1  12   38.54    1.58
  12   1 -12   37.39    1.47
  12   1 -12   37.07    1.58
  12  -1  12   34.77    1.43
 -12   1  12   40.61    1.53
  12  -2 -12   15.22    1.00
  12   2  12   17.66    1.03
  12  -2 -12   17.01    1.07
 -12  -2  12   18.01    0.97
 -12  -2  12   15.95    1.12
  12  -2  12   15.83    1.06
  12   2 -12   16.74    0.93
  12   2 -12   16.70    1.06
  12  -2  12   16.64    0.87
 -12  -2 -12   15.35    1.08
 -12  -2 -12   14.76    0.86
 -12   2  12   14.05    0.88
  12   3  12   12.70    0.99
  12  -3 -12   13.96    1.12
  12  -3 -12   14.09    1.05
 -12  -3  12   16.76    1.05
 -12  -3  12   17.04    1.07
 -12  -3  12   13.53    1.11
  12  -3  12   16.85    0.98
  12   3 -12   12.45    1.15
 -12  -3 -12   14.22    1.09
  12   3 -12   13.13    0.94
 -12  -3 -12   14.36    1.18
  12  -3  12   15.88    1.13
  13   0 -12    0.40    0.45
 -13   0  12    0.13    0.46
  13   0 -12    1.18    0.57
  13   0  12   -0.43    0.46
  13   1  12    9.52    0.85
 -13   1 -12    9.25    0.77
 -13  -1  12    9.34    0.68
  13  -1 -12    8.90    0.78
  13  -1 -12    9.68    0.91
 -13  -1  12   10.36    0.91
  13   1 -12   10.48    0.88
 -13  -1 -12    9.45    0.87
 -13   1  12    9.99    0.88
  13   1 -12    8.73    0.72
  13  -1  12   10.10    0.88
  13  -1  12    9.53    0.62
 -13  -2  12   10.14    0.97
  13  -2 -12   10.42    0.88
 -13  -2  12    9.91    0.84
  13   2  12    6.68    0.82
  13  -2 -12   10.32    0.96
  13  -2  12    9.36    0.91
  13   2 -12   10.93    0.95
 -13  -2 -12   10.44    0.98
  13  -2  12    9.17    0.69
 -14   0 -12   19.27    1.11
 -14   0  12   19.85    1.16
  14   0 -12   17.52    1.21
  14   0  12   19.63    1.18
  14   0 -12   18.87    1.02
 -14  -1  12    5.13    0.81
  14  -1 -12    3.47    0.73
  14  -1 -12    3.79    0.66
  14   1  12    5.90    0.81
 -14   1 -12    4.52    0.77
  14   1 -12    4.81    0.67
 -14  -1 -12    3.63    0.75
  14  -1  12    4.58    0.76
 -14   1  12    6.02    0.72
   0   0 -13    0.30    0.11
   0   0  13    0.44    0.11
   0   0  13    0.51    0.12
   0   0 -13    0.28    0.12
   0   0  13    0.53    0.12
   0  -1 -13  229.76    6.72
   0  -1  13  262.77    7.06
   0  -1 -13  228.90    6.72
   0  -1  13  253.28    7.06
   0   1  13  243.82    7.05
   0  -1  13  246.64    7.10
   0  -1  13  255.64    7.11
   0   1 -13  241.37    6.72
   0   1 -13  228.86    6.71
   0   1 -13  238.35    6.75
   0   1 -13  241.45    6.75
   0   1 -13  241.52    6.77
   0   1  13  225.42    7.05
   0  -2  13    0.25    0.23
   0  -2  13    0.25    0.21
   0  -2  13    0.68    0.18
   0   2 -13    0.99    0.24
   0   2 -13    0.64    0.23
   0  -2  13    0.57    0.22
   0   3  13   41.75    1.31
   0  -3 -13   45.66    1.60
   0  -3  13   38.04    1.42
   0  -3 -13   44.55    1.49
   0  -3  13   38.33    1.28
   0  -3 -13   45.10    1.55
   0  -3 -13   46.21    1.48
   0  -3  13   36.93    1.48
   0   3 -13   45.37    1.61
   0  -4 -13    0.78    0.44
   0   4  13    0.36    0.34
   0  -4  13    0.85    0.43
   0  -4 -13    0.85    0.43
   0  -4 -13    1.09    0.33
   0  -4  13    0.24    0.41
   0  -4  13    0.70    0.29
   0  -4  13    1.10    0.46
   0   4 -13    1.06    0.45
   0  -5 -13    2.63    0.71
   0  -5  13    0.62    0.55
   0  -5  13    0.56    0.55
   0  -5 -13    3.39    0.61
   0   5 -13    2.81    0.65
   0  -5 -13    2.38    0.71
   0  -5  13    0.21    0.57
   0   5  13    0.60    0.50
  -1   0  13    0.16    0.10
  -1   0 -13    0.18    0.08
  -1   0 -13    0.22    0.09
   1   0  13    0.27    0.08
  -1   0  13    0.04    0.09
  -1   0  13    0.13    0.12
   1   0 -13    0.20    0.08
   1   0  13    0.26    0.08
   1   0 -13    0.09    0.10
   1   0  13    0.13    0.10
   1   0  13    0.16    0.12
  -1   0  13    0.35    0.12
  -1   0  13    0.13    0.08
  -1   0 -13    0.29    0.12
   1   0 -13    0.24    0.12
   1   0  13    0.10    0.08
  -1   0 -13    0.47    0.12
   1   0 -13    0.25    0.13
  -1  -1  13  308.10    8.71
  -1   1 -13  316.58    8.75
  -1  -1  13  300.00    8.65
   1  -1 -13  310.06    8.74
  -1   1 -13  319.61    8.75
   1  -1 -13  308.90    8.72
   1   1  13  300.21    8.61
   1  -1 -13  309.80    8.67
  -1   1 -13  309.03    8.71
  -1  -1  13  308.44    8.66
   1  -1 -13  307.93    8.79
  -1   1 -13  311.61    8.75
   1   1 -13  307.16    8.81
   1  -1  13  305.46    8.63
   1   1 -13  277.01    8.72
   1  -1  13  321.56    8.67
  -1   1  13  306.57    8.59
  -1  -1 -13  301.31    8.70
   1  -1  13  313.74    8.63
  -1  -1 -13  299.58    8.79
   1  -1  13  306.82    8.66
   1  -1  13  311.51    8.67
  -1   1  13  286.44    8.63
   1   1 -13  308.98    8.76
   1   1 -13  310.73    8.79
  -1   1  13  281.36    8.65
   1  -2 -13   25.75    0.90
   1   2  13   28.01    0.88
  -1   2 -13   28.95    1.01
   1  -2 -13   29.30    0.93
   1  -2 -13   26.30    0.90
  -1  -2  13   28.15    1.01
  -1  -2  13   27.99    0.94
  -1   2 -13   27.27    1.01
   1  -2 -13   26.54    0.98
  -1  -2  13   27.85    0.99
   1  -2 -13   28.48    1.00
  -1  -2 -13   27.65    1.01
  -1  -2 -13   27.31    0.89
   1   2 -13   29.79    1.02
   1  -2  13   26.23    0.98
   1  -2  13   26.60    0.87
   1  -2  13   26.77    0.97
  -1  -2 -13   27.58    0.96
   1  -2  13   26.25    0.88
   1   2 -13   29.93    1.02
  -1  -2 -13   28.84    0.95
  -1   3 -13   17.48    0.83
  -1  -3  13   13.90    0.74
   1  -3 -13   19.48    0.70
   1   3  13   14.07    0.62
  -1  -3  13   14.10    0.64
   1  -3 -13   17.16    0.72
  -1  -3  13   15.11    0.74
   1  -3 -13   17.53    0.83
   1  -3 -13   16.57    0.89
  -1   3 -13   15.65    0.63
  -1  -3 -13   17.47    0.74
   1  -3  13   13.87    0.71
  -1   3  13   13.97    0.64
   1   3 -13   17.95    0.83
   1  -3  13   13.81    0.72
  -1  -3 -13   17.90    0.72
  -1  -3 -13   18.27    0.84
   1  -3  13   12.59    0.52
   1  -3  13   14.12    0.74
   1  -3  13   13.93    0.56
  -1  -3 -13   18.63    0.79
   1  -4 -13    4.91    0.64
   1  -4 -13    4.83    0.41
   1  -4 -13    5.40    0.52
   1  -4 -13    4.14    0.58
  -1   4 -13    4.46    0.60
  -1  -4  13    3.25    0.43
  -1  -4  13    2.08    0.49
  -1  -4  13    4.10    0.64
  -1  -4 -13    3.91    0.59
  -1   4  13    2.66    0.46
  -1  -4 -13    4.25    0.64
   1  -4  13    4.11    0.60
   1   4 -13    3.60    0.55
   1  -4  13    2.97    0.53
  -1  -4 -13    6.08    0.62
   1  -4  13    3.90    0.58
   1  -5 -13    3.24    0.72
   1  -5 -13    3.03    0.69
  -1  -5  13    3.61    0.70
  -1   5 -13    4.84    0.74
  -1  -5  13    4.37    0.79
   1  -5 -13    4.21    0.65
   1   5  13    5.05    0.68
  -1  -5  13    4.54    0.79
   1   5 -13    5.31    0.76
  -1  -5 -13    4.41    0.70
   1  -5  13    4.18    0.72
   1  -5  13    3.50    0.73
   1  -5  13    4.99    0.80
  -1  -5 -13    3.52    0.79
  -1  -5 -13    5.01    0.73
  -1  -5 -13    4.03    0.65
   2   0  13  303.62    9.21
   2   0 -13  320.81    8.88
   2   0 -13  316.58    8.91
   2   0 -13  322.08    8.92
  -2   0 -13  320.05    8.84
  -2   0 -13  317.38    8.88
   2   0  13  334.83    9.20
  -2   0  13  329.73    9.23
   2   0  13  332.25    9.20
  -2   0 -13  313.03    8.86
   2   0  13  326.60    9.19
  -2   0 -13  311.04    8.89
   2   0 -13  277.34    8.88
   2   0  13  332.46    9.17
  -2   0  13  310.42    9.23
  -2   0  13  328.21    9.25
   2   0 -13  319.07    8.90
  -2   1 -13   38.34    1.19
  -2  -1  13   33.68    1.13
  -2  -1  13   32.73    1.09
  -2   1 -13   38.24    1.19
   2  -1 -13   39.62    1.22
   2   1  13   33.34    1.01
   2  -1 -13   39.51    1.21
   2  -1 -13   39.90    1.16
  -2   1 -13   37.90    1.16
   2   1  13   32.59    1.01
   2  -1 -13   38.54    1.18
  -2   1 -13   37.66    1.22
  -2   1  13   36.66    1.05
  -2   1  13   33.97    1.06
  -2  -1 -13   37.30    1.21
  -2  -1 -13   36.18    1.13
   2   1 -13   38.06    1.25
   2  -1  13   33.72    1.06
   2   1 -13   37.59    1.22
   2  -1  13   33.21    1.06
  -2  -1 -13   37.25    1.13
   2  -1  13   33.92    1.10
   2  -1  13   33.77    1.07
  -2  -1 -13   35.33    1.24
   2   1 -13   39.07    1.23
  -2   1  13   34.75    1.06
   2  -1  13   33.26    1.11
   2  -2 -13   12.02    0.51
   2  -2 -13   12.82    0.59
  -2  -2  13    8.84    0.46
  -2   2 -13   11.50    0.59
  -2  -2  13    9.27    0.50
   2   2  13    9.03    0.38
   2  -2 -13   12.30    0.58
  -2  -2  13    8.64    0.51
   2  -2 -13   13.40    0.51
   2  -2  13    8.65    0.48
  -2  -2 -13   14.39    0.61
   2  -2  13    8.83    0.36
  -2  -2 -13   13.21    0.53
  -2  -2 -13   13.55    0.57
   2   2 -13   12.63    0.59
   2  -2  13    9.40    0.47
   2  -2  13    8.85    0.35
   2  -2  13   10.48    0.50
   2   2 -13   12.84    0.60
  -2  -2 -13   13.64    0.49
   2  -3 -13   45.47    1.56
  -2  -3  13   48.41    1.75
   2   3  13   49.34    1.60
   2  -3 -13   47.62    1.64
   2  -3 -13   47.04    1.64
  -2   3 -13   49.75    1.67
  -2  -3  13   48.63    1.65
  -2  -3  13   49.02    1.72
   2  -3 -13   45.07    1.46
  -2  -3 -13   46.30    1.65
   2   3 -13   45.74    1.65
   2  -3  13   49.32    1.68
   2  -3  13   49.41    1.72
   2   3 -13   47.19    1.66
  -2  -3 -13   46.49    1.58
  -2  -3 -13   47.70    1.58
   2  -3  13   50.73    1.72
  -2  -4  13    1.58    0.49
   2  -4 -13    2.05    0.52
   2   4  13    2.16    0.44
   2  -4 -13    2.61    0.54
   2  -4 -13    1.51    0.42
  -2  -4  13    2.43    0.56
  -2   4 -13    2.17    0.52
  -2  -4  13    2.08    0.49
  -2  -4 -13    1.68    0.47
   2  -4  13    2.11    0.53
   2  -4  13    1.64    0.46
  -2  -4 -13    1.88    0.43
  -2  -4 -13    2.19    0.50
   2  -4  13    1.81    0.50
   2   4 -13    1.79    0.50
  -2   5 -13    3.17    0.68
   2   5  13    4.13    0.64
  -2  -5  13    4.42    0.81
   2  -5 -13    4.07    0.76
  -2  -5  13    3.29    0.75
   2  -5 -13    4.38    0.75
   2  -5 -13    2.80    0.61
   2  -5  13    4.19    0.72
   2   5 -13    4.09    0.69
  -2  -5 -13    3.84    0.75
  -2  -5 -13    2.87    0.71
  -2  -5 -13    3.20    0.61
  -2  -5 -13    3.39    0.59
   2  -5  13    4.22    0.71
   2  -5  13    2.80    0.69
   3   0 -13    0.24    0.15
  -3   0  13    0.08    0.14
  -3   0 -13    0.06    0.10
   3   0 -13   -0.01    0.12
   3   0  13    0.01    0.08
   3   0  13    0.02    0.10
  -3   0 -13    0.21    0.13
  -3   0  13   -0.06    0.11
   3   0  13    0.02    0.10
  -3   0 -13    0.03    0.10
   3   0 -13    0.09    0.12
   3  -1 -13   60.41    1.78
  -3  -1  13   35.21    1.22
   3  -1 -13   59.37    1.80
   3  -1 -13   60.89    1.79
   3  -1 -13   59.98    1.83
  -3  -1  13   36.82    1.20
   3   1  13   35.89    1.12
  -3   1 -13   58.86    1.82
  -3   1 -13   57.73    1.75
   3   1 -13   57.62    1.84
  -3  -1 -13   58.16    1.75
   3   1 -13   58.79    1.83
   3   1 -13   59.71    1.83
   3  -1  13   37.09    1.16
  -3   1  13   37.84    1.16
   3  -1  13   36.21    1.12
  -3   1  13   37.85    1.16
   3  -1  13   37.31    1.21
  -3  -1 -13   57.79    1.82
   3  -1  13   37.01    1.14
   3  -1  13   36.92    1.13
  -3  -1 -13   58.09    1.80
  -3   1  13   36.12    1.15
  -3  -2  13   62.79    1.98
   3  -2 -13   61.69    1.98
  -3  -2  13   63.20    2.02
   3   2  13   60.53    1.87
   3  -2 -13   61.97    1.93
   3  -2 -13   64.06    1.97
  -3   2 -13   63.20    2.02
   3  -2 -13   62.96    1.87
   3   2  13   59.53    1.87
  -3  -2  13   62.14    1.97
  -3  -2 -13   63.11    1.88
  -3  -2 -13   58.21    1.90
   3  -2  13   62.30    1.96
  -3   2  13   60.87    1.86
  -3  -2 -13   64.31    1.99
   3   2 -13   61.73    1.99
   3   2 -13   62.20    2.00
   3  -2  13   62.90    1.92
   3  -2  13   64.27    1.99
  -3  -2 -13   63.59    1.98
   3  -3 -13    3.92    0.40
   3  -3 -13    4.59    0.51
   3  -3 -13    4.14    0.48
   3   3  13    4.46    0.37
  -3  -3  13    5.02    0.50
  -3   3 -13    4.53    0.53
   3  -3 -13    4.40    0.46
  -3  -3  13    4.13    0.53
  -3  -3  13    5.12    0.53
  -3  -3 -13    4.98    0.52
   3  -3  13    4.75    0.51
   3   3 -13    4.42    0.48
   3  -3  13    4.64    0.50
  -3  -3 -13    4.85    0.46
   3   3 -13    3.82    0.48
  -3  -3 -13    4.38    0.41
   3  -3  13    4.10    0.43
  -3  -4  13    2.33    0.53
  -3   4 -13    3.24    0.55
  -3  -4  13    4.07    0.79
   3  -4 -13    4.25    0.54
  -3  -4  13    4.20    0.55
   3  -4 -13    3.72    0.62
   3  -4 -13    4.48    0.61
   3   4  13    4.03    0.48
   3   4 -13    5.43    0.65
   3  -4  13    2.81    0.55
   3  -4  13    3.28    0.55
  -3  -4 -13    4.28    0.56
  -3  -4 -13    4.76    0.58
  -3   5 -13    8.02    0.91
  -3  -5  13    7.62    0.72
   3  -5 -13    5.79    0.87
   3  -5 -13    6.00    0.82
  -3  -5  13    8.57    0.96
   3   5  13    8.33    0.73
  -3  -5  13    9.32    0.98
  -3  -5 -13    6.54    0.81
   3  -5  13    8.65    1.00
   3   5 -13    8.69    0.88
   3  -5  13    8.45    0.92
   3  -5  13    8.21    0.94
  -3  -5 -13    7.21    0.79
  -3  -5 -13    6.79    0.79
  -3  -5 -13    7.50    1.02
   4   0 -13   17.86    0.67
   4   0  13    7.38    0.36
   4   0  13    7.64    0.29
  -4   0  13    7.16    0.38
  -4   0 -13   18.23    0.58
   4   0 -13   17.57    0.66
  -4   0 -13   16.74    0.64
   4   0 -13   17.03    0.65
   4   1  13    5.49    0.31
  -4  -1  13    6.12    0.38
  -4  -1  13    5.97    0.38
   4  -1 -13   10.26    0.46
   4  -1 -13   10.84    0.49
  -4   1 -13   10.57    0.41
   4  -1 -13   10.86    0.47
  -4  -1 -13   10.32    0.49
   4  -1  13    6.77    0.38
   4   1 -13   10.10    0.48
  -4  -1 -13    9.06    0.42
   4  -1  13    5.94    0.26
  -4  -1 -13   10.48    0.46
   4  -1  13    5.96    0.26
   4   1 -13   10.56    0.50
   4  -1  13    5.39    0.27
   4   1 -13   10.57    0.49
  -4  -2  13    6.67    0.46
  -4   2 -13    6.70    0.47
   4   2  13    6.53    0.36
   4  -2 -13    6.02    0.33
   4  -2 -13    5.74    0.44
  -4  -2  13    6.22    0.46
   4  -2 -13    5.66    0.39
   4  -2 -13    6.48    0.41
  -4  -2 -13    6.65    0.33
   4  -2  13    5.81    0.34
   4   2 -13    6.39    0.46
  -4  -2 -13    6.86    0.46
   4  -2  13    6.24    0.44
  -4   2  13    5.22    0.32
  -4  -2 -13    6.24    0.31
   4   2 -13    6.35    0.44
  -4  -2 -13    7.28    0.46
   4  -2  13    6.78    0.43
   4  -3 -13   35.61    1.31
   4   3  13   38.72    1.35
   4  -3 -13   36.32    1.37
  -4   3 -13   38.50    1.42
   4  -3 -13   35.58    1.34
  -4  -3  13   38.07    1.53
  -4  -3  13   38.24    1.44
  -4  -3  13   38.64    1.46
  -4  -3 -13   36.14    1.24
  -4  -3 -13   34.53    1.34
   4   3 -13   34.84    1.37
  -4  -3 -13   35.66    1.37
   4  -3  13   40.63    1.47
   4   3 -13   36.92    1.37
   4  -3  13   41.75    1.39
   4  -3  13   40.03    1.50
   4  -4 -13    0.55    0.50
  -4  -4  13    1.71    0.57
  -4  -4  13    1.66    0.50
   4  -4 -13    0.69    0.40
   4  -4 -13    0.66    0.41
  -4   4 -13    0.62    0.50
  -4  -4  13    1.00    0.49
   4   4  13    1.28    0.39
  -4  -4 -13    0.84    0.43
   4  -4  13    0.83    0.48
  -4  -4 -13    0.53    0.50
   4  -4  13    1.01    0.48
  -4  -4 -13    1.09    0.48
   4  -4  13    1.06    0.43
   4  -5 -13    4.38    0.73
   4   5  13    6.35    0.74
   4  -5 -13    6.66    0.94
   4  -5 -13    6.82    0.83
  -4  -5  13    5.60    0.82
  -4  -5 -13    6.74    0.87
  -4  -5 -13    4.85    0.68
   4   5 -13    5.65    0.82
  -4  -5 -13    6.35    0.75
   4  -5  13    5.32    0.81
   4  -5  13    6.11    0.76
  -5   0  13   -0.09    0.17
   5   0  13    0.14    0.09
  -5   0 -13   -0.01    0.11
   5   0  13   -0.04    0.17
   5   0 -13   -0.04    0.18
  -5   0 -13    0.17    0.18
   5   0 -13    0.23    0.18
   5   0 -13    0.00    0.16
   5  -1 -13   35.30    1.20
   5   1  13   27.63    0.97
  -5  -1  13   27.49    1.02
   5  -1 -13   37.18    1.17
   5  -1 -13   35.89    1.22
  -5   1 -13   34.81    1.11
  -5  -1  13   28.51    1.03
   5  -1  13   28.92    0.95
   5   1 -13   34.92    1.20
   5   1 -13   34.61    1.21
  -5  -1 -13   34.46    1.21
   5  -1  13   27.78    0.92
   5  -1  13   29.01    1.03
   5   1 -13   34.91    1.22
  -5   1  13   29.70    0.97
  -5  -1 -13   35.46    1.15
  -5  -2  13   35.03    1.29
  -5  -2  13   36.98    1.28
   5  -2 -13   30.78    1.13
   5   2  13   34.50    1.18
   5  -2 -13   30.41    1.10
   5  -2 -13   30.64    1.06
  -5   2  13   36.08    1.30
   5  -2  13   35.14    1.23
  -5  -2 -13   29.33    0.94
   5  -2  13   31.81    1.11
   5   2 -13   30.60    1.15
   5  -2  13   34.23    1.28
  -5  -2 -13   28.44    1.12
   5   2 -13   29.36    1.11
  -5  -2 -13   30.83    1.10
   5  -2  13   36.11    1.12
  -5  -2 -13   28.19    0.94
   5  -3 -13    5.98    0.59
  -5  -3  13    6.48    0.59
  -5  -3  13    6.41    0.67
   5  -3 -13    5.23    0.49
  -5  -3  13    5.79    0.55
   5   3  13    5.73    0.46
   5  -3  13    5.81    0.44
  -5  -3 -13    5.08    0.42
   5   3 -13    6.06    0.58
  -5  -3 -13    6.31    0.62
  -5  -3 -13    6.31    0.57
   5   3 -13    6.83    0.58
   5  -3  13    6.34    0.54
   5  -3  13    6.25    0.56
  -5  -4  13   20.84    1.20
  -5  -4  13   21.75    1.14
   5  -4 -13   20.93    1.17
  -5  -4  13   21.42    1.17
   5   4  13   24.05    1.03
   5  -4 -13   19.78    1.05
   5  -4 -13   22.04    1.09
   5  -4  13   21.81    1.15
   5  -4  13   21.86    0.98
  -5  -4 -13   23.07    1.19
   5  -4  13   22.08    1.15
  -5  -4 -13   21.71    1.12
  -5  -4 -13   20.37    0.98
   5   4 -13   20.61    1.12
   5   5  13    6.66    0.78
   5  -5 -13    4.27    0.78
   5  -5 -13    4.10    0.85
   5  -5 -13    4.74    0.85
  -5  -5  13    5.75    0.82
  -5  -5  13    3.86    0.86
  -5  -5  13    5.37    0.88
   5   5 -13    4.45    1.18
  -5  -5 -13    4.07    0.93
  -5  -5 -13    5.25    0.78
   5  -5  13    6.16    0.87
  -5  -5 -13    4.82    0.79
   5  -5  13    7.31    0.81
   5  -5  13    6.96    1.34
   6   0 -13   36.88    1.26
  -6   0 -13   37.74    1.23
   6   0  13   36.33    1.23
   6   0 -13   36.07    1.22
  -6   0  13   36.47    1.20
   6   0 -13   35.79    1.26
  -6   0  13   34.90    1.22
   6   1  13    0.46    0.23
  -6   1 -13    1.14    0.22
  -6  -1  13    0.64    0.26
   6  -1 -13    1.07    0.23
   6  -1 -13    1.94    0.31
  -6  -1  13    0.61    0.28
   6  -1 -13    1.22    0.27
   6  -1  13    0.69    0.19
  -6  -1 -13    1.12    0.23
   6   1 -13    1.42    0.28
   6   1 -13    1.70    0.32
  -6  -1 -13    0.78    0.27
   6  -1  13    0.33    0.23
  -6   1  13    0.61    0.21
   6  -2 -13   28.62    1.11
   6  -2 -13   29.01    1.06
   6  -2 -13   29.79    1.15
  -6  -2  13   30.62    1.20
   6   2  13   29.85    1.10
  -6   2  13   30.77    1.03
   6  -2  13   31.42    1.14
   6  -2  13   30.92    1.19
   6   2 -13   28.99    1.12
  -6  -2 -13   30.93    1.16
  -6  -2 -13   29.48    1.10
   6   2 -13   29.95    1.17
  -6  -3  13    9.92    0.70
   6  -3 -13   14.66    0.79
  -6  -3  13    8.98    0.70
   6  -3 -13   13.73    0.82
  -6  -3  13   10.44    0.75
   6   3  13    9.67    0.60
   6  -3 -13   13.59    0.72
   6   3 -13   11.84    0.76
  -6  -3 -13   13.54    0.84
  -6  -3 -13   12.81    0.80
   6  -3  13   11.09    0.73
   6   3 -13   14.54    0.81
  -6  -3 -13   12.43    0.61
   6  -3  13    9.10    0.50
   6  -3  13    9.92    0.68
   6  -4 -13    3.73    0.67
   6   4  13    4.05    0.57
  -6  -4  13    5.60    0.81
  -6  -4  13    4.70    0.81
  -6  -4  13    4.02    0.71
   6  -4 -13    4.09    0.61
   6  -4 -13    3.66    0.59
   6  -4  13    4.39    0.68
  -6  -4 -13    3.74    0.69
   6  -4  13    4.60    0.66
   6  -4  13    6.09    0.63
  -6  -4 -13    3.00    0.63
  -6  -4 -13    4.81    0.52
   6   4 -13    4.28    0.67
   7   0 -13   -0.12    0.21
   7   0 -13   -0.06    0.24
  -7   0 -13   -0.10    0.23
   7   0 -13    0.06    0.21
  -7   0  13   -0.08    0.23
  -7   0  13   -0.20    0.19
   7   0  13   -0.02    0.21
   7   1  13    4.47    0.40
  -7  -1  13    4.54    0.48
   7  -1 -13    8.08    0.52
   7  -1 -13    8.57    0.45
  -7   1 -13    7.22    0.44
  -7  -1  13    4.55    0.40
   7  -1 -13    8.42    0.53
   7   1 -13    8.53    0.60
  -7   1  13    4.41    0.37
  -7  -1 -13    8.29    0.44
   7  -1  13    4.20    0.42
  -7  -1 -13    9.12    0.56
   7  -1  13    3.94    0.32
   7   1 -13    8.02    0.50
   7   2  13    8.35    0.52
  -7  -2  13    8.55    0.63
   7  -2 -13    5.90    0.54
   7  -2 -13    6.62    0.44
   7  -2 -13    5.59    0.51
  -7  -2  13    8.89    0.61
   7   2 -13    4.89    0.52
  -7   2  13    7.96    0.44
  -7  -2 -13    6.35    0.50
   7  -2  13    7.26    0.53
  -7  -2 -13    5.88    0.56
   7  -2  13    7.85    0.59
   7   2 -13    5.98    0.54
   7  -3 -13    0.66    0.36
[truncated: 800,611 more chars]
