# Supplementary material for: Crystal structure, Hirshfeld surface, DFT and mol­ecular docking studies of 2-{4-[(E)-(4-acetylphen­yl)diazen­yl]phen­yl}-1-(5-bromo­thio­phen-2-yl)ethanone; a compound with bromine⋯oxygen-type contacts
Source: Acta Crystallogr E Crystallogr Commun. 2024 Nov 22;80(Pt 12):1308–12. doi: 10.1107/S2056989024010776 (PMC11789173; doi:10.1107/S2056989024010776)
Supplement: Supplementary file 2 [file e-80-01308-Isup3.hkl]

data_I                                                                          
_shelx_title ' fastscan_01_a.res in Pna2(1)'                                    
_shelx_refln_list_code          4                                               
_shelx_F_calc_maximum      200.13                                               
_exptl_crystal_F_000       864.00                                               
_reflns_d_resolution_high  0.6987                                               
                                                                                
loop_                                                                           
 _space_group_symop_operation_xyz                                               
 'x, y, z'                                                                      
 '-x, -y, z+1/2'                                                                
 '-x+1/2, y+1/2, z+1/2'                                                         
 'x+1/2, -y+1/2, z'                                                             
                                                                                
_cell_length_a    10.5425                                                       
_cell_length_b     3.8532                                                       
_cell_length_c    42.4186                                                       
_cell_angle_alpha  90.000                                                       
_cell_angle_beta   90.000                                                       
_cell_angle_gamma  90.000                                                       
                                                                                
_shelx_F_squared_multiplier     1.000                                           
                                                                                
loop_                                                                           
 _refln_index_h                                                                 
 _refln_index_k                                                                 
 _refln_index_l                                                                 
 _refln_F_squared_calc                                                          
 _refln_F_squared_meas                                                          
 _refln_F_squared_sigma                                                         
 _refln_observed_status                                                         
   0   0 -60       1191.20       1184.12        42.19 o                         
   2   0 -60       1260.21       1230.70        33.43 o                         
   2   0 -59        212.33        250.25        14.83 o                         
   0   1 -59        860.60        910.02        23.26 o                         
   1   1 -59        947.67        977.92        18.69 o                         
   2   1 -59        167.57        156.19        10.83 o                         
   0   0 -58       1718.62       1723.07        55.79 o                         
   2   0 -58        946.55        971.38        22.11 o                         
   4   0 -58        247.14        267.23        19.36 o                         
   1   1 -58          9.78         28.34         7.47 o                         
   2   1 -58        326.69        315.01        12.03 o                         
   3   1 -58        191.57        236.30        13.97 o                         
   2   0 -57        200.30        242.03        13.34 o                         
   4   0 -57       1607.65       1649.85        52.03 o                         
   0   1 -57        162.89        165.93        13.42 o                         
   1   1 -57        481.79        494.73        11.28 o                         
   2   1 -57        159.37        189.94         9.82 o                         
   3   1 -57        503.31        502.73        14.62 o                         
   4   1 -57        128.23        154.86        10.42 o                         
   0   0 -56       1518.97       1503.87       101.63 o                         
   2   0 -56        481.56        540.06        16.09 o                         
   4   0 -56         22.80         40.62        12.38 o                         
   1   1 -56         99.95        137.96         7.16 o                         
   2   1 -56        247.59        247.84         9.07 o                         
   3   1 -56        486.96        537.37        12.22 o                         
   4   1 -56        151.66        167.67         9.47 o                         
   5   1 -56        474.85        488.76        13.88 o                         
   0   2 -56         45.67         58.28        10.31 o                         
   1   2 -56        269.76        251.46        10.72 o                         
   2   2 -56         88.68        113.63        19.53 o                         
   2   0 -55        879.84        895.39        19.83 o                         
   4   0 -55        285.21        303.47        17.81 o                         
   6   0 -55        518.34        481.18        23.20 o                         
   0   1 -55        207.77        202.90        10.81 o                         
   1   1 -55        556.02        570.05        10.80 o                         
   2   1 -55        237.97        245.09         8.82 o                         
   3   1 -55        459.88        466.48        12.81 o                         
   4   1 -55        127.78        147.55         8.56 o                         
   5   1 -55         57.31         65.47         9.34 o                         
   1   2 -55         91.92        109.53         8.56 o                         
   2   2 -55         60.98         90.83         8.97 o                         
   3   2 -55        351.20        351.47        13.38 o                         
   0   0 -54       1138.19       1228.62        33.40 o                         
   2   0 -54       1042.71       1028.81        30.24 o                         
   4   0 -54       1028.43       1036.98        38.19 o                         
   6   0 -54        167.38        168.38        17.39 o                         
   1   1 -54         37.92         71.60         6.50 o                         
   2   1 -54         88.75        104.66         6.89 o                         
   3   1 -54         33.96         50.66         8.50 o                         
   4   1 -54         31.23         34.32         7.40 o                         
   5   1 -54        477.36        459.06        14.88 o                         
   6   1 -54        225.95        241.65        11.99 o                         
   0   2 -54        431.63        444.09        15.02 o                         
   1   2 -54        543.31        535.14        11.44 o                         
   2   2 -54        516.71        547.32        13.06 o                         
   3   2 -54        212.69        254.77        11.03 o                         
   4   2 -54         66.15         83.45         8.97 o                         
   2   0 -53        137.88        195.12        11.20 o                         
   4   0 -53        326.37        360.10        15.96 o                         
   6   0 -53        984.56        958.57        22.93 o                         
   0   1 -53        142.92        153.79         9.42 o                         
   1   1 -53       1540.95       1546.06        17.98 o                         
   2   1 -53        170.62        174.32         7.60 o                         
   3   1 -53        643.31        629.93        12.37 o                         
   4   1 -53        141.73        158.79         8.56 o                         
   5   1 -53        493.26        542.71        13.61 o                         
   6   1 -53        165.71        152.85        13.47 o                         
   1   2 -53         75.56         88.00         7.30 o                         
   2   2 -53        161.09        178.62         8.89 o                         
   3   2 -53        237.94        247.59        11.12 o                         
   4   2 -53        135.29        144.55         9.92 o                         
   0   0 -52       2045.56       1986.56        44.30 o                         
   2   0 -52        672.90        659.51        16.39 o                         
   4   0 -52       1444.81       1441.22        28.49 o                         
   6   0 -52        974.54       1058.17        30.41 o                         
   1   1 -52        180.90        200.44         7.34 o                         
   2   1 -52         55.66         55.47         6.26 o                         
   3   1 -52         90.24        106.11         6.67 o                         
   4   1 -52        201.72        238.53         9.21 o                         
   5   1 -52        371.24        403.90        13.00 o                         
   6   1 -52        230.88        256.80        11.09 o                         
   7   1 -52        624.32        627.19        16.81 o                         
   0   2 -52       1236.34       1203.41        24.97 o                         
   1   2 -52        149.88        139.04         8.08 o                         
   2   2 -52        291.30        325.95        10.28 o                         
   3   2 -52        562.48        626.12        12.86 o                         
   4   2 -52        276.92        303.18        11.98 o                         
   5   2 -52        531.60        541.47        15.61 o                         
   2   0 -51         26.59         55.65         7.04 o                         
   4   0 -51         50.32        105.31         9.68 o                         
   6   0 -51        477.70        520.37        16.91 o                         
   8   0 -51        921.02        957.64        35.64 o                         
   0   1 -51         26.95         53.69         7.47 o                         
   1   1 -51        452.95        445.17         9.11 o                         
   2   1 -51        101.85        118.56         6.72 o                         
   3   1 -51       1009.34       1028.92        14.44 o                         
   4   1 -51        403.00        448.21        10.49 o                         
   5   1 -51        955.16       1010.73        18.87 o                         
   6   1 -51        413.09        436.52        14.37 o                         
   7   1 -51        289.74        287.69        15.10 o                         
   1   2 -51         68.01         85.31         7.19 o                         
   2   2 -51         34.17         40.35         6.52 o                         
   3   2 -51         57.11         76.29         7.02 o                         
   4   2 -51         89.50        103.97         9.96 o                         
   5   2 -51        259.79        272.34        15.88 o                         
   6   2 -51        105.83        120.75        11.48 o                         
   0   0 -50        529.27        565.32        20.84 o                         
   2   0 -50       1060.43        991.75        18.67 o                         
   4   0 -50       1749.01       1829.53        28.90 o                         
   6   0 -50       1165.00       1207.68        30.39 o                         
   8   0 -50         63.81         77.89        16.25 o                         
   1   1 -50        120.23        148.17         6.47 o                         
   2   1 -50         36.90         57.72         5.67 o                         
   3   1 -50         49.92         63.23         5.81 o                         
   4   1 -50         38.24         63.27         6.56 o                         
   5   1 -50        296.09        364.00        11.23 o                         
   6   1 -50        101.36        128.99         9.50 o                         
   7   1 -50        497.11        500.25        13.52 o                         
   8   1 -50        516.74        507.77        16.47 o                         
   0   2 -50        551.82        576.22        18.17 o                         
   1   2 -50        389.56        431.75        10.26 o                         
   2   2 -50        530.91        512.63        10.59 o                         
   3   2 -50        461.16        509.18        11.60 o                         
   4   2 -50        250.45        274.92        10.69 o                         
   5   2 -50        581.54        596.12        16.15 o                         
   6   2 -50         66.98         88.35        10.21 o                         
   1   3 -50         74.28        101.47         9.74 o                         
   2   3 -50          6.15         27.03         9.03 o                         
   2   0 -49          8.79         40.22         6.41 o                         
   4   0 -49        143.30        217.46        10.40 o                         
   6   0 -49       1452.75       1552.62        31.74 o                         
   8   0 -49       1017.71       1008.39        51.43 o                         
   0   1 -49         76.92         78.44         7.55 o                         
   1   1 -49        905.49        862.57        12.06 o                         
   2   1 -49        170.84        204.11         7.15 o                         
   3   1 -49       1095.55       1087.84        15.09 o                         
   4   1 -49        339.17        350.65         9.47 o                         
   5   1 -49       1382.77       1449.20        22.47 o                         
   6   1 -49        173.16        154.59         9.40 o                         
   7   1 -49        239.97        248.91        10.62 o                         
   8   1 -49         36.49         46.83        10.04 o                         
   1   2 -49         55.20         68.18         6.33 o                         
   2   2 -49        224.41        243.99         9.24 o                         
   3   2 -49         61.03         93.80         7.25 o                         
   4   2 -49        292.40        317.31        10.88 o                         
   5   2 -49        250.16        283.69        16.58 o                         
   6   2 -49        209.90        208.79        14.57 o                         
   7   2 -49        447.64        489.50        17.56 o                         
   0   3 -49        657.91        622.18        24.00 o                         
   1   3 -49        497.97        501.56        14.97 o                         
   2   3 -49        609.72        653.01        21.04 o                         
   3   3 -49         36.69         42.28         9.32 o                         
   0   0 -48        533.93        556.38        34.17 o                         
   2   0 -48       1519.24       1428.65        21.74 o                         
   4   0 -48       1860.59       1896.65        29.03 o                         
   6   0 -48       1905.12       1975.24        34.68 o                         
   8   0 -48        101.68        130.19        12.02 o                         
   1   1 -48          3.65         26.51         4.62 o                         
   2   1 -48        162.25        171.91         6.94 o                         
   3   1 -48        164.17        221.92         7.94 o                         
   4   1 -48         51.85         64.58         6.62 o                         
   5   1 -48        293.63        348.70        10.85 o                         
   6   1 -48        327.03        344.55        11.06 o                         
   7   1 -48       1289.49       1301.19        34.91 o                         
   8   1 -48        293.86        285.76        13.59 o                         
   0   2 -48        801.04        822.40        18.40 o                         
   1   2 -48        314.61        308.95         8.91 o                         
   2   2 -48        828.00        815.35        13.47 o                         
   3   2 -48        626.77        626.73        12.12 o                         
   4   2 -48        207.78        212.56        10.07 o                         
   5   2 -48        450.99        445.48        14.45 o                         
   6   2 -48        309.84        324.68        12.74 o                         
   7   2 -48        114.31        129.33        11.65 o                         
   1   3 -48        103.06        112.42         8.51 o                         
   2   3 -48          6.36         29.93         9.06 o                         
   3   3 -48        301.73        319.61        14.69 o                         
   4   3 -48         73.31         78.93        11.28 o                         
   2   0 -47        136.79        193.95         9.72 o                         
   4   0 -47        588.12        670.18        16.04 o                         
   6   0 -47        867.71        827.95        19.71 o                         
   8   0 -47        941.64        966.15        35.13 o                         
   0   1 -47        355.45        330.79        11.20 o                         
   1   1 -47       1250.48       1228.24        14.33 o                         
   2   1 -47        248.05        261.76         7.14 o                         
   3   1 -47       1279.23       1244.99        16.01 o                         
   4   1 -47        406.55        385.74         9.35 o                         
   5   1 -47        663.96        698.69        19.16 o                         
   6   1 -47        108.57        122.78         7.67 o                         
   7   1 -47        329.44        354.41        10.73 o                         
   8   1 -47          3.60          5.74         7.28 o                         
   9   1 -47          6.37          0.00         8.76 o                         
   1   2 -47        100.79        137.26         7.42 o                         
   2   2 -47        139.65        169.46         8.36 o                         
   3   2 -47        263.22        253.39         8.17 o                         
   4   2 -47        245.22        243.09        10.28 o                         
   5   2 -47        307.27        298.94        11.73 o                         
   6   2 -47         62.30         74.43         9.35 o                         
   7   2 -47        413.30        404.24        16.48 o                         
   0   3 -47        938.65        939.73        25.36 o                         
   1   3 -47        260.52        252.24        14.18 o                         
   2   3 -47        467.04        488.05        14.47 o                         
   3   3 -47        105.10        111.76         9.99 o                         
   4   3 -47        285.27        314.16        18.32 o                         
   0   0 -46       2589.61       2655.92        53.21 o                         
   2   0 -46       2936.41       2907.65        37.08 o                         
   4   0 -46       1116.48       1130.24        20.41 o                         
   6   0 -46         11.07         38.49         8.58 o                         
   8   0 -46         79.30         92.20        10.10 o                         
   1   1 -46         30.05         72.00         5.09 o                         
   2   1 -46        295.94        291.66         7.83 o                         
   3   1 -46        499.27        549.84        10.80 o                         
   4   1 -46        373.82        345.38         8.96 o                         
   5   1 -46        571.29        583.00        11.49 o                         
   6   1 -46         48.91         73.49         7.07 o                         
   7   1 -46         63.96         68.08         6.93 o                         
   8   1 -46         64.21         66.67         7.82 o                         
   9   1 -46        247.41        275.60        11.60 o                         
   0   2 -46        873.85        875.18        23.52 o                         
   1   2 -46       1099.56       1080.10        15.34 o                         
   2   2 -46        326.92        320.35         8.49 o                         
   3   2 -46        549.21        575.60        10.41 o                         
   4   2 -46        273.11        269.98         9.60 o                         
   5   2 -46         84.80         85.67         8.57 o                         
   6   2 -46         81.70        100.00         9.19 o                         
   7   2 -46         91.28        117.96        10.33 o                         
   8   2 -46         75.55         73.41        10.05 o                         
   1   3 -46        107.71        113.70         8.17 o                         
   2   3 -46        300.25        331.04        16.03 o                         
   3   3 -46        131.09        123.57         9.84 o                         
   4   3 -46        333.60        301.32        21.01 o                         
   5   3 -46         20.42         18.40        10.57 o                         
   2   0 -45       1118.06       1117.91        17.81 o                         
   4   0 -45        929.22        995.07        18.75 o                         
   6   0 -45        298.11        278.54        16.10 o                         
   8   0 -45        490.55        565.15        21.09 o                         
  10   0 -45        261.61        260.04        17.91 o                         
   0   1 -45       1052.78       1054.90        19.15 o                         
   1   1 -45       2497.12       2494.49        24.18 o                         
   2   1 -45        281.27        313.80         7.38 o                         
   3   1 -45        977.92        973.02        13.63 o                         
   4   1 -45        110.92        126.09         6.71 o                         
   5   1 -45        174.33        205.05         9.66 o                         
   6   1 -45         87.75         90.85         6.87 o                         
   7   1 -45        107.58        124.56         8.00 o                         
   8   1 -45         51.16         56.99         7.65 o                         
   9   1 -45         42.62         42.69         8.87 o                         
   1   2 -45        185.52        239.45         7.86 o                         
   2   2 -45         94.02        107.26         6.29 o                         
   3   2 -45        566.94        546.42         9.66 o                         
   4   2 -45        106.07        130.72         8.41 o                         
   5   2 -45        435.26        422.78        12.28 o                         
   6   2 -45        205.92        202.11        10.57 o                         
   7   2 -45        326.51        354.07        18.47 o                         
   8   2 -45        356.74        342.16        15.12 o                         
   0   3 -45        798.87        766.36        20.04 o                         
   1   3 -45         32.40         41.21         7.03 o                         
   2   3 -45        603.68        641.37        15.39 o                         
   3   3 -45        163.24        185.32        10.98 o                         
   4   3 -45        361.82        389.24        13.46 o                         
   5   3 -45        141.84        151.63        12.33 o                         
   0   0 -44       5991.39       5764.71        87.73 o                         
   2   0 -44       2931.98       2858.01        36.06 o                         
   4   0 -44        248.34        283.27        12.48 o                         
   6   0 -44         63.22         84.34         9.05 o                         
   8   0 -44        689.48        672.97        21.71 o                         
  10   0 -44         59.00         51.30        12.66 o                         
   1   1 -44        174.08        227.13         6.29 o                         
   2   1 -44        522.59        523.78         8.82 o                         
   3   1 -44        766.45        801.08        11.33 o                         
   4   1 -44        554.50        536.44        10.23 o                         
   5   1 -44        760.84        822.71        13.26 o                         
   6   1 -44        180.53        191.78         8.02 o                         
   7   1 -44        308.17        314.79         9.47 o                         
   8   1 -44         20.10         17.90         6.92 o                         
   9   1 -44        723.03        721.35        15.46 o                         
  10   1 -44         85.46         86.21        11.65 o                         
   0   2 -44        563.93        572.86        21.57 o                         
   1   2 -44       1557.87       1539.62        19.91 o                         
   2   2 -44        554.27        576.04        10.73 o                         
   3   2 -44        430.77        480.32         9.05 o                         
   4   2 -44        921.42        937.06        15.07 o                         
   5   2 -44        137.37        128.70         8.36 o                         
   6   2 -44        118.07        130.73         9.32 o                         
   7   2 -44         18.75         28.08         8.45 o                         
   8   2 -44         33.57         26.97        10.49 o                         
   1   3 -44         10.30         17.46         6.51 o                         
   2   3 -44         72.01         80.41         7.84 o                         
   3   3 -44        121.06        120.59         9.58 o                         
   4   3 -44        321.64        321.84        13.51 o                         
   5   3 -44        109.97        115.71        10.90 o                         
   6   3 -44        403.27        396.03        17.06 o                         
   2   0 -43       2163.83       2104.32        27.93 o                         
   4   0 -43       1083.07       1190.08        19.91 o                         
   6   0 -43        348.00        393.65        13.54 o                         
   8   0 -43        301.85        317.86        13.29 o                         
  10   0 -43        607.72        624.59        32.09 o                         
   0   1 -43       3152.02       2910.24        36.82 o                         
   1   1 -43       3086.88       3013.84        27.87 o                         
   2   1 -43        402.60        442.84         7.98 o                         
   3   1 -43        947.60        943.48        12.39 o                         
   4   1 -43        107.67        113.71         6.56 o                         
   5   1 -43        133.02        185.00         8.70 o                         
   6   1 -43         54.89         59.34         6.21 o                         
   7   1 -43         85.95         86.84         6.87 o                         
   8   1 -43         37.63         44.74         7.38 o                         
   9   1 -43        188.56        186.73         9.70 o                         
  10   1 -43        169.84        168.29        11.53 o                         
   1   2 -43        489.32        545.73        10.43 o                         
   2   2 -43          4.60         16.21         4.87 o                         
   3   2 -43        717.69        668.78        10.49 o                         
   4   2 -43        430.01        458.90        12.11 o                         
   5   2 -43        246.26        249.48         9.82 o                         
   6   2 -43        474.29        470.93        13.05 o                         
   7   2 -43         44.25         68.52         8.78 o                         
   8   2 -43        168.23        187.05        11.53 o                         
   9   2 -43         21.10         24.91         9.03 o                         
   0   3 -43       1217.92       1201.72        27.78 o                         
   1   3 -43         27.68         30.99         6.71 o                         
   2   3 -43        721.18        745.31        16.55 o                         
   3   3 -43        326.32        337.05        12.38 o                         
   4   3 -43        307.85        308.40        13.17 o                         
   5   3 -43        234.91        216.43        13.47 o                         
   6   3 -43        120.86        152.03        13.70 o                         
   0   0 -42       3577.44       3862.46        60.56 o                         
   2   0 -42       2554.76       2550.92        32.44 o                         
   4   0 -42        618.86        667.66        13.79 o                         
   6   0 -42        126.94        154.24        11.44 o                         
   8   0 -42         61.12         64.67         9.30 o                         
  10   0 -42        257.85        273.04        17.26 o                         
   1   1 -42         85.29        143.15         5.65 o                         
   2   1 -42        613.99        608.75         9.09 o                         
   3   1 -42        926.48        958.19        12.39 o                         
   4   1 -42        127.28        135.19         5.82 o                         
   5   1 -42        585.33        611.68        15.04 o                         
   6   1 -42         34.28         24.16         5.46 o                         
   7   1 -42        312.50        301.23         8.97 o                         
   8   1 -42         29.27         18.73         6.18 o                         
   9   1 -42        251.92        287.04        10.73 o                         
  10   1 -42         21.90         37.45         9.30 o                         
   0   2 -42        211.80        229.44        10.99 o                         
   1   2 -42       2090.52       2053.86        24.10 o                         
   2   2 -42        530.03        526.81         9.64 o                         
   3   2 -42        369.53        425.93         8.34 o                         
   4   2 -42        347.56        340.59         9.07 o                         
   5   2 -42        149.06        166.85        10.57 o                         
   6   2 -42        228.60        251.95        11.12 o                         
   7   2 -42        116.30        109.13         9.25 o                         
   8   2 -42        116.94        110.53        10.07 o                         
   9   2 -42         42.81         45.37         9.35 o                         
   1   3 -42         58.61         57.00         6.88 o                         
   2   3 -42         63.04         90.95         8.08 o                         
   3   3 -42          4.23         14.98         7.76 o                         
   4   3 -42        140.63        142.98        10.87 o                         
   5   3 -42         20.29         28.94         8.84 o                         
   6   3 -42        266.04        262.29        14.92 o                         
   7   3 -42        159.01        167.01        13.49 o                         
   2   0 -41       1004.90       1022.47        16.06 o                         
   4   0 -41       1719.43       1712.71        25.45 o                         
   6   0 -41        705.84        724.75        24.04 o                         
   8   0 -41         97.71         91.87        10.20 o                         
  10   0 -41        492.39        498.05        23.32 o                         
   0   1 -41        630.70        577.89        13.07 o                         
   1   1 -41       1644.29       1799.00        17.48 o                         
   2   1 -41        557.10        596.91         9.28 o                         
   3   1 -41       1024.60       1043.49        12.75 o                         
   4   1 -41        339.13        339.73         7.40 o                         
   5   1 -41        512.45        547.68        12.33 o                         
   6   1 -41        110.26        120.47         7.04 o                         
   7   1 -41        119.65        120.00         7.03 o                         
   8   1 -41        105.42        124.81         7.32 o                         
   9   1 -41         70.41         86.65         8.25 o                         
  10   1 -41        117.90        132.03        10.09 o                         
   1   2 -41         35.60         81.50         5.49 o                         
   2   2 -41        112.70        148.44         8.82 o                         
   3   2 -41        391.70        365.97         8.55 o                         
   4   2 -41         64.59         87.90         6.26 o                         
   5   2 -41        498.76        481.90        11.42 o                         
   6   2 -41        345.08        377.17        11.56 o                         
   7   2 -41        385.11        356.53        12.18 o                         
   8   2 -41        742.81        753.39        23.71 o                         
   9   2 -41         74.64         74.80        10.29 o                         
   0   3 -41        953.42        994.55        22.64 o                         
   1   3 -41         43.54         51.15         6.65 o                         
   2   3 -41        806.57        858.59        24.48 o                         
   3   3 -41         68.26         90.11         7.60 o                         
   4   3 -41        490.72        524.92        14.08 o                         
   5   3 -41        300.13        294.25        17.32 o                         
   6   3 -41        186.74        222.32        13.86 o                         
   7   3 -41        228.93        235.16        16.72 o                         
   1   4 -41         21.10         54.95         9.29 o                         
   0   0 -40       3495.89       3486.29        55.51 o                         
   2   0 -40       3336.86       3263.28        39.64 o                         
   4   0 -40       1393.23       1458.35        22.37 o                         
   6   0 -40        342.05        372.18        12.61 o                         
   8   0 -40        111.90        104.86         9.68 o                         
  10   0 -40        376.98        403.33        18.22 o                         
   1   1 -40        394.92        388.48         6.91 o                         
   2   1 -40        300.43        284.93         7.09 o                         
   3   1 -40       1028.68       1032.56        12.19 o                         
   4   1 -40        392.12        369.29         7.44 o                         
   5   1 -40        712.74        718.60        11.72 o                         
   6   1 -40        639.20        652.54        13.04 o                         
   7   1 -40        608.46        607.14        11.59 o                         
   8   1 -40        245.31        241.33        12.38 o                         
   9   1 -40        410.52        409.88        12.10 o                         
  10   1 -40         49.15         39.48         8.02 o                         
  11   1 -40        738.44        708.97        21.26 o                         
   0   2 -40       1335.06       1375.64        28.22 o                         
   1   2 -40       1092.15       1079.08        13.80 o                         
   2   2 -40       1035.73       1063.30        13.85 o                         
   3   2 -40        755.65        760.38        10.74 o                         
   4   2 -40        490.91        480.91        10.91 o                         
   5   2 -40        286.06        298.31         9.76 o                         
   6   2 -40        418.05        417.22        10.76 o                         
   7   2 -40        195.17        214.07        10.64 o                         
   8   2 -40         50.40         61.11         7.82 o                         
   9   2 -40        240.68        237.71        11.56 o                         
   1   3 -40        104.11         93.71         7.57 o                         
   2   3 -40        208.93        254.54         9.87 o                         
   3   3 -40        510.41        489.80        11.61 o                         
   4   3 -40        353.71        388.30        12.64 o                         
   5   3 -40         39.81         51.73         9.85 o                         
   6   3 -40        525.02        551.53        17.69 o                         
   7   3 -40        806.28        755.63        25.06 o                         
   0   4 -40         20.95         19.46        13.18 o                         
   1   4 -40        735.60        707.88        21.77 o                         
   2   4 -40          2.56         18.64         8.67 o                         
   2   0 -39        773.73        605.52        11.41 o                         
   4   0 -39       1487.48       1468.51        22.22 o                         
   6   0 -39       1389.70       1383.25        28.25 o                         
   8   0 -39       1411.07       1397.79        30.25 o                         
  10   0 -39        453.04        415.59        17.89 o                         
   0   1 -39        124.10        113.10         6.61 o                         
   1   1 -39       2982.12       2950.24        25.82 o                         
   2   1 -39        783.99        770.45        10.42 o                         
   3   1 -39       3160.85       2988.18        27.15 o                         
   4   1 -39        653.66        614.20         9.33 o                         
   5   1 -39        675.89        704.61        14.75 o                         
   6   1 -39          8.29         18.68         5.17 o                         
   7   1 -39        139.81        162.45         7.34 o                         
   8   1 -39         29.07         40.45         5.82 o                         
   9   1 -39         44.22         43.61         7.12 o                         
  10   1 -39         67.52         58.98         8.47 o                         
  11   1 -39         78.13        107.29        10.56 o                         
   1   2 -39         80.14        107.90         5.63 o                         
   2   2 -39        392.42        423.64         8.04 o                         
   3   2 -39        179.58        195.90         7.58 o                         
   4   2 -39        384.97        375.92        10.97 o                         
   5   2 -39       1052.32       1052.27        19.85 o                         
   6   2 -39        210.51        213.97         8.64 o                         
   7   2 -39        831.47        817.47        16.94 o                         
   8   2 -39        163.36        167.99         9.47 o                         
   9   2 -39        509.20        530.06        17.31 o                         
  10   2 -39         93.84        109.54        12.44 o                         
   0   3 -39       1478.77       1436.13        27.92 o                         
   1   3 -39        404.96        416.29        10.35 o                         
   2   3 -39       1015.87       1014.48        16.63 o                         
   3   3 -39        224.15        222.67         9.06 o                         
   4   3 -39        373.16        419.37        12.40 o                         
   5   3 -39        289.78        258.17        14.93 o                         
   6   3 -39        161.48        182.83        12.42 o                         
   7   3 -39        123.36        122.83        12.86 o                         
   8   3 -39         30.91         58.13        11.34 o                         
   1   4 -39        181.83        226.50        13.74 o                         
   2   4 -39        182.61        162.38        16.98 o                         
   3   4 -39        389.46        373.79        13.73 o                         
   0   0 -38       4707.38       4393.21        78.70 o                         
   2   0 -38       2493.70       2451.37        30.74 o                         
   4   0 -38       3602.94       3581.99        46.40 o                         
   6   0 -38       1921.17       1903.02        31.16 o                         
   8   0 -38         28.89         78.72         9.06 o                         
  10   0 -38        106.41        116.38        13.04 o                         
   1   1 -38        127.40        151.75         5.15 o                         
   2   1 -38         10.85         16.91         3.54 o                         
   3   1 -38         16.17         59.61         4.99 o                         
   4   1 -38         32.08         36.50         4.43 o                         
   5   1 -38        397.48        423.20         8.86 o                         
   6   1 -38        309.17        342.34         8.52 o                         
   7   1 -38       1864.75       1870.32        23.49 o                         
   8   1 -38        589.22        563.83        11.53 o                         
   9   1 -38        592.71        599.72        13.04 o                         
  10   1 -38        493.92        493.42        15.08 o                         
  11   1 -38        504.51        535.30        19.25 o                         
   0   2 -38       1734.61       1638.84        27.19 o                         
   1   2 -38       1538.52       1481.47        16.71 o                         
   2   2 -38        745.79        750.17        11.77 o                         
   3   2 -38        783.08        812.77        11.28 o                         
   4   2 -38        430.32        436.83         9.73 o                         
   5   2 -38        398.61        429.13        10.52 o                         
   6   2 -38        392.23        391.65        10.74 o                         
   7   2 -38        245.45        270.51        11.47 o                         
   8   2 -38        115.58        105.81         8.50 o                         
   9   2 -38         80.49        106.38         8.63 o                         
  10   2 -38        259.93        257.03        13.38 o                         
   1   3 -38        239.01        249.82         9.14 o                         
   2   3 -38        111.90        175.17         8.43 o                         
   3   3 -38        270.85        264.80        10.09 o                         
   4   3 -38        462.74        452.10        12.48 o                         
   5   3 -38         14.19         19.65         8.05 o                         
   6   3 -38        429.29        461.22        15.80 o                         
   7   3 -38          9.82         27.07         9.68 o                         
   8   3 -38        621.40        625.67        20.79 o                         
   0   4 -38         22.25         17.85        10.92 o                         
   1   4 -38        412.66        426.90        13.44 o                         
   2   4 -38         93.94        122.77         9.55 o                         
   3   4 -38        403.29        420.88        18.52 o                         
   4   4 -38         93.92         76.29         9.69 o                         
   2   0 -37         81.76        106.50         5.89 o                         
   4   0 -37        328.64        368.75        12.48 o                         
   6   0 -37       3483.46       3403.12        49.89 o                         
   8   0 -37       3712.84       3734.09        71.50 o                         
  10   0 -37        805.03        879.81        23.81 o                         
   0   1 -37        556.38        478.84        10.18 o                         
   1   1 -37       1620.21       1531.57        15.06 o                         
   2   1 -37        238.91        251.53         5.74 o                         
   3   1 -37       1090.24       1147.82        13.23 o                         
   4   1 -37        579.35        569.63         8.73 o                         
   5   1 -37       2809.18       2814.52        29.81 o                         
   6   1 -37       1497.16       1507.38        18.62 o                         
   7   1 -37        240.91        283.80         8.70 o                         
   8   1 -37         35.38         42.62         6.40 o                         
   9   1 -37         46.23         76.42         7.34 o                         
  10   1 -37        843.76        854.86        17.32 o                         
  11   1 -37        324.40        339.13        13.43 o                         
   1   2 -37         41.47         64.23         4.84 o                         
   2   2 -37        258.75        260.58         6.52 o                         
   3   2 -37        127.03        137.95         5.54 o                         
   4   2 -37        450.48        449.08         9.67 o                         
   5   2 -37         80.69        130.14         9.24 o                         
   6   2 -37        973.57        954.72        15.98 o                         
   7   2 -37       1193.89       1180.31        20.44 o                         
   8   2 -37         87.20        107.25         8.23 o                         
   9   2 -37       1225.47       1170.12        19.85 o                         
  10   2 -37        463.28        432.31        16.66 o                         
   0   3 -37        814.71        802.95        33.59 o                         
   1   3 -37        283.41        295.59         9.21 o                         
   2   3 -37        991.96        978.88        18.47 o                         
   3   3 -37         29.35         29.12         6.20 o                         
   4   3 -37        656.74        706.37        14.99 o                         
   5   3 -37        255.84        250.55        11.68 o                         
   6   3 -37        318.90        351.66        17.41 o                         
   7   3 -37        342.77        297.60        16.53 o                         
   8   3 -37         36.28         76.57        15.03 o                         
   1   4 -37         69.88        122.83         9.58 o                         
   2   4 -37         93.62         84.54        10.06 o                         
   3   4 -37        297.25        303.28        15.14 o                         
   4   4 -37         27.48         54.43        10.55 o                         
   0   0 -36       1046.48        998.25        27.69 o                         
   2   0 -36        546.23        526.45        10.72 o                         
   4   0 -36       3104.05       3246.08        42.13 o                         
   6   0 -36       1006.06       1055.83        20.15 o                         
   8   0 -36         13.36         67.00         8.16 o                         
  10   0 -36        728.42        742.61        21.95 o                         
  12   0 -36        396.17        398.97        18.61 o                         
   1   1 -36         83.29        122.35         4.46 o                         
   2   1 -36          2.36          6.54         3.23 o                         
   3   1 -36        279.93        306.45         6.09 o                         
   4   1 -36         17.32         38.08         3.95 o                         
   5   1 -36       3072.00       3084.62        32.18 o                         
   6   1 -36       1074.78       1078.52        14.63 o                         
   7   1 -36       2615.57       2667.57        29.00 o                         
   8   1 -36        761.27        749.68        16.51 o                         
   9   1 -36       1306.70       1339.21        19.71 o                         
  10   1 -36          3.98         18.48         8.11 o                         
  11   1 -36         72.67         79.57         9.49 o                         
   0   2 -36        673.33        650.00        13.77 o                         
   1   2 -36         69.25         80.13         6.05 o                         
   2   2 -36        665.75        674.27         9.55 o                         
   3   2 -36       1225.16       1237.63        13.88 o                         
   4   2 -36        232.03        259.79         7.93 o                         
   5   2 -36       3562.63       3567.08        39.39 o                         
   6   2 -36        275.01        290.10         9.59 o                         
   7   2 -36         82.63        128.08        11.11 o                         
   8   2 -36         74.00         75.16         7.34 o                         
   9   2 -36        478.32        512.96        16.31 o                         
  10   2 -36         80.53         84.90         9.55 o                         
   1   3 -36         79.70        101.51         7.64 o                         
   2   3 -36        144.49        174.36         8.92 o                         
   3   3 -36        545.94        530.07        11.60 o                         
   4   3 -36        343.08        386.35        11.64 o                         
   5   3 -36        232.48        263.04        12.65 o                         
   6   3 -36        771.12        788.02        26.11 o                         
   7   3 -36         87.42         89.34        10.87 o                         
   8   3 -36        315.36        342.93        19.72 o                         
   0   4 -36        201.78        199.59        15.69 o                         
   1   4 -36       1498.55       1417.87        24.79 o                         
   2   4 -36         11.96         18.81         7.79 o                         
   3   4 -36        267.16        324.78        14.63 o                         
   4   4 -36        146.85        156.07        12.83 o                         
   5   4 -36          5.44         20.80        10.17 o                         
   2   0 -35         41.83         41.51         4.70 o                         
   4   0 -35       2548.24       2615.61        34.75 o                         
   6   0 -35       2240.85       2306.82        35.92 o                         
   8   0 -35       4203.04       4152.26        75.87 o                         
  10   0 -35       1054.77       1065.94        29.96 o                         
  12   0 -35        126.39        129.21        16.49 o                         
   0   1 -35        170.68        207.07         7.12 o                         
   1   1 -35        930.71        904.66        10.07 o                         
   2   1 -35        221.33        236.44         5.57 o                         
   3   1 -35        657.25        649.71         8.10 o                         
   4   1 -35       1182.72       1211.95        13.63 o                         
   5   1 -35        415.12        417.10         8.39 o                         
   6   1 -35        724.23        734.33        11.54 o                         
   7   1 -35        124.87        173.28         9.12 o                         
   8   1 -35          6.54         15.30         5.82 o                         
   9   1 -35         66.09         92.80         7.34 o                         
  10   1 -35        236.53        254.67        10.41 o                         
  11   1 -35        336.54        350.86        14.12 o                         
  12   1 -35         63.63         54.94        12.06 o                         
   1   2 -35         85.30        106.87         5.19 o                         
   2   2 -35        200.31        221.37         6.09 o                         
   3   2 -35         29.82         66.30         4.69 o                         
   4   2 -35       1175.02       1157.47        15.72 o                         
   5   2 -35        743.38        777.92        12.96 o                         
   6   2 -35        714.28        693.32        14.36 o                         
   7   2 -35        847.99        875.05        15.77 o                         
   8   2 -35        189.85        221.26        10.17 o                         
   9   2 -35        696.19        691.14        14.91 o                         
  10   2 -35        159.72        185.84        11.17 o                         
  11   2 -35        163.63        124.29        11.66 o                         
   0   3 -35        499.86        502.83        15.12 o                         
   1   3 -35        208.09        230.20         8.51 o                         
   2   3 -35       1012.12       1028.64        17.04 o                         
   3   3 -35          0.14         20.40         6.19 o                         
   4   3 -35        933.20        958.25        16.99 o                         
   5   3 -35        428.76        434.42        12.96 o                         
   6   3 -35        185.88        224.04        13.43 o                         
   7   3 -35        370.72        338.69        12.56 o                         
   8   3 -35         86.66         96.31        12.40 o                         
   9   3 -35        120.18        107.56        10.58 o                         
   1   4 -35        233.78        277.80        12.34 o                         
   2   4 -35         54.47         62.07         7.88 o                         
   3   4 -35        451.45        434.55        12.56 o                         
   4   4 -35         20.32         18.73         8.21 o                         
   5   4 -35        188.93        191.93        15.13 o                         
   0   0 -34       1518.43       1439.23        25.60 o                         
   2   0 -34        916.84       1021.28        14.97 o                         
   4   0 -34       4271.55       4343.68        54.42 o                         
   6   0 -34        615.91        639.14        19.69 o                         
   8   0 -34         40.88         65.23         7.84 o                         
  10   0 -34        333.82        315.76        15.99 o                         
  12   0 -34        364.59        354.70        17.86 o                         
   1   1 -34         26.19         44.81         3.50 o                         
   2   1 -34        310.57        317.46         5.91 o                         
   3   1 -34        789.33        832.40        10.93 o                         
   4   1 -34         20.90         36.24         3.88 o                         
   5   1 -34        539.49        553.35         9.80 o                         
   6   1 -34        191.31        236.15         7.02 o                         
   7   1 -34       2057.22       2029.23        23.05 o                         
   8   1 -34        481.96        461.93        11.66 o                         
   9   1 -34       1158.60       1150.46        29.77 o                         
  10   1 -34        462.48        426.91        10.95 o                         
  11   1 -34        480.48        487.56        14.40 o                         
  12   1 -34        245.20        232.27        13.17 o                         
   0   2 -34       1072.89       1063.23        18.21 o                         
   1   2 -34        364.92        399.71         7.53 o                         
   2   2 -34         85.42        110.24         5.07 o                         
   3   2 -34       1630.08       1650.75        17.79 o                         
   4   2 -34        359.60        396.32         8.86 o                         
   5   2 -34       1038.44       1071.56        14.64 o                         
   6   2 -34        385.09        403.62        10.38 o                         
   7   2 -34         45.08         74.98         8.06 o                         
   8   2 -34        278.60        302.43        10.08 o                         
   9   2 -34         70.85         76.43         7.94 o                         
  10   2 -34         38.81         49.06         8.95 o                         
  11   2 -34        129.48        144.03        14.30 o                         
   1   3 -34        407.76        422.13        10.74 o                         
   2   3 -34         27.05         60.19         7.01 o                         
   3   3 -34        434.50        430.46        10.95 o                         
   4   3 -34        250.28        283.40         9.91 o                         
   5   3 -34         47.28         54.80         7.81 o                         
   6   3 -34        197.52        251.97        13.27 o                         
   7   3 -34         34.64         43.29         8.12 o                         
   8   3 -34        548.35        545.71        15.12 o                         
   9   3 -34        196.76        188.15        12.43 o                         
   0   4 -34        115.18        124.27        13.60 o                         
   1   4 -34        398.97        423.21        12.80 o                         
   2   4 -34        266.32        257.36        13.14 o                         
   3   4 -34        258.04        289.00        10.62 o                         
   4   4 -34         53.90         59.80         8.97 o                         
   5   4 -34        210.53        195.15        15.75 o                         
   6   4 -34          3.87         19.56        18.74 o                         
   2   0 -33       3922.37       4011.13        50.13 o                         
   4   0 -33       3842.19       3766.92        47.94 o                         
   6   0 -33       2544.65       2516.89        37.82 o                         
   8   0 -33       1823.15       1914.55        47.14 o                         
  10   0 -33        538.30        490.96        21.35 o                         
  12   0 -33        158.30        163.14        14.95 o                         
   0   1 -33        251.38        242.97         7.19 o                         
   1   1 -33       2441.46       2455.52        21.44 o                         
   2   1 -33        786.47        750.30         9.10 o                         
   3   1 -33       6515.44       6582.05        56.44 o                         
   4   1 -33       1211.28       1204.58        13.98 o                         
   5   1 -33        554.49        576.16        10.04 o                         
   6   1 -33        109.89        144.61         6.02 o                         
   7   1 -33        273.71        317.72         8.59 o                         
   8   1 -33        148.94        139.77         7.88 o                         
   9   1 -33         62.05         96.14         7.36 o                         
  10   1 -33        144.34        168.04         9.46 o                         
  11   1 -33        138.43        148.16        11.56 o                         
  12   1 -33         29.45         36.60         9.27 o                         
   1   2 -33         94.38        113.18         5.33 o                         
   2   2 -33        194.88        253.85         6.10 o                         
   3   2 -33        951.68        988.95        12.13 o                         
   4   2 -33        441.24        448.40         9.14 o                         
   5   2 -33        670.67        707.41        14.44 o                         
   6   2 -33         74.52         99.27         6.93 o                         
   7   2 -33        282.69        315.50        10.70 o                         
   8   2 -33        599.95        566.21        12.93 o                         
   9   2 -33        668.73        678.28        14.07 o                         
  10   2 -33        314.65        278.36        13.21 o                         
  11   2 -33        649.54        613.12        22.31 o                         
   0   3 -33        870.39        909.63        21.26 o                         
   1   3 -33        523.06        552.03        10.82 o                         
   2   3 -33        603.29        648.94        12.44 o                         
   3   3 -33        223.44        234.43        10.65 o                         
   4   3 -33        713.84        705.51        15.37 o                         
   5   3 -33        346.82        338.56        10.11 o                         
   6   3 -33        344.17        393.13        12.05 o                         
   7   3 -33        226.16        240.03        15.26 o                         
   8   3 -33          9.63         30.13         8.30 o                         
   9   3 -33         56.03         65.40        12.39 o                         
   1   4 -33        188.39        198.65         9.76 o                         
   2   4 -33        422.48        384.03        14.18 o                         
   3   4 -33        224.98        258.98        10.30 o                         
   4   4 -33         68.68         67.67         8.66 o                         
   5   4 -33        230.07        236.81        13.87 o                         
   6   4 -33        247.28        223.32        16.10 o                         
   0   0 -32       7385.55       7260.95       106.37 o                         
   2   0 -32      10075.65      10082.06       130.59 o                         
   4   0 -32       1813.28       1874.61        25.86 o                         
   6   0 -32        548.42        536.66        18.48 o                         
   8   0 -32        452.18        445.55        12.58 o                         
  10   0 -32        358.85        328.51        17.28 o                         
  12   0 -32        125.24        158.49        14.25 o                         
   1   1 -32        869.10        979.35        11.14 o                         
   2   1 -32        779.94        755.54         9.05 o                         
   3   1 -32       2979.92       2913.57        25.64 o                         
   4   1 -32       1095.90       1122.94        12.61 o                         
   5   1 -32       1555.34       1569.15        18.10 o                         
   6   1 -32        244.88        237.89         6.76 o                         
   7   1 -32        947.21        976.66        13.55 o                         
   8   1 -32        202.65        209.44         7.90 o                         
   9   1 -32        713.39        678.35        12.85 o                         
  10   1 -32        181.70        190.05         8.57 o                         
  11   1 -32        238.49        272.51        11.60 o                         
  12   1 -32         82.34        102.67        10.46 o                         
   0   2 -32       2146.00       2213.19        30.93 o                         
   1   2 -32       1884.23       1851.88        18.96 o                         
   2   2 -32       3404.34       3353.75        29.83 o                         
   3   2 -32        744.21        734.77        13.08 o                         
   4   2 -32        982.25        955.37        12.45 o                         
   5   2 -32        504.23        548.98        10.27 o                         
   6   2 -32        487.61        485.58        10.71 o                         
   7   2 -32        257.64        260.72        10.41 o                         
   8   2 -32         40.46         57.58         6.74 o                         
   9   2 -32        328.11        329.57        10.62 o                         
  10   2 -32        116.36        136.69        10.81 o                         
  11   2 -32        113.76         98.46        11.85 o                         
   1   3 -32        212.85        235.05         8.09 o                         
   2   3 -32       1116.79       1150.40        16.72 o                         
   3   3 -32       1146.90       1104.39        17.24 o                         
   4   3 -32        730.59        775.66        16.30 o                         
   5   3 -32         28.70         52.85         6.74 o                         
   6   3 -32        697.48        674.83        17.21 o                         
   7   3 -32        690.85        642.12        15.41 o                         
   8   3 -32        515.76        509.04        16.40 o                         
   9   3 -32         86.07         94.15         9.89 o                         
   0   4 -32         98.19         83.54        12.00 o                         
   1   4 -32        703.93        736.76        16.54 o                         
   2   4 -32        167.33        165.76        10.88 o                         
   3   4 -32        645.00        599.43        13.33 o                         
   4   4 -32         14.04         32.27         7.75 o                         
   5   4 -32        407.93        422.64        16.10 o                         
   6   4 -32         53.99         37.44        12.74 o                         
   2   0 -31       4129.02       4226.24        48.44 o                         
   4   0 -31       2665.32       2533.47        36.29 o                         
   6   0 -31       2217.01       2226.69        33.75 o                         
   8   0 -31        875.87        887.57        17.84 o                         
  10   0 -31        892.19        845.09        27.58 o                         
  12   0 -31       1359.11       1368.83        50.03 o                         
   0   1 -31       1239.03       1298.98        17.83 o                         
   1   1 -31       6337.65       6194.10        53.15 o                         
   2   1 -31       1168.66       1113.26        11.68 o                         
   3   1 -31       1450.86       1508.38        15.05 o                         
   4   1 -31        594.67        599.51         8.30 o                         
   5   1 -31       1125.85       1112.39        13.95 o                         
   6   1 -31        365.46        375.24         7.89 o                         
   7   1 -31        415.87        422.99         8.97 o                         
   8   1 -31         39.23         47.18         6.43 o                         
   9   1 -31         64.68         82.81         6.98 o                         
  10   1 -31        160.47        194.88         8.89 o                         
  11   1 -31         71.84         90.02         9.13 o                         
  12   1 -31         26.20         20.87        10.12 o                         
   1   2 -31        815.57        900.08        11.22 o                         
   2   2 -31        472.27        474.29         7.55 o                         
   3   2 -31       1105.42       1081.04        13.44 o                         
   4   2 -31        211.48        241.86         6.50 o                         
   5   2 -31       1609.45       1575.20        19.56 o                         
   6   2 -31        739.37        719.57        12.87 o                         
   7   2 -31        633.84        572.73        13.97 o                         
   8   2 -31        950.16        976.21        16.41 o                         
   9   2 -31        132.31        155.62         9.61 o                         
  10   2 -31        199.30        205.75        13.19 o                         
  11   2 -31        136.23        175.31        12.25 o                         
   0   3 -31       1758.53       1796.07        30.24 o                         
   1   3 -31        408.65        410.08         9.30 o                         
   2   3 -31       1634.97       1648.18        21.21 o                         
   3   3 -31        415.25        433.47        10.02 o                         
   4   3 -31       1234.73       1218.01        20.11 o                         
   5   3 -31        563.26        555.51        13.10 o                         
   6   3 -31        291.27        343.76        14.51 o                         
   7   3 -31        314.18        318.73        11.79 o                         
   8   3 -31         88.71        113.45         9.45 o                         
   9   3 -31         55.59         75.47         9.36 o                         
  10   3 -31         70.52         89.30        10.74 o                         
   1   4 -31          9.94         44.92         8.13 o                         
   2   4 -31        192.19        207.74         9.39 o                         
   3   4 -31        252.61        283.80        10.37 o                         
   4   4 -31        201.95        183.36        10.52 o                         
   5   4 -31        315.64        418.00        19.46 o                         
   6   4 -31          0.78          2.94        10.69 o                         
   0   0 -30       9318.54       8891.15       128.88 o                         
   2   0 -30       5739.44       5665.49        63.58 o                         
   4   0 -30        220.04        255.06         7.10 o                         
   6   0 -30        423.13        399.00        10.91 o                         
   8   0 -30        270.08        310.55        10.51 o                         
  10   0 -30         67.22         84.93        10.96 o                         
  12   0 -30        168.02        208.61        18.00 o                         
   1   1 -30        350.20        421.33         6.00 o                         
   2   1 -30       1103.71       1105.63        12.18 o                         
   3   1 -30       2832.54       2823.01        23.89 o                         
   4   1 -30        448.08        451.56         8.22 o                         
   5   1 -30        699.66        666.03         9.93 o                         
   6   1 -30        285.00        279.44         6.82 o                         
   7   1 -30       1026.05       1009.40        14.23 o                         
   8   1 -30        173.27        189.78         7.67 o                         
   9   1 -30       1494.32       1436.23        21.34 o                         
  10   1 -30         58.54         57.64         6.89 o                         
  11   1 -30       1096.20       1081.95        25.48 o                         
  12   1 -30        222.83        212.55        11.50 o                         
   0   2 -30       1466.84       1410.70        21.64 o                         
   1   2 -30       6728.08       6849.81        59.30 o                         
   2   2 -30       1046.83       1024.19        12.03 o                         
   3   2 -30       1493.73       1464.18        15.64 o                         
   4   2 -30        862.06        876.80        11.97 o                         
   5   2 -30        414.37        434.61         8.84 o                         
   6   2 -30        515.47        523.23        10.75 o                         
   7   2 -30         24.68         35.69         5.99 o                         
   8   2 -30        140.96        170.68         8.31 o                         
   9   2 -30        218.32        232.07         9.57 o                         
  10   2 -30         29.42         41.80         7.22 o                         
  11   2 -30        114.64        127.89         9.67 o                         
   1   3 -30        978.83        960.12        14.78 o                         
   2   3 -30         96.90        153.90         8.33 o                         
   3   3 -30         92.37        114.16         6.74 o                         
   4   3 -30        354.05        408.91         8.98 o                         
   5   3 -30        190.29        188.21         8.88 o                         
   6   3 -30        936.38        878.39        20.64 o                         
   7   3 -30        335.92        323.40        13.24 o                         
   8   3 -30        644.57        622.64        15.57 o                         
   9   3 -30        228.76        220.36        11.73 o                         
  10   3 -30        269.94        291.51        16.20 o                         
   0   4 -30       1058.06        962.74        24.58 o                         
   1   4 -30        688.89        709.22        15.71 o                         
   2   4 -30        127.21        157.65         9.04 o                         
   3   4 -30        779.34        779.12        14.56 o                         
   4   4 -30         46.30         36.17         6.88 o                         
   5   4 -30       1066.23       1077.62        23.16 o                         
   6   4 -30         10.42         32.99        10.54 o                         
   7   4 -30        299.24        313.02        25.48 o                         
   2   0 -29       7885.55       8238.89        90.74 o                         
   4   0 -29       4412.73       4286.05        53.08 o                         
   6   0 -29        335.19        348.20         9.99 o                         
   8   0 -29       1069.60       1000.91        23.79 o                         
  10   0 -29       2299.81       2192.57        40.32 o                         
  12   0 -29       1046.36       1108.70        41.76 o                         
   0   1 -29      13785.19      13802.17       150.07 o                         
   1   1 -29       6587.45       6210.02        49.18 o                         
   2   1 -29       1399.41       1328.63        13.15 o                         
   3   1 -29       2498.67       2532.13        22.10 o                         
   4   1 -29        836.11        857.21        10.53 o                         
   5   1 -29        248.17        272.80         6.72 o                         
   6   1 -29          5.59         13.92         3.86 o                         
   7   1 -29         91.45        132.53         6.46 o                         
   8   1 -29        305.65        299.74         9.15 o                         
   9   1 -29        117.98        116.86         7.30 o                         
  10   1 -29        159.85        176.09         8.54 o                         
  11   1 -29         91.98        137.37         9.60 o                         
  12   1 -29          4.19         17.55         7.91 o                         
   1   2 -29       1511.78       1520.47        16.76 o                         
   2   2 -29         28.82         51.77         4.11 o                         
   3   2 -29       1205.93       1215.70        13.56 o                         
   4   2 -29       1727.54       1744.23        20.70 o                         
   5   2 -29         92.74        111.50         5.98 o                         
   6   2 -29       1055.69       1043.94        19.56 o                         
   7   2 -29        328.95        301.49         9.11 o                         
   8   2 -29        852.42        826.52        23.99 o                         
   9   2 -29        317.91        338.85        10.30 o                         
  10   2 -29        343.37        354.61        12.28 o                         
  11   2 -29        411.17        395.03        13.13 o                         
  12   2 -29         41.72         60.96        11.78 o                         
   0   3 -29       5546.19       5337.87        74.10 o                         
   1   3 -29        669.72        671.23        11.46 o                         
   2   3 -29       2212.43       2171.76        25.82 o                         
   3   3 -29        627.53        616.46        11.43 o                         
   4   3 -29        574.71        603.01        11.31 o                         
   5   3 -29        168.53        179.27         8.80 o                         
   6   3 -29        203.48        263.53        10.31 o                         
   7   3 -29        162.61        173.79         9.97 o                         
   8   3 -29         64.28         98.21         9.62 o                         
   9   3 -29          7.69         22.07         8.19 o                         
  10   3 -29         43.52         49.92         9.13 o                         
   1   4 -29         11.48         56.90         7.29 o                         
   2   4 -29        185.93        200.68         9.12 o                         
   3   4 -29         30.27         80.44         7.27 o                         
   4   4 -29         44.31         50.26         7.14 o                         
   5   4 -29        566.82        633.44        18.07 o                         
   6   4 -29         10.60         16.65        12.57 o                         
   7   4 -29        791.94        771.61        23.46 o                         
   0   0 -28      12050.79      11038.23       158.72 o                         
   2   0 -28       6459.15       6381.43        70.89 o                         
   4   0 -28       3727.62       3638.39        45.42 o                         
   6   0 -28       1849.20       1812.93        28.16 o                         
   8   0 -28          1.79         24.68         6.03 o                         
  10   0 -28        226.17        268.73        13.85 o                         
  12   0 -28         88.64        116.79        12.49 o                         
   1   1 -28       1490.36       1636.31        14.82 o                         
   2   1 -28       1105.25       1029.21        10.73 o                         
   3   1 -28       2906.06       2911.05        24.36 o                         
   4   1 -28       1481.42       1497.48        15.94 o                         
   5   1 -28       4054.41       4037.24        39.50 o                         
   6   1 -28        264.85        209.84         5.97 o                         
   7   1 -28        809.02        794.93        12.23 o                         
   8   1 -28          7.71         14.08         4.88 o                         
   9   1 -28        287.70        292.51         8.77 o                         
  10   1 -28        153.93        167.08         9.90 o                         
  11   1 -28        724.31        737.48        16.29 o                         
  12   1 -28        110.56        119.30         9.43 o                         
  13   1 -28        345.06        337.13        23.80 o                         
   0   2 -28       4074.25       3954.54        55.29 o                         
   1   2 -28       5693.20       5596.48        50.97 o                         
   2   2 -28       1197.85       1193.92        13.75 o                         
   3   2 -28       1320.69       1277.64        14.55 o                         
   4   2 -28       1812.13       1824.65        20.20 o                         
   5   2 -28        501.48        482.90         9.50 o                         
   6   2 -28        492.76        515.23        10.36 o                         
   7   2 -28        225.81        227.97         8.22 o                         
   8   2 -28         56.13         63.84         6.29 o                         
   9   2 -28        647.53        650.12        13.13 o                         
  10   2 -28         27.05         49.35         7.25 o                         
  11   2 -28         47.52         60.32         8.54 o                         
  12   2 -28         37.17         38.44        11.25 o                         
   1   3 -28        405.38        423.63         8.98 o                         
   2   3 -28         32.02        100.89         6.21 o                         
   3   3 -28         95.41        119.20         7.58 o                         
   4   3 -28       1061.26       1085.07        15.74 o                         
   5   3 -28        120.54        130.54         7.65 o                         
   6   3 -28        820.15        814.92        17.97 o                         
   7   3 -28        833.43        768.88        17.70 o                         
   8   3 -28        491.77        488.69        14.03 o                         
   9   3 -28        191.39        205.91        12.50 o                         
  10   3 -28        190.04        173.61        13.35 o                         
   0   4 -28        696.51        718.76        20.60 o                         
   1   4 -28        789.57        770.72        14.96 o                         
   2   4 -28        287.45        278.35        10.76 o                         
   3   4 -28        989.17       1011.98        16.58 o                         
   4   4 -28         54.05         60.33         6.56 o                         
   5   4 -28        602.82        619.87        15.69 o                         
   6   4 -28         51.99         42.46         8.83 o                         
   7   4 -28         86.13        157.57        12.13 o                         
   2   0 -27       5289.01       5615.41        67.80 o                         
   4   0 -27       2035.78       1960.42        26.05 o                         
   6   0 -27       2025.00       1950.66        33.25 o                         
   8   0 -27         51.09         53.22         8.19 o                         
  10   0 -27       1281.67       1280.20        33.42 o                         
  12   0 -27       1073.98       1066.68        25.91 o                         
   0   1 -27       1926.44       1882.99        23.42 o                         
   1   1 -27       5151.12       4971.24        39.71 o                         
   2   1 -27        837.48        795.26         8.81 o                         
   3   1 -27       2959.45       3006.07        24.99 o                         
   4   1 -27        383.73        382.79         7.07 o                         
   5   1 -27       3236.15       3165.33        33.38 o                         
   6   1 -27        184.17        176.73         5.65 o                         
   7   1 -27       1107.73       1163.37        15.59 o                         
   8   1 -27        452.00        396.82         9.63 o                         
   9   1 -27        381.84        383.20         9.24 o                         
  10   1 -27        448.93        443.57        14.87 o                         
  11   1 -27        117.95        116.32         9.03 o                         
  12   1 -27         37.58         50.21         8.39 o                         
  13   1 -27         35.33         40.56        10.31 o                         
   1   2 -27         41.24         70.31         4.95 o                         
   2   2 -27         87.00        127.53         5.02 o                         
   3   2 -27       1251.47       1244.90        13.33 o                         
   4   2 -27          5.63         31.20         3.96 o                         
   5   2 -27       1521.18       1430.09        17.70 o                         
   6   2 -27       1153.60       1124.82        16.28 o                         
   7   2 -27        315.58        255.52         8.36 o                         
   8   2 -27        376.15        420.96        11.47 o                         
   9   2 -27        145.01        178.62         8.39 o                         
  10   2 -27        319.89        316.42        10.34 o                         
  11   2 -27        302.48        284.88        11.71 o                         
  12   2 -27        113.09         86.80        14.43 o                         
   0   3 -27       1123.01       1141.45        27.10 o                         
   1   3 -27        522.82        575.14        10.19 o                         
   2   3 -27       1523.39       1461.02        18.93 o                         
   3   3 -27        430.22        442.49        11.05 o                         
   4   3 -27        507.98        512.07         9.58 o                         
   5   3 -27        620.00        580.13        11.35 o                         
   6   3 -27        281.65        327.49        12.23 o                         
   7   3 -27         39.17         58.85         7.81 o                         
   8   3 -27        262.05        267.20        12.11 o                         
   9   3 -27         24.04         19.80         7.92 o                         
  10   3 -27         40.55         63.70        11.72 o                         
   1   4 -27        202.68        206.39         9.32 o                         
   2   4 -27        511.08        516.01        12.56 o                         
   3   4 -27         56.53         86.81         6.89 o                         
   4   4 -27        385.48        319.51         9.39 o                         
   5   4 -27        151.05        198.85        13.00 o                         
   6   4 -27         46.67         41.08         8.59 o                         
   7   4 -27        668.32        614.04        18.68 o                         
   0   0 -26       5587.75       5199.64        76.55 o                         
   2   0 -26       8082.46       8335.69        91.48 o                         
   4   0 -26       4082.86       4008.62        49.40 o                         
   6   0 -26        985.82       1129.88        19.39 o                         
   8   0 -26       1444.79       1459.85        28.05 o                         
  10   0 -26         78.83        113.07        10.51 o                         
  12   0 -26        158.39        161.32        16.40 o                         
   1   1 -26        347.60        416.46         6.45 o                         
   2   1 -26       1422.53       1383.01        13.75 o                         
   3   1 -26        952.93        944.16         9.46 o                         
   4   1 -26        906.93        945.65        11.12 o                         
   5   1 -26        682.05        741.07        10.12 o                         
   6   1 -26        452.88        398.89         8.79 o                         
   7   1 -26         64.62         55.65         4.93 o                         
   8   1 -26        131.06        162.05         6.90 o                         
   9   1 -26       1083.01        998.75        14.85 o                         
  10   1 -26        124.41        137.56         7.95 o                         
  11   1 -26        909.25        893.03        17.57 o                         
  12   1 -26        340.94        358.88        12.40 o                         
  13   1 -26        375.64        344.19        16.30 o                         
   0   2 -26       2470.20       2502.92        40.62 o                         
   1   2 -26       1795.98       1772.72        19.29 o                         
   2   2 -26       1095.76       1091.10        14.07 o                         
   3   2 -26       1859.91       1790.01        19.45 o                         
   4   2 -26       1812.75       1681.42        18.73 o                         
   5   2 -26        205.00        244.84         7.21 o                         
   6   2 -26        683.42        741.45        12.46 o                         
   7   2 -26        174.88        184.98         7.72 o                         
   8   2 -26        282.00        289.99         8.97 o                         
   9   2 -26        510.08        476.74        12.50 o                         
  10   2 -26         40.94         39.34         6.70 o                         
  11   2 -26         81.85         97.38         9.06 o                         
  12   2 -26         18.63          8.33        12.39 o                         
   1   3 -26        929.44        908.94        13.58 o                         
   2   3 -26        263.00        319.61         8.45 o                         
   3   3 -26       1248.43       1172.02        15.08 o                         
   4   3 -26        429.84        459.80         9.00 o                         
   5   3 -26         88.28        101.96         6.51 o                         
   6   3 -26        684.71        656.88        17.35 o                         
   7   3 -26        389.08        394.19        12.10 o                         
   8   3 -26        633.20        647.14        20.08 o                         
   9   3 -26        175.68        193.81        12.17 o                         
  10   3 -26        372.93        363.47        13.56 o                         
   0   4 -26         31.97         55.19         9.76 o                         
   1   4 -26        851.41        823.70        15.28 o                         
   2   4 -26        153.13        200.75         8.43 o                         
   3   4 -26        242.37        293.76         8.91 o                         
   4   4 -26         72.48         75.92         6.92 o                         
   5   4 -26        504.60        460.50        13.76 o                         
   6   4 -26          1.36          0.00         7.63 o                         
   7   4 -26        137.91        184.14        13.60 o                         
   8   4 -26         11.08         21.56         9.46 o                         
   2   0 -25        746.53        780.26        11.16 o                         
   4   0 -25        711.81        677.92        11.18 o                         
   6   0 -25       8257.95       8283.90       108.85 o                         
   8   0 -25        992.34       1000.96        22.24 o                         
  10   0 -25        805.79        809.13        20.39 o                         
  12   0 -25       1355.97       1338.92        46.03 o                         
   0   1 -25        613.40        623.34         9.87 o                         
   1   1 -25       6741.15       6789.99        53.13 o                         
   2   1 -25       1126.52       1080.18        10.80 o                         
   3   1 -25       3041.70       3121.08        25.68 o                         
   4   1 -25       1733.37       1684.77        16.29 o                         
   5   1 -25       2056.92       1931.52        21.53 o                         
   6   1 -25        227.42        248.14         5.98 o                         
   7   1 -25        606.57        590.10        10.14 o                         
   8   1 -25        145.46        183.70         6.99 o                         
   9   1 -25         25.85         33.01         5.34 o                         
  10   1 -25        322.01        309.83        10.19 o                         
  11   1 -25         35.43         52.54         7.49 o                         
  12   1 -25         42.84         47.07         8.12 o                         
  13   1 -25        254.72        229.67        15.31 o                         
   1   2 -25         95.78        162.88         5.55 o                         
   2   2 -25       2341.72       2326.90        25.48 o                         
   3   2 -25         10.74         42.12         3.31 o                         
   4   2 -25        346.94        384.60         7.79 o                         
   5   2 -25       1222.71       1195.95        16.38 o                         
   6   2 -25        823.34        784.91        12.66 o                         
   7   2 -25       1521.09       1480.08        20.18 o                         
   8   2 -25        375.22        355.21         9.41 o                         
   9   2 -25        542.44        573.70        16.77 o                         
  10   2 -25        145.69        174.51         8.55 o                         
  11   2 -25        261.97        248.32        11.08 o                         
  12   2 -25         63.92         50.93        11.21 o                         
   0   3 -25       2600.59       2647.03        39.85 o                         
   1   3 -25        819.53        776.98        12.48 o                         
   2   3 -25       2315.99       2236.78        25.88 o                         
   3   3 -25        494.84        470.49        10.44 o                         
   4   3 -25        625.08        684.40        12.06 o                         
   5   3 -25        273.61        254.28         9.01 o                         
   6   3 -25        229.35        291.85        11.54 o                         
   7   3 -25         94.62        113.07         8.52 o                         
   8   3 -25         42.49         75.51         8.37 o                         
   9   3 -25         25.20         19.83         7.82 o                         
  10   3 -25         12.95         49.30         8.70 o                         
  11   3 -25        149.71        159.96        13.52 o                         
   1   4 -25         81.39        136.46         7.26 o                         
   2   4 -25        809.20        717.08        16.42 o                         
   3   4 -25       1200.82       1124.53        16.37 o                         
   4   4 -25          3.50          5.17         5.96 o                         
   5   4 -25        451.05        418.10        11.97 o                         
   6   4 -25         71.43         75.99         9.25 o                         
   7   4 -25        410.54        412.31        14.07 o                         
   8   4 -25        121.07        116.63        12.25 o                         
   0   5 -25        345.52        330.21        21.96 o                         
   1   5 -25        139.83        140.23        11.52 o                         
   0   0 -24       7632.03       7362.38       106.48 o                         
   2   0 -24       3861.17       3855.25        43.61 o                         
   4   0 -24       4448.96       4364.74        53.23 o                         
   6   0 -24       2267.75       2261.81        33.08 o                         
   8   0 -24       1426.27       1343.12        26.09 o                         
  10   0 -24        224.15        261.59        12.79 o                         
  12   0 -24        147.86        161.35        15.66 o                         
   1   1 -24        617.93        704.91         9.04 o                         
   2   1 -24        192.98        242.96         4.29 o                         
   3   1 -24        506.68        496.29         6.35 o                         
   4   1 -24         49.34         90.16         5.00 o                         
   5   1 -24       2380.74       2347.54        31.08 o                         
   6   1 -24        633.15        654.98         9.39 o                         
   7   1 -24       5442.82       5554.10        56.19 o                         
   8   1 -24       1385.86       1376.19        20.15 o                         
   9   1 -24       1379.87       1370.34        19.23 o                         
  10   1 -24        271.41        265.11         9.07 o                         
  11   1 -24        328.44        347.35        11.50 o                         
  12   1 -24         27.28         31.50         7.70 o                         
  13   1 -24         19.18         23.59         9.50 o                         
   0   2 -24       3725.80       3601.75        49.96 o                         
   1   2 -24       3308.06       3307.46        32.71 o                         
   2   2 -24        951.77        925.13        12.36 o                         
   3   2 -24       1574.26       1459.40        17.07 o                         
   4   2 -24        307.21        317.93         6.61 o                         
   5   2 -24       1436.79       1530.00        19.62 o                         
   6   2 -24        343.26        362.20         9.50 o                         
   7   2 -24        787.23        782.51        13.04 o                         
   8   2 -24        232.75        225.48         8.15 o                         
   9   2 -24         88.30        113.45         7.14 o                         
  10   2 -24        242.94        223.54         9.11 o                         
  11   2 -24        288.86        273.81        18.01 o                         
  12   2 -24        239.33        235.42        14.70 o                         
   1   3 -24        451.96        437.20         9.06 o                         
   2   3 -24        348.84        424.94         8.28 o                         
   3   3 -24        544.46        548.06         9.50 o                         
   4   3 -24        825.99        894.13        14.64 o                         
   5   3 -24        175.01        170.42         7.05 o                         
   6   3 -24        625.90        625.66        14.61 o                         
   7   3 -24        393.76        345.95        11.61 o                         
   8   3 -24       1063.22       1030.04        19.28 o                         
   9   3 -24         16.31         16.20         7.69 o                         
  10   3 -24        510.40        473.40        14.02 o                         
  11   3 -24        243.63        214.62        16.14 o                         
   0   4 -24         67.18         50.90         7.96 o                         
   1   4 -24       1495.47       1449.42        19.62 o                         
   2   4 -24         50.82         71.74         6.52 o                         
   3   4 -24       1441.94       1373.53        18.28 o                         
   4   4 -24         54.96         50.21         5.69 o                         
   5   4 -24        143.80        200.71        10.67 o                         
   6   4 -24         57.90         64.14         8.92 o                         
   7   4 -24         32.81         49.27         8.99 o                         
   8   4 -24         36.86         46.12         9.50 o                         
   1   5 -24          2.31         45.46        10.68 o                         
   2   5 -24          2.66         32.80         9.37 o                         
   2   0 -23          5.13         30.24         3.42 o                         
   4   0 -23       1985.46       1919.23        25.06 o                         
   6   0 -23       5541.73       5922.26       102.14 o                         
   8   0 -23       8557.92       8515.78       146.17 o                         
  10   0 -23       1267.94       1271.82        26.36 o                         
  12   0 -23         20.60         23.84        12.55 o                         
   0   1 -23       1215.22       1234.70        16.02 o                         
   1   1 -23       1714.36       1592.88        14.06 o                         
   2   1 -23        469.37        446.58         5.40 o                         
   3   1 -23       3960.07       3900.41        32.66 o                         
   4   1 -23       1759.66       1744.53        16.65 o                         
   5   1 -23       3064.55       2934.17        29.18 o                         
   6   1 -23       1920.44       1815.53        22.20 o                         
   7   1 -23       1749.74       1776.67        20.84 o                         
   8   1 -23        273.76        280.36         8.65 o                         
   9   1 -23        408.87        380.91         9.50 o                         
  10   1 -23        241.34        224.09         8.38 o                         
  11   1 -23        143.46        142.64         9.53 o                         
  12   1 -23        176.89        177.94         9.89 o                         
  13   1 -23        135.81        128.96        11.21 o                         
   1   2 -23        191.92        245.50         5.59 o                         
   2   2 -23         50.45         86.84         4.24 o                         
   3   2 -23        287.63        346.02         6.42 o                         
   4   2 -23       1239.14       1192.04        15.04 o                         
   5   2 -23        641.15        764.79        13.07 o                         
   6   2 -23        361.57        408.49         8.78 o                         
   7   2 -23       1700.62       1538.21        22.57 o                         
   8   2 -23        852.27        849.64        14.00 o                         
   9   2 -23       1203.09       1193.13        17.92 o                         
  10   2 -23        506.69        543.44        12.83 o                         
  11   2 -23        250.74        243.55        11.14 o                         
  12   2 -23        382.23        417.65        16.35 o                         
   0   3 -23       2592.15       2625.88        44.15 o                         
   1   3 -23        596.53        565.63        10.14 o                         
   2   3 -23       1911.86       1841.99        20.60 o                         
   3   3 -23        207.05        235.91         6.79 o                         
   4   3 -23       2069.92       2080.78        24.55 o                         
   5   3 -23        295.62        249.56         7.78 o                         
   6   3 -23        841.29        852.70        19.44 o                         
   7   3 -23         22.87         33.70         7.29 o                         
   8   3 -23        110.89        133.94         9.17 o                         
   9   3 -23        485.24        443.90        14.36 o                         
  10   3 -23         76.19         83.13         9.32 o                         
  11   3 -23        198.03        194.70        13.13 o                         
   1   4 -23        105.01        236.44        11.41 o                         
   2   4 -23         53.98         50.19         6.17 o                         
   3   4 -23        377.27        397.81         8.92 o                         
   4   4 -23         15.33         19.01         5.88 o                         
   5   4 -23        294.55        315.93        11.92 o                         
   6   4 -23        391.83        347.68        12.76 o                         
   7   4 -23        214.60        195.80        11.32 o                         
   8   4 -23         81.66         76.73        10.51 o                         
   0   5 -23        916.10        867.10        46.39 o                         
   1   5 -23        549.09        470.01        18.28 o                         
   2   5 -23        419.15        424.83        19.22 o                         
   0   0 -22      12768.30      14376.45       204.62 o                         
   2   0 -22       6120.93       6408.62        70.45 o                         
   4   0 -22       6914.73       6813.63        89.13 o                         
   6   0 -22       8354.83       8157.54       106.74 o                         
   8   0 -22        640.09        697.31        18.24 o                         
  10   0 -22        525.13        601.87        17.21 o                         
  12   0 -22        266.34        284.28        21.11 o                         
  14   0 -22        415.89        405.54        21.29 o                         
   1   1 -22        719.28        874.31         8.61 o                         
   2   1 -22          1.52          4.37         1.84 o                         
   3   1 -22        372.88        366.83         5.23 o                         
   4   1 -22         53.51         72.67         3.47 o                         
   5   1 -22       1993.95       2019.76        20.97 o                         
   6   1 -22        779.22        699.48        10.66 o                         
   7   1 -22       4791.97       4851.43        52.53 o                         
   8   1 -22       1465.01       1452.03        18.13 o                         
   9   1 -22       2179.31       2066.27        27.74 o                         
  10   1 -22        174.97        209.99         8.04 o                         
  11   1 -22        241.44        299.40        10.80 o                         
  12   1 -22         27.71         27.46         7.26 o                         
  13   1 -22         12.99         23.13         9.08 o                         
   0   2 -22       2655.94       2668.70        37.89 o                         
   1   2 -22        491.29        502.66         7.70 o                         
   2   2 -22       3617.46       3575.56        31.58 o                         
   3   2 -22       3915.53       3657.88        34.07 o                         
   4   2 -22       1187.60       1243.53        14.50 o                         
   5   2 -22       5078.70       5067.37        54.91 o                         
   6   2 -22        248.78        250.51         7.37 o                         
   7   2 -22        391.59        393.29         9.05 o                         
   8   2 -22        245.72        260.74         8.07 o                         
   9   2 -22        812.10        795.08        18.57 o                         
  10   2 -22        815.95        795.78        15.38 o                         
  11   2 -22        407.54        408.89        15.32 o                         
  12   2 -22          3.94         23.14        10.31 o                         
   1   3 -22        131.82        160.51         5.91 o                         
   2   3 -22        152.79        243.47         6.59 o                         
   3   3 -22        732.70        727.55        10.96 o                         
   4   3 -22        811.95        925.95        12.83 o                         
   5   3 -22        155.26        177.76         7.06 o                         
   6   3 -22       1180.54       1169.94        19.38 o                         
   7   3 -22         96.81        103.80         8.13 o                         
   8   3 -22        518.49        526.81        13.45 o                         
   9   3 -22        240.60        241.23        11.31 o                         
  10   3 -22        212.22        225.09        12.90 o                         
  11   3 -22        498.78        520.37        18.43 o                         
   0   4 -22         37.32         37.25         7.65 o                         
   1   4 -22       2440.33       2482.40        31.15 o                         
   2   4 -22          6.50         11.20         5.07 o                         
   3   4 -22        662.70        703.02        11.34 o                         
   4   4 -22        166.37        161.14         7.68 o                         
   5   4 -22        232.18        248.09        11.44 o                         
   6   4 -22          1.84         10.29         7.73 o                         
   7   4 -22         46.75         63.53         9.26 o                         
   8   4 -22         44.78         48.26        10.81 o                         
   1   5 -22         86.61         94.38        11.56 o                         
   2   5 -22        277.54        289.28        14.28 o                         
   3   5 -22        124.28         99.72        10.56 o                         
   2   0 -21         40.35         85.09         5.84 o                         
   4   0 -21        519.12        456.17        10.70 o                         
   6   0 -21       2794.12       2892.86        40.58 o                         
   8   0 -21       7473.32       7440.28       111.06 o                         
  10   0 -21       1071.28       1145.83        24.61 o                         
  12   0 -21        297.55        303.02        18.19 o                         
  14   0 -21         54.86         67.54        24.44 o                         
   0   1 -21        298.13        389.74         6.94 o                         
   1   1 -21      11534.20      12319.79        97.85 o                         
   2   1 -21       1098.07       1082.00        10.00 o                         
   3   1 -21       7155.66       7482.82        60.38 o                         
   4   1 -21       2223.62       2292.30        21.97 o                         
   5   1 -21       3959.28       3809.44        38.77 o                         
   6   1 -21       1622.63       1634.63        20.07 o                         
   7   1 -21       1610.04       1640.58        26.22 o                         
   8   1 -21         16.12         47.02         4.61 o                         
   9   1 -21         25.59         66.34         5.72 o                         
  10   1 -21       1360.67       1259.22        19.58 o                         
  11   1 -21         91.04        122.67         8.90 o                         
  12   1 -21         52.80         59.83         7.72 o                         
  13   1 -21        148.36        180.57        11.61 o                         
   1   2 -21        186.02        236.34         5.34 o                         
   2   2 -21        344.78        427.44         8.56 o                         
   3   2 -21         28.40         90.18         4.44 o                         
   4   2 -21       1226.15       1181.34        13.28 o                         
   5   2 -21        794.24        868.21        16.72 o                         
   6   2 -21       1175.64       1134.95        16.75 o                         
   7   2 -21       1639.03       1547.58        21.85 o                         
   8   2 -21        360.19        353.13         8.93 o                         
   9   2 -21       2030.36       2110.78        29.28 o                         
  10   2 -21         42.59         67.18         7.61 o                         
  11   2 -21        121.89        131.55         8.33 o                         
  12   2 -21        290.04        299.59        15.66 o                         
  13   2 -21         10.73          0.00        10.91 o                         
   0   3 -21       1585.23       1618.61        26.33 o                         
   1   3 -21       1363.85       1308.18        15.75 o                         
   2   3 -21       2616.86       2493.11        24.85 o                         
   3   3 -21        445.67        467.35         8.54 o                         
   4   3 -21       2353.00       2347.14        31.48 o                         
   5   3 -21        155.78        202.66         7.67 o                         
   6   3 -21        391.59        475.04        11.79 o                         
   7   3 -21         21.08         29.32         7.10 o                         
   8   3 -21        139.22        164.33        11.69 o                         
   9   3 -21        527.24        502.86        13.63 o                         
  10   3 -21         60.34         75.92         8.83 o                         
  11   3 -21        601.49        531.31        20.36 o                         
   1   4 -21        286.53        405.37         9.67 o                         
   2   4 -21        138.65        143.29         6.75 o                         
   3   4 -21       1045.19        968.63        15.06 o                         
   4   4 -21         60.26         53.92         6.73 o                         
   5   4 -21        788.79        806.99        17.57 o                         
   6   4 -21         28.89         29.85         7.23 o                         
   7   4 -21        101.74        144.87        10.74 o                         
   8   4 -21        119.36        109.44        12.69 o                         
   0   5 -21       1325.04       1291.02        49.01 o                         
   1   5 -21        135.61        146.68        14.22 o                         
   2   5 -21        418.59        432.81        19.77 o                         
   3   5 -21         12.72         34.01         9.39 o                         
   0   0 -20      16218.12      17176.99       243.59 o                         
   2   0 -20      13889.34      15515.46       166.80 o                         
   4   0 -20       9350.13       9488.56       122.47 o                         
   6   0 -20       3084.18       2977.03        41.46 o                         
   8   0 -20        531.15        595.10        15.47 o                         
  10   0 -20        132.63        193.45        11.20 o                         
  12   0 -20        320.36        335.55        18.17 o                         
  14   0 -20        362.82        425.90        40.34 o                         
   1   1 -20       1635.65       1867.41        16.47 o                         
   2   1 -20        361.74        399.88         4.87 o                         
   3   1 -20         19.53         48.05         2.77 o                         
   4   1 -20        217.97        211.96         4.09 o                         
   5   1 -20       1588.24       1498.34        16.15 o                         
   6   1 -20       1138.76       1099.64        14.73 o                         
   7   1 -20       2407.46       2374.94        27.83 o                         
   8   1 -20       1168.80       1185.28        17.73 o                         
   9   1 -20       1914.95       1863.54        25.49 o                         
  10   1 -20        629.14        603.94        11.58 o                         
  11   1 -20        342.59        382.90        13.48 o                         
  12   1 -20          7.64         10.47         7.17 o                         
  13   1 -20         94.67        121.19        10.47 o                         
   0   2 -20       3803.04       3723.25        50.87 o                         
   1   2 -20        581.34        599.67         8.36 o                         
   2   2 -20       5091.73       5133.39        44.07 o                         
   3   2 -20       2931.05       2731.12        25.91 o                         
   4   2 -20       1367.94       1355.01        16.76 o                         
   5   2 -20       3345.99       3360.52        37.28 o                         
   6   2 -20        744.40        748.19        13.01 o                         
   7   2 -20        391.55        427.37        10.55 o                         
   8   2 -20        244.09        270.06        10.04 o                         
   9   2 -20        243.72        320.89        10.21 o                         
  10   2 -20        210.81        210.27         8.66 o                         
  11   2 -20        203.09        170.20         9.38 o                         
  12   2 -20        216.11        231.98        16.26 o                         
  13   2 -20         14.56         17.29        10.19 o                         
   1   3 -20        185.68        220.51         6.33 o                         
   2   3 -20        194.17        267.30         6.24 o                         
   3   3 -20       1117.40       1102.50        14.08 o                         
   4   3 -20        677.16        753.95        11.11 o                         
   5   3 -20        150.88        164.59         7.14 o                         
   6   3 -20        960.99        963.16        16.89 o                         
   7   3 -20         98.94        115.64         8.52 o                         
   8   3 -20       1043.66       1021.81        18.44 o                         
   9   3 -20         81.29        109.18         9.23 o                         
  10   3 -20        952.78        888.02        26.25 o                         
  11   3 -20         94.01         96.80        11.97 o                         
   0   4 -20        144.10        140.92         9.43 o                         
   1   4 -20       1808.58       1733.94        21.86 o                         
   2   4 -20         58.88         52.12         5.76 o                         
   3   4 -20        590.71        650.99        12.03 o                         
   4   4 -20         29.61         29.83         6.64 o                         
   5   4 -20        537.96        555.53        13.23 o                         
   6   4 -20         38.50         32.37         7.22 o                         
   7   4 -20        171.65        192.63        10.97 o                         
   8   4 -20        109.63        110.76        10.13 o                         
   9   4 -20        157.79        139.58        11.10 o                         
   1   5 -20         17.98         16.67        10.15 o                         
   2   5 -20        337.72        330.77        22.36 o                         
   3   5 -20         55.04         50.67         9.50 o                         
   2   0 -19       7223.31       7742.52        84.29 o                         
   4   0 -19       1619.58       1551.63        22.73 o                         
   6   0 -19       3817.88       3798.65        51.66 o                         
   8   0 -19       3058.83       3007.84        49.20 o                         
  10   0 -19       1006.43       1009.76        22.53 o                         
  12   0 -19        211.71        216.33        19.48 o                         
  14   0 -19        317.71        360.20        25.85 o                         
   0   1 -19        348.37        379.51         6.63 o                         
   1   1 -19       3563.22       3570.20        29.61 o                         
   2   1 -19        543.96        516.00         5.89 o                         
   3   1 -19       8594.53       8845.13        70.84 o                         
   4   1 -19       2123.15       2092.57        19.15 o                         
   5   1 -19       2852.49       2700.83        26.71 o                         
   6   1 -19       1291.66       1309.78        15.68 o                         
   7   1 -19        926.53        935.79        12.60 o                         
   8   1 -19         31.75         43.87         4.79 o                         
   9   1 -19         90.33         99.21         5.97 o                         
  10   1 -19        264.49        242.38         8.26 o                         
  11   1 -19        167.78        205.96        10.53 o                         
  12   1 -19         25.51         30.06         7.30 o                         
  13   1 -19         69.16         70.93         9.49 o                         
  14   1 -19        107.77         91.15        10.74 o                         
   1   2 -19         72.86        139.71         4.15 o                         
   2   2 -19        194.24        252.15         5.96 o                         
   3   2 -19        436.08        473.59         6.34 o                         
   4   2 -19        372.01        345.22         5.28 o                         
   5   2 -19        694.17        803.22        11.95 o                         
   6   2 -19        129.07        150.62         6.05 o                         
   7   2 -19       2568.92       2422.93        33.82 o                         
   8   2 -19        428.37        442.86        10.75 o                         
   9   2 -19       1238.73       1235.02        24.98 o                         
  10   2 -19        723.65        754.91        16.58 o                         
  11   2 -19        243.50        226.16        12.60 o                         
  12   2 -19         73.63         91.90        10.28 o                         
  13   2 -19        114.45        132.16        13.83 o                         
   0   3 -19       1986.21       2082.85        28.72 o                         
   1   3 -19       1388.84       1309.93        14.63 o                         
   2   3 -19       1390.89       1349.43        15.08 o                         
   3   3 -19        240.29        258.19         6.64 o                         
   4   3 -19       1296.70       1231.02        15.25 o                         
   5   3 -19         54.45         58.08         5.70 o                         
   6   3 -19       1064.87       1028.20        16.16 o                         
   7   3 -19         55.55         84.77         8.39 o                         
   8   3 -19        110.10        141.73         8.75 o                         
   9   3 -19         89.00         96.71         8.37 o                         
  10   3 -19         84.76        103.42         9.81 o                         
  11   3 -19        122.04        121.53        11.27 o                         
   1   4 -19        206.99        299.18         8.29 o                         
   2   4 -19        220.67        203.07         7.28 o                         
   3   4 -19        543.23        575.30        12.22 o                         
   4   4 -19         34.31         39.39         6.42 o                         
   5   4 -19        298.35        335.17        10.99 o                         
   6   4 -19        261.91        236.05        14.71 o                         
   7   4 -19        639.12        602.75        16.38 o                         
   8   4 -19        130.33        122.25        10.44 o                         
   9   4 -19        257.76        259.02        13.70 o                         
   0   5 -19        719.23        692.16        27.45 o                         
   1   5 -19        120.07        130.61         9.66 o                         
   2   5 -19        318.25        322.99        16.11 o                         
   3   5 -19        153.04        158.05        11.10 o                         
   4   5 -19        221.19        218.66        12.62 o                         
   0   0 -18       9840.03       9722.14       152.64 o                         
   2   0 -18       3499.43       3263.24        36.63 o                         
   4   0 -18       7617.07       7722.09       100.00 o                         
   6   0 -18       1604.51       1445.68        21.97 o                         
   8   0 -18        122.73        153.81        10.89 o                         
  10   0 -18         38.41         65.79         8.28 o                         
  12   0 -18         36.74         54.28        12.55 o                         
  14   0 -18        225.65        221.88        24.18 o                         
   1   1 -18       1027.23       1170.40        11.36 o                         
   2   1 -18        358.15        347.08         4.37 o                         
   3   1 -18       1866.62       2064.95        18.74 o                         
   4   1 -18       1013.79       1039.49        11.04 o                         
   5   1 -18       2392.61       2390.14        25.31 o                         
   6   1 -18       1190.27       1181.43        14.39 o                         
   7   1 -18       1417.11       1426.04        18.05 o                         
   8   1 -18        795.93        818.95        12.51 o                         
   9   1 -18        976.03        986.44        14.67 o                         
  10   1 -18        121.11        117.50         6.94 o                         
  11   1 -18        638.51        632.43        13.72 o                         
  12   1 -18        878.51        855.63        16.81 o                         
  13   1 -18        631.86        629.83        16.96 o                         
  14   1 -18         47.60         38.79        10.80 o                         
   0   2 -18       4972.46       4742.81        63.39 o                         
   1   2 -18       3284.10       3373.81        31.04 o                         
   2   2 -18       1349.96       1254.77        13.12 o                         
   3   2 -18       1694.28       1596.69        15.61 o                         
   4   2 -18        507.38        486.14         6.50 o                         
   5   2 -18       1686.61       1735.08        22.89 o                         
   6   2 -18        303.17        331.36         8.56 o                         
   7   2 -18        413.92        387.22         9.71 o                         
   8   2 -18        317.53        344.56        11.59 o                         
   9   2 -18        235.16        275.97         9.40 o                         
  10   2 -18        251.40        290.25        11.04 o                         
  11   2 -18         75.37        102.87         7.79 o                         
  12   2 -18          8.29         10.24         8.44 o                         
  13   2 -18        463.83        430.89        19.09 o                         
   1   3 -18        265.04        277.71         6.03 o                         
   2   3 -18        530.55        655.01        10.89 o                         
   3   3 -18        244.07        261.84         6.62 o                         
   4   3 -18        542.47        633.55         9.93 o                         
   5   3 -18        106.20        122.97         6.55 o                         
   6   3 -18        851.10        822.36        15.85 o                         
   7   3 -18       1020.06        952.11        17.04 o                         
   8   3 -18        675.68        701.91        14.97 o                         
   9   3 -18        490.46        489.20        14.14 o                         
  10   3 -18        387.75        391.49        12.79 o                         
  11   3 -18        228.25        211.54        12.74 o                         
   0   4 -18        322.99        336.07        12.75 o                         
   1   4 -18       1281.14       1262.26        19.20 o                         
   2   4 -18         64.53         77.66         5.76 o                         
   3   4 -18        960.27        983.97        14.35 o                         
   4   4 -18         31.28         23.29         6.43 o                         
   5   4 -18        477.58        495.48        12.85 o                         
   6   4 -18        195.49        201.80         9.88 o                         
   7   4 -18        126.85        214.36        11.44 o                         
   8   4 -18          2.19         13.54         9.09 o                         
   9   4 -18        160.57        163.98        13.92 o                         
   1   5 -18          1.60         14.17         7.19 o                         
   2   5 -18         58.25         80.66         8.79 o                         
   3   5 -18        103.30        117.92        10.98 o                         
   4   5 -18        201.68        169.36        12.40 o                         
   2   0 -17       3959.52       4373.87        48.33 o                         
   4   0 -17       8297.11       8587.08       110.76 o                         
   6   0 -17       2541.59       2519.64        35.33 o                         
   8   0 -17       1540.03       1554.12        27.89 o                         
  10   0 -17       1424.63       1490.26        35.12 o                         
  12   0 -17       1915.64       1935.51        43.26 o                         
  14   0 -17        683.35        730.45        37.34 o                         
   0   1 -17       2887.36       2929.46        36.03 o                         
   1   1 -17       7939.14       7717.43        61.73 o                         
   2   1 -17       3541.96       3676.71        29.17 o                         
   3   1 -17       3777.78       3870.91        31.93 o                         
   4   1 -17       1206.59       1186.14        12.89 o                         
   5   1 -17        893.60        833.81        10.71 o                         
   6   1 -17         88.86        110.54         6.06 o                         
   7   1 -17        523.33        577.88         9.05 o                         
   8   1 -17         16.79         18.51         4.53 o                         
   9   1 -17         29.97         41.80         4.99 o                         
  10   1 -17        102.08        119.49         6.53 o                         
  11   1 -17         46.88         57.89         6.70 o                         
  12   1 -17         42.03         66.69         7.43 o                         
  13   1 -17         72.99         69.61         9.38 o                         
  14   1 -17        280.65        255.57        16.50 o                         
   1   2 -17        112.05        193.11         6.95 o                         
   2   2 -17       1458.34       1419.04        14.44 o                         
   3   2 -17       1638.37       1690.60        16.02 o                         
   4   2 -17       1091.74       1135.48        11.62 o                         
   5   2 -17       1179.37       1191.58        17.11 o                         
   6   2 -17       1523.20       1518.87        22.51 o                         
   7   2 -17        131.72        119.17         9.54 o                         
   8   2 -17       1928.37       1872.12        31.91 o                         
   9   2 -17        221.42        252.16         9.04 o                         
  10   2 -17        616.57        617.58        13.41 o                         
  11   2 -17        881.64        841.37        16.21 o                         
  12   2 -17        103.76         97.37         9.61 o                         
  13   2 -17        473.04        497.61        28.77 o                         
   0   3 -17       3353.31       3240.74        45.59 o                         
   1   3 -17        774.45        738.50         9.82 o                         
   2   3 -17       2635.74       2680.33        27.60 o                         
   3   3 -17         98.69         95.42         4.91 o                         
   4   3 -17       1273.61       1263.47        15.38 o                         
   5   3 -17        277.29        281.03         8.15 o                         
   6   3 -17        279.89        339.36         8.81 o                         
   7   3 -17        140.94        185.00         8.92 o                         
   8   3 -17        145.84        186.68         9.29 o                         
   9   3 -17         96.98        121.81        11.74 o                         
  10   3 -17         42.49         69.25         8.13 o                         
  11   3 -17        466.99        457.34        18.75 o                         
   1   4 -17         83.30        133.43         6.47 o                         
   2   4 -17         71.54         92.67         7.05 o                         
   3   4 -17        301.38        361.06        10.45 o                         
   4   4 -17          6.72         18.42         6.47 o                         
   5   4 -17        442.48        486.90        11.98 o                         
   6   4 -17         18.47         19.65         7.45 o                         
   7   4 -17        962.45        942.01        18.89 o                         
   8   4 -17        168.26        153.66        10.43 o                         
   9   4 -17        476.41        490.27        16.12 o                         
   0   5 -17        361.11        292.83        17.18 o                         
   1   5 -17        116.82        134.88         8.78 o                         
   2   5 -17        264.28        277.65        10.97 o                         
   3   5 -17        122.06        110.53         9.80 o                         
   4   5 -17        175.61        171.21        14.86 o                         
   0   0 -16      26415.47      26995.26       380.75 o                         
   2   0 -16       7885.92       8133.44        95.09 o                         
   4   0 -16       1486.07       1407.94        20.55 o                         
   6   0 -16       1227.42       1283.31        19.67 o                         
   8   0 -16        337.11        380.96        11.46 o                         
  10   0 -16         80.83        131.31         9.55 o                         
  12   0 -16        123.63        139.42        13.72 o                         
  14   0 -16        404.89        422.48        20.96 o                         
   1   1 -16       1438.85       1609.48        14.18 o                         
   2   1 -16       3399.87       3616.56        28.67 o                         
   3   1 -16       4548.68       4677.64        38.15 o                         
   4   1 -16        483.89        516.95         6.52 o                         
   5   1 -16       5145.25       5250.58        51.86 o                         
   6   1 -16        122.22        132.70         6.74 o                         
   7   1 -16       2253.02       2275.36        26.27 o                         
   8   1 -16        185.90        173.93         6.31 o                         
   9   1 -16       2038.65       1959.63        24.12 o                         
  10   1 -16        175.73        196.42         7.31 o                         
  11   1 -16       1262.41       1328.54        20.62 o                         
  12   1 -16         78.30         90.79         9.10 o                         
  13   1 -16        395.47        443.46        14.39 o                         
  14   1 -16        173.35        171.19        14.83 o                         
   0   2 -16       1877.81       1789.07        21.58 o                         
   1   2 -16       7159.02       7081.78        54.98 o                         
   2   2 -16       1319.04       1295.34        14.40 o                         
   3   2 -16       1449.61       1374.46        13.45 o                         
   4   2 -16       2382.15       2349.44        22.51 o                         
   5   2 -16        369.16        457.41         9.37 o                         
   6   2 -16        476.67        527.59        12.04 o                         
   7   2 -16        158.71        191.87         7.62 o                         
   8   2 -16         47.72         79.11         6.36 o                         
   9   2 -16         18.43         27.31         6.80 o                         
  10   2 -16        390.19        420.90        11.86 o                         
  11   2 -16        166.45        187.06         9.04 o                         
  12   2 -16        201.26        188.97        12.95 o                         
  13   2 -16         92.96         94.13        12.84 o                         
   1   3 -16        223.83        231.25         5.55 o                         
   2   3 -16        393.33        500.61         8.41 o                         
   3   3 -16        368.29        382.61         7.44 o                         
   4   3 -16        494.15        537.44         8.90 o                         
   5   3 -16        376.17        406.81        12.08 o                         
   6   3 -16       1265.65       1191.61        19.26 o                         
   7   3 -16        637.51        636.27        13.42 o                         
   8   3 -16       1204.44       1140.92        20.75 o                         
   9   3 -16        769.24        745.10        15.58 o                         
  10   3 -16        428.25        451.55        15.28 o                         
  11   3 -16         74.24         88.60        14.06 o                         
  12   3 -16        165.79        156.53        13.62 o                         
   0   4 -16        212.05        247.29        11.64 o                         
   1   4 -16        825.68        811.64        12.38 o                         
   2   4 -16        224.17        228.98         7.78 o                         
   3   4 -16        998.67        940.91        16.28 o                         
   4   4 -16         16.41         20.05         6.38 o                         
   5   4 -16        721.19        745.47        14.66 o                         
   6   4 -16          8.24         15.09         6.58 o                         
   7   4 -16         86.24        157.11         9.16 o                         
   8   4 -16         21.47         30.57         8.34 o                         
   9   4 -16        124.18        164.70        14.63 o                         
   1   5 -16         60.86         60.38         7.73 o                         
   2   5 -16         15.53         20.68         7.06 o                         
   3   5 -16          7.19         30.27         7.90 o                         
   4   5 -16         51.63         62.96         9.15 o                         
   2   0 -15      13658.39      14421.08       166.94 o                         
   4   0 -15      14219.30      14474.16       184.39 o                         
   6   0 -15       2641.50       2907.75        45.21 o                         
   8   0 -15        826.08        888.58        19.38 o                         
  10   0 -15       2164.05       2124.89        43.64 o                         
  12   0 -15       1271.01       1260.62        32.39 o                         
  14   0 -15        306.14        387.60        22.90 o                         
   0   1 -15      11793.75      12219.81       132.17 o                         
   1   1 -15      10429.11      10125.89        83.64 o                         
   2   1 -15       2506.49       2479.33        20.14 o                         
   3   1 -15       2448.33       2347.35        19.95 o                         
   4   1 -15        618.16        744.07         8.87 o                         
   5   1 -15        639.62        719.56        10.23 o                         
   6   1 -15        150.63        173.35         4.86 o                         
   7   1 -15         24.67         34.16         4.25 o                         
   8   1 -15        389.53        382.70         8.13 o                         
   9   1 -15        226.88        245.51         7.21 o                         
  10   1 -15        131.09        125.12         8.19 o                         
  11   1 -15         11.19         33.77         6.30 o                         
  12   1 -15          8.89         12.29         7.30 o                         
  13   1 -15        288.76        319.29        17.41 o                         
  14   1 -15         85.88         95.59        11.05 o                         
   1   2 -15        912.32       1041.14        14.57 o                         
   2   2 -15        205.18        239.17         4.98 o                         
   3   2 -15       4355.53       4362.82        37.58 o                         
   4   2 -15        575.06        572.37         7.65 o                         
   5   2 -15       1561.82       1455.31        21.35 o                         
   6   2 -15       2224.84       2260.15        30.69 o                         
   7   2 -15        362.38        354.05         8.85 o                         
   8   2 -15        975.46        985.86        15.94 o                         
   9   2 -15        840.96        764.42        14.22 o                         
  10   2 -15        509.62        487.96        11.61 o                         
  11   2 -15        370.63        394.16        13.52 o                         
  12   2 -15        133.93        155.33        10.94 o                         
  13   2 -15        142.10        169.30        14.44 o                         
   0   3 -15       3508.49       3450.30        48.14 o                         
   1   3 -15        264.12        303.18         7.57 o                         
   2   3 -15       2874.28       2749.13        28.11 o                         
   3   3 -15         70.37         84.23         4.66 o                         
   4   3 -15        862.58        957.94        13.55 o                         
   5   3 -15       1060.46       1039.66        15.28 o                         
   6   3 -15        138.18        227.06         8.51 o                         
   7   3 -15          9.59         28.02         5.39 o                         
   8   3 -15         17.21         49.64         6.98 o                         
   9   3 -15        621.30        646.57        14.35 o                         
  10   3 -15         78.50         99.90        13.72 o                         
  11   3 -15        366.91        380.10        16.43 o                         
  12   3 -15         80.28         85.38        10.54 o                         
   1   4 -15         13.98         62.68         5.46 o                         
   2   4 -15         36.93         66.98         5.53 o                         
   3   4 -15         45.45        113.78         8.47 o                         
   4   4 -15        310.88        309.28        10.07 o                         
   5   4 -15        440.04        503.97        12.90 o                         
   6   4 -15         16.53         14.68         6.43 o                         
   7   4 -15       1049.32       1035.80        18.03 o                         
   8   4 -15          7.74         13.50         8.16 o                         
   9   4 -15        476.04        469.82        15.82 o                         
   0   5 -15        162.02        145.40        14.04 o                         
   1   5 -15        267.23        271.90        10.88 o                         
   2   5 -15        128.82        134.65         8.81 o                         
   3   5 -15        295.46        296.20        11.99 o                         
   4   5 -15        277.82        278.13        18.72 o                         
   5   5 -15        199.02        201.57        13.42 o                         
   2   0 -14      11462.82      11518.98       115.71 o                         
   4   0 -14       1759.60       2415.69        32.90 o                         
   6   0 -14        300.32        379.46        10.38 o                         
   8   0 -14         25.16         70.56         6.78 o                         
  10   0 -14        662.14        639.87        19.50 o                         
  12   0 -14         76.92        124.00        15.51 o                         
  14   0 -14        815.33        807.62        70.17 o                         
   1   1 -14       1748.63       1853.76        15.83 o                         
   2   1 -14       5223.97       5419.45        42.04 o                         
   3   1 -14       7248.71       7340.77        58.74 o                         
   4   1 -14       2114.32       2138.87        21.12 o                         
   5   1 -14       1498.97       1405.62        15.78 o                         
   6   1 -14          2.56          3.84         2.90 o                         
   7   1 -14       1373.03       1339.76        20.10 o                         
   8   1 -14         66.28         85.12         4.93 o                         
   9   1 -14        560.28        561.62        10.13 o                         
  10   1 -14        377.59        373.52         8.74 o                         
  11   1 -14        882.88        922.93        17.20 o                         
  12   1 -14        246.94        258.39        12.69 o                         
  13   1 -14        646.43        631.39        18.63 o                         
  14   1 -14        206.01        192.66        12.86 o                         
   0   2 -14        778.69        637.92         9.37 o                         
   1   2 -14       8103.33       7870.80        63.19 o                         
   2   2 -14       1271.46       1216.94        12.57 o                         
   3   2 -14       1234.82       1183.62        13.61 o                         
   4   2 -14        644.21        574.21         7.49 o                         
   5   2 -14        225.31        248.40        10.82 o                         
   6   2 -14        223.01        288.55         7.75 o                         
   7   2 -14         29.61         42.89         5.19 o                         
   8   2 -14        421.86        414.64         9.86 o                         
   9   2 -14        300.58        336.20         9.63 o                         
  10   2 -14        112.99        128.08         7.61 o                         
  11   2 -14         93.14        131.89         7.99 o                         
  12   2 -14        145.35        177.05        11.05 o                         
  13   2 -14         59.06         90.21        11.20 o                         
   1   3 -14        261.82        331.18         6.57 o                         
   2   3 -14        446.05        554.58         8.71 o                         
   3   3 -14        194.55        192.66         6.09 o                         
   4   3 -14       2047.26       2089.64        24.01 o                         
   5   3 -14         70.80        100.74         6.07 o                         
   6   3 -14       1263.44       1187.67        17.04 o                         
   7   3 -14        663.12        635.61        11.88 o                         
   8   3 -14        680.79        686.10        15.82 o                         
   9   3 -14         49.38         75.08         7.75 o                         
  10   3 -14        653.38        690.18        15.47 o                         
  11   3 -14         20.15         40.19         9.37 o                         
  12   3 -14        217.14        231.29        14.97 o                         
   0   4 -14       1021.57        984.65        22.55 o                         
   1   4 -14        561.42        524.43         9.92 o                         
   2   4 -14        268.67        263.32         8.90 o                         
   3   4 -14       1096.06       1146.22        23.63 o                         
   4   4 -14         35.79         47.31         6.63 o                         
   5   4 -14        528.09        593.11        13.76 o                         
   6   4 -14        139.74        126.28         8.34 o                         
   7   4 -14         69.49        136.95         9.74 o                         
   8   4 -14        192.95        222.08        11.68 o                         
   9   4 -14         67.87        129.19        10.50 o                         
   1   5 -14         12.62         33.15         7.17 o                         
   2   5 -14          0.70         27.55         7.22 o                         
   3   5 -14          3.37         42.24         8.42 o                         
   4   5 -14        103.84        127.85         9.56 o                         
   5   5 -14        165.87        165.59        12.55 o                         
   2   0 -13      11844.57      12328.03       116.43 o                         
   4   0 -13        641.59        689.21        11.21 o                         
   6   0 -13       1466.89       1440.47        24.42 o                         
   8   0 -13       1141.42       1106.65        21.14 o                         
  10   0 -13        890.19        893.63        23.56 o                         
  12   0 -13       1553.69       1590.50        44.45 o                         
  14   0 -13        646.04        651.81        30.40 o                         
   0   1 -13       9123.53       9272.55       100.06 o                         
   1   1 -13      12336.46      12081.61        91.90 o                         
   2   1 -13       1520.80       1496.43        12.12 o                         
   3   1 -13       2451.74       2318.21        20.46 o                         
   4   1 -13        431.20        407.16         5.77 o                         
   5   1 -13       1337.84       1388.00        15.54 o                         
   6   1 -13         47.92         51.74         4.39 o                         
   7   1 -13        286.81        324.55         6.90 o                         
   8   1 -13         44.79         62.58         4.56 o                         
   9   1 -13        147.24        146.84         9.92 o                         
  10   1 -13        204.51        208.38         7.07 o                         
  11   1 -13        125.96        153.00         8.04 o                         
  12   1 -13         47.99         61.57         8.14 o                         
  13   1 -13        651.16        666.40        19.17 o                         
  14   1 -13        133.33        121.60        11.83 o                         
   1   2 -13       1012.49       1099.36        12.97 o                         
   2   2 -13        481.82        510.85         8.00 o                         
   3   2 -13       2418.65       2456.11        23.16 o                         
   4   2 -13        251.00        250.92         4.69 o                         
   5   2 -13       1259.68       1171.27        13.94 o                         
   6   2 -13       1164.08       1160.68        16.68 o                         
   7   2 -13        244.58        235.02         7.60 o                         
   8   2 -13        690.46        655.64        18.53 o                         
   9   2 -13        373.79        362.26        10.17 o                         
  10   2 -13        460.73        456.63        12.60 o                         
  11   2 -13        882.00        906.69        18.56 o                         
  12   2 -13        294.57        307.55        12.32 o                         
  13   2 -13       1156.37       1127.71        25.24 o                         
   0   3 -13       1872.59       1784.23        27.13 o                         
   1   3 -13        722.87        694.33         9.08 o                         
   2   3 -13       1891.53       1840.25        19.96 o                         
   3   3 -13        160.47        173.03         5.81 o                         
   4   3 -13       1387.25       1415.87        17.63 o                         
   5   3 -13        213.55        231.85         8.00 o                         
   6   3 -13        494.86        525.34        11.62 o                         
   7   3 -13         21.37         56.74         5.74 o                         
   8   3 -13        157.02        195.98        10.60 o                         
   9   3 -13        259.14        242.09        11.49 o                         
  10   3 -13         13.74         45.18         7.27 o                         
  11   3 -13        204.35        205.98        12.28 o                         
  12   3 -13          6.97         36.21        10.01 o                         
   1   4 -13        125.98        186.40         8.65 o                         
   2   4 -13         49.53         78.34         6.70 o                         
   3   4 -13         98.10        171.39         8.67 o                         
   4   4 -13         35.66         28.07         6.75 o                         
   5   4 -13        759.04        832.80        16.29 o                         
   6   4 -13        162.34        158.69         9.18 o                         
   7   4 -13       1008.16        961.37        17.51 o                         
   8   4 -13         14.00         19.76         7.75 o                         
   9   4 -13       1005.08       1002.31        20.76 o                         
   0   5 -13        100.38        114.01        13.09 o                         
   1   5 -13        148.66        168.60         9.31 o                         
   2   5 -13        135.39        139.60         8.84 o                         
   3   5 -13        291.31        280.21        11.86 o                         
   4   5 -13        208.09        233.04        13.21 o                         
   5   5 -13        213.29        180.93        12.73 o                         
   0   0 -12      11766.80      11620.50       164.58 o                         
   2   0 -12      15733.84      15986.98       150.67 o                         
   4   0 -12       6687.65       6516.09        84.38 o                         
   6   0 -12       1137.18       1160.93        17.72 o                         
   8   0 -12         50.46         83.91         5.39 o                         
  10   0 -12        839.65        875.27        23.03 o                         
  12   0 -12        805.66        727.79        23.16 o                         
  14   0 -12        746.93        733.34        25.09 o                         
   1   1 -12        153.49        171.19         3.36 o                         
   2   1 -12       1278.49       1251.10        10.29 o                         
   3   1 -12       2973.44       3355.52        28.86 o                         
   4   1 -12       2016.05       2092.51        20.60 o                         
   5   1 -12       2853.84       2854.08        30.91 o                         
   6   1 -12        572.07        548.41         8.44 o                         
   7   1 -12       1696.03       1548.19        18.68 o                         
   8   1 -12        199.87        194.16         5.98 o                         
   9   1 -12        599.62        564.52         9.92 o                         
  10   1 -12        195.90        205.79         7.00 o                         
  11   1 -12       1951.38       1882.97        28.75 o                         
  12   1 -12       1464.48       1444.34        24.81 o                         
  13   1 -12        340.59        368.42        13.05 o                         
  14   1 -12        154.72        162.15        12.52 o                         
   0   2 -12       4783.99       4518.24        47.00 o                         
   1   2 -12       3486.25       3330.35        27.80 o                         
   2   2 -12       2715.87       2854.52        26.44 o                         
   3   2 -12       1709.73       1625.84        16.17 o                         
   4   2 -12       1518.37       1398.07        15.12 o                         
   5   2 -12        692.06        644.84         8.41 o                         
   6   2 -12        631.95        655.74        11.35 o                         
   7   2 -12        435.20        521.40        14.04 o                         
   8   2 -12        150.81        180.29         8.79 o                         
   9   2 -12        169.48        193.31         8.68 o                         
  10   2 -12        267.35        281.61         9.67 o                         
  11   2 -12        159.86        213.71        11.67 o                         
  12   2 -12        650.17        626.82        15.88 o                         
  13   2 -12        408.74        414.00        18.48 o                         
   1   3 -12          4.36         34.12         4.16 o                         
   2   3 -12       1055.11       1181.25        14.05 o                         
   3   3 -12        631.87        597.00         9.33 o                         
   4   3 -12        798.28        834.88        12.38 o                         
   5   3 -12         78.67        101.04         6.56 o                         
   6   3 -12        772.24        759.46        14.52 o                         
   7   3 -12        665.74        654.06        13.06 o                         
   8   3 -12        762.47        828.07        26.23 o                         
   9   3 -12        417.54        450.87        13.08 o                         
  10   3 -12        640.22        598.86        14.06 o                         
  11   3 -12         26.45         46.17        10.73 o                         
  12   3 -12        627.42        538.97        17.32 o                         
   0   4 -12         11.40         16.88         6.84 o                         
   1   4 -12       1126.77       1102.32        15.46 o                         
   2   4 -12        236.79        254.78         8.26 o                         
   3   4 -12        770.88        791.07        14.47 o                         
   4   4 -12          2.73          2.16         6.17 o                         
   5   4 -12        925.99        973.50        17.79 o                         
   6   4 -12          0.26          4.17         6.64 o                         
   7   4 -12        292.01        367.88        11.96 o                         
   8   4 -12         67.80         76.74         8.96 o                         
   9   4 -12         96.92        123.80        10.25 o                         
   1   5 -12         72.52         72.70         7.87 o                         
   2   5 -12         14.44         57.63         7.67 o                         
   3   5 -12          6.90         22.20         7.20 o                         
   4   5 -12        136.28        144.48        10.04 o                         
   5   5 -12         14.75         39.66         9.12 o                         
   2   0 -11       2357.80       2434.36        25.36 o                         
   4   0 -11       6050.61       6371.50        91.98 o                         
   6   0 -11       7983.10       8177.96       105.72 o                         
   8   0 -11       2678.90       2621.91        37.05 o                         
  10   0 -11       1048.81       1155.71        27.36 o                         
  12   0 -11       1525.30       1551.78        35.98 o                         
  14   0 -11        288.02        326.84        26.19 o                         
   0   1 -11       1665.59       1637.42        25.28 o                         
   1   1 -11      10115.90      10140.62        70.03 o                         
   2   1 -11        501.01        488.62         5.49 o                         
   3   1 -11       5019.36       4920.99        41.44 o                         
   4   1 -11       1977.84       1874.43        21.81 o                         
   5   1 -11       2487.48       2449.80        26.83 o                         
   6   1 -11        635.59        621.55         9.88 o                         
   7   1 -11        494.25        441.89         9.04 o                         
   8   1 -11         89.29        114.48         5.17 o                         
   9   1 -11        356.62        425.67        10.33 o                         
  10   1 -11        340.77        336.82         8.50 o                         
  11   1 -11        696.15        653.36        15.36 o                         
  12   1 -11         58.75         67.54         8.13 o                         
  13   1 -11        123.64        139.50        10.69 o                         
  14   1 -11         72.62         65.02         9.55 o                         
   1   2 -11       1087.09       1161.44        12.87 o                         
   2   2 -11       2107.48       2058.83        20.73 o                         
   3   2 -11       2132.72       2400.50        23.71 o                         
   4   2 -11       1020.14       1035.27        11.86 o                         
   5   2 -11       1094.23       1051.72        12.07 o                         
   6   2 -11        826.40        823.08        12.93 o                         
   7   2 -11       1698.78       1689.26        24.03 o                         
   8   2 -11       1548.45       1434.45        20.31 o                         
   9   2 -11        632.47        611.97        13.07 o                         
  10   2 -11        463.76        503.05        11.37 o                         
  11   2 -11        887.35        780.20        16.93 o                         
  12   2 -11        456.11        395.55        12.99 o                         
  13   2 -11        177.90        198.27        13.02 o                         
   0   3 -11       4323.89       4186.97        57.12 o                         
   1   3 -11        876.38        839.56        11.46 o                         
   2   3 -11       2601.12       2578.85        26.45 o                         
   3   3 -11        390.42        406.63         8.61 o                         
   4   3 -11        923.10        936.11        14.01 o                         
   5   3 -11        378.93        383.89         9.09 o                         
   6   3 -11        611.24        638.07        11.53 o                         
   7   3 -11        105.00        126.58         6.73 o                         
   8   3 -11        158.04        234.08         8.23 o                         
   9   3 -11        401.34        356.00        10.96 o                         
  10   3 -11         10.45         40.64         7.24 o                         
  11   3 -11        361.20        339.32        15.53 o                         
  12   3 -11         60.51         69.16        10.96 o                         
   1   4 -11         96.76        246.13         9.30 o                         
   2   4 -11         23.76         49.48         6.23 o                         
   3   4 -11        735.90        753.51        13.85 o                         
   4   4 -11         18.72         19.48         7.08 o                         
   5   4 -11        542.12        560.58        13.92 o                         
   6   4 -11         51.59         27.89         7.42 o                         
   7   4 -11        935.19        918.28        18.96 o                         
   8   4 -11        102.22         99.18         8.32 o                         
   9   4 -11        317.23        360.91        20.60 o                         
  10   4 -11          9.87          8.06        10.37 o                         
   0   5 -11        481.36        453.31        18.89 o                         
   1   5 -11        138.37        164.24         9.96 o                         
   2   5 -11        741.89        709.87        14.80 o                         
   3   5 -11         79.83         97.00         8.26 o                         
   4   5 -11        306.27        319.01        13.05 o                         
   5   5 -11         77.95         79.72        10.32 o                         
   0   0 -10       1590.82       1639.38        24.27 o                         
   2   0 -10       6553.04       6506.52        74.04 o                         
   4   0 -10      10138.33      10178.64       129.92 o                         
   6   0 -10       2090.77       2082.00        30.46 o                         
   8   0 -10        950.42        966.64        16.58 o                         
  10   0 -10        394.05        431.56        23.38 o                         
  12   0 -10        697.42        650.92        21.99 o                         
  14   0 -10        127.00        127.15        15.02 o                         
   1   1 -10        383.91        416.82         3.86 o                         
   2   1 -10       4917.26       5003.23        38.68 o                         
   3   1 -10        582.09        514.56         6.67 o                         
   4   1 -10       1587.87       1740.15        30.98 o                         
   5   1 -10       4576.07       4645.38        48.62 o                         
   6   1 -10       1914.49       1933.53        21.97 o                         
   7   1 -10       4642.38       4467.34        47.45 o                         
   8   1 -10       1191.04       1150.01        15.96 o                         
   9   1 -10       2640.54       2643.58        30.20 o                         
  10   1 -10        121.28        134.38         6.08 o                         
  11   1 -10       1533.55       1528.26        28.17 o                         
  12   1 -10          1.30          6.90         6.90 o                         
  13   1 -10        467.94        471.30        14.18 o                         
  14   1 -10         75.44         70.45        10.80 o                         
   0   2 -10       5702.90       5479.52        60.49 o                         
   1   2 -10       1380.28       1278.57        11.69 o                         
   2   2 -10        413.01        357.09         5.30 o                         
   3   2 -10       6325.02       6550.01        60.51 o                         
   4   2 -10       1014.96       1027.01        12.68 o                         
   5   2 -10       1741.00       1573.31        16.60 o                         
   6   2 -10        863.80        835.17        10.97 o                         
   7   2 -10        488.41        543.52        15.18 o                         
   8   2 -10        205.41        221.32         8.14 o                         
   9   2 -10         31.45         59.48         6.22 o                         
  10   2 -10        426.02        437.68        10.54 o                         
  11   2 -10         52.88        103.63        15.16 o                         
  12   2 -10         85.58         77.71         8.70 o                         
  13   2 -10        158.66        150.90        12.47 o                         
   1   3 -10        999.03       1050.41        13.48 o                         
   2   3 -10        135.54        309.53         8.64 o                         
   3   3 -10        553.28        477.85         8.73 o                         
   4   3 -10        839.84        918.78        12.97 o                         
   5   3 -10         79.44        115.24         6.58 o                         
   6   3 -10        879.70        926.84        14.21 o                         
   7   3 -10        247.15        231.15         7.94 o                         
   8   3 -10        964.46        950.86        15.21 o                         
   9   3 -10        181.71        172.46         8.18 o                         
  10   3 -10        497.73        512.58        14.93 o                         
  11   3 -10        172.48        196.88        19.26 o                         
  12   3 -10        169.51        166.87        12.74 o                         
   0   4 -10         46.08         44.67         6.95 o                         
   1   4 -10       2635.04       2550.87        27.57 o                         
   2   4 -10        284.40        292.14         9.16 o                         
   3   4 -10        997.78       1090.90        18.06 o                         
   4   4 -10        224.65        212.99         9.85 o                         
   5   4 -10        391.97        409.20        12.22 o                         
   6   4 -10          4.47         13.81         7.33 o                         
   7   4 -10        162.22        224.55        11.14 o                         
   8   4 -10         22.90         35.09         8.03 o                         
   9   4 -10        131.94        138.64        13.45 o                         
  10   4 -10         70.05         58.74        12.02 o                         
   1   5 -10         30.03         51.40         8.16 o                         
   2   5 -10        558.56        534.03        13.97 o                         
   3   5 -10        236.99        236.30        11.01 o                         
   4   5 -10        203.90        227.51        13.73 o                         
   5   5 -10         87.43         90.62        10.39 o                         
   2   0  -9        473.73        615.54        10.51 o                         
   4   0  -9        830.00        823.60        14.39 o                         
   6   0  -9       6693.94       6622.89        96.35 o                         
   8   0  -9       6900.33       6862.29       116.28 o                         
  10   0  -9       7378.96       7591.12       131.41 o                         
  12   0  -9        407.64        436.70        18.17 o                         
  14   0  -9         64.42         47.66        13.57 o                         
   0   1  -9       2158.55       2324.19        22.88 o                         
   1   1  -9       2978.95       2862.77        19.81 o                         
   2   1  -9       2050.65       2162.79        17.28 o                         
   3   1  -9       5799.91       5305.57        48.62 o                         
   4   1  -9       3497.63       3504.78        32.84 o                         
   5   1  -9       3881.40       3866.31        40.77 o                         
   6   1  -9        768.34        702.36         9.76 o                         
   7   1  -9        587.82        616.90        11.19 o                         
   8   1  -9         56.68        122.92         6.06 o                         
   9   1  -9        569.35        575.03        12.60 o                         
  10   1  -9        279.48        277.80        10.25 o                         
  11   1  -9       1375.86       1321.59        26.35 o                         
  12   1  -9        387.18        357.26        12.04 o                         
  13   1  -9        120.67        119.17        12.40 o                         
  14   1  -9          2.28          6.81         8.27 o                         
   1   2  -9        545.41        644.85        14.64 o                         
   2   2  -9        559.92        632.24        13.53 o                         
   3   2  -9        317.86        467.17         7.80 o                         
   4   2  -9       1888.74       1795.78        19.49 o                         
   5   2  -9       1425.82       1369.21        14.76 o                         
   6   2  -9       1513.41       1499.70        17.17 o                         
   7   2  -9       2994.31       2932.33        33.13 o                         
   8   2  -9       1138.87       1119.28        16.82 o                         
   9   2  -9       1397.83       1325.77        20.98 o                         
  10   2  -9       1057.44       1063.45        19.21 o                         
  11   2  -9        544.29        559.95        15.66 o                         
  12   2  -9        335.97        323.29        12.29 o                         
  13   2  -9         24.62         36.22         9.61 o                         
   0   3  -9       3727.43       3755.86        52.08 o                         
   1   3  -9        589.46        603.27         9.68 o                         
   2   3  -9       3432.35       3332.31        34.69 o                         
   3   3  -9         18.69         34.86         4.16 o                         
   4   3  -9       1822.70       1835.23        21.43 o                         
   5   3  -9        696.90        724.69        12.06 o                         
   6   3  -9        888.14        997.44        14.92 o                         
   7   3  -9        138.69        137.78         7.07 o                         
   8   3  -9         82.31        175.52         7.56 o                         
   9   3  -9        232.44        226.42         8.32 o                         
  10   3  -9         41.29         56.36         8.72 o                         
  11   3  -9         65.23         67.10        10.45 o                         
  12   3  -9        122.39        112.20        13.34 o                         
   1   4  -9        241.86        439.43         9.72 o                         
   2   4  -9         20.06         25.24         5.90 o                         
   3   4  -9        944.63        956.96        15.90 o                         
   4   4  -9          3.26         44.61         7.53 o                         
   5   4  -9        350.76        411.41        12.45 o                         
   6   4  -9         53.33         75.81         7.70 o                         
   7   4  -9        484.79        490.04        13.18 o                         
   8   4  -9         63.96         77.31         8.14 o                         
   9   4  -9        267.02        246.90        15.30 o                         
  10   4  -9         35.27         29.79        12.40 o                         
   0   5  -9        853.89        756.98        22.98 o                         
   1   5  -9        445.04        443.15        12.97 o                         
   2   5  -9        334.97        394.58        11.83 o                         
   3   5  -9        219.02        220.65        10.99 o                         
   4   5  -9         98.31        128.50        10.35 o                         
   5   5  -9          5.81         12.26        10.07 o                         
   0   0  -8       1864.03       1724.96        25.20 o                         
   2   0  -8      14439.26      13785.98       147.36 o                         
   4   0  -8      15259.57      15927.13       184.57 o                         
   6   0  -8       5175.48       5515.84        81.03 o                         
   8   0  -8        362.69        429.70        17.30 o                         
  10   0  -8       8369.53       8158.48       140.26 o                         
  12   0  -8        406.25        432.97        17.85 o                         
  14   0  -8         56.66         22.45        12.52 o                         
   1   1  -8        141.08        163.51         2.82 o                         
   2   1  -8         37.32         71.44         1.54 o                         
   3   1  -8       1956.42       2151.14        18.71 o                         
   4   1  -8        417.70        493.07         9.82 o                         
   5   1  -8       3775.57       3826.91        42.62 o                         
   6   1  -8        669.46        657.57         9.25 o                         
   7   1  -8       3869.82       3769.98        40.42 o                         
   8   1  -8       3594.11       3566.49        38.81 o                         
   9   1  -8       6532.10       6435.66        67.78 o                         
  10   1  -8        347.49        380.22        10.17 o                         
  11   1  -8        268.35        286.03         9.97 o                         
  12   1  -8        286.81        289.90        11.25 o                         
  13   1  -8         74.06         75.59         9.85 o                         
  14   1  -8         24.43         17.71         8.24 o                         
   0   2  -8       5166.93       5065.84        55.97 o                         
   1   2  -8       4287.65       4345.98        36.98 o                         
   2   2  -8       3550.39       3491.98        33.15 o                         
   3   2  -8       2886.89       2768.71        28.58 o                         
   4   2  -8       1394.06       1499.44        17.82 o                         
   5   2  -8       2674.76       2558.33        25.31 o                         
   6   2  -8        192.68        208.29         5.81 o                         
   7   2  -8       1202.18       1463.08        31.09 o                         
   8   2  -8        144.44        174.03         7.16 o                         
   9   2  -8        299.15        318.86         9.08 o                         
  10   2  -8         71.52        105.37         7.91 o                         
  11   2  -8        937.77        881.17        17.82 o                         
  12   2  -8         47.80         71.55         8.51 o                         
  13   2  -8         51.22         63.39        10.01 o                         
   1   3  -8        742.88        870.36        13.08 o                         
   2   3  -8        161.69        339.80         7.99 o                         
   3   3  -8        785.28        732.43        10.92 o                         
   4   3  -8       1542.22       1584.63        19.04 o                         
   5   3  -8       1373.76       1418.07        18.82 o                         
   6   3  -8       2571.78       2585.84        30.67 o                         
   7   3  -8        190.22        161.83         7.25 o                         
   8   3  -8       1460.19       1413.00        19.79 o                         
   9   3  -8         24.47         47.14         5.90 o                         
  10   3  -8        490.75        487.08        15.35 o                         
  11   3  -8        131.96        129.88        11.71 o                         
  12   3  -8        170.09        202.34        17.02 o                         
   0   4  -8       1328.77       1233.01        22.15 o                         
   1   4  -8       2748.73       2616.55        28.02 o                         
   2   4  -8         26.50         28.44         5.87 o                         
   3   4  -8        851.97        906.39        15.25 o                         
   4   4  -8        554.56        553.61        15.05 o                         
   5   4  -8        503.28        534.78        13.52 o                         
   6   4  -8        615.90        566.78        13.70 o                         
   7   4  -8         77.08        106.99         8.62 o                         
   8   4  -8         21.72         29.40         7.61 o                         
   9   4  -8         64.13         69.62        11.45 o                         
  10   4  -8         49.05         56.75        11.79 o                         
   1   5  -8        119.47        133.30        10.15 o                         
   2   5  -8        352.25        358.81        11.58 o                         
   3   5  -8        278.84        269.95        11.43 o                         
   4   5  -8        254.99        264.35        14.61 o                         
   5   5  -8         38.39         50.70        10.65 o                         
   6   5  -8        347.38        334.72        14.00 o                         
   2   0  -7       2015.25       2162.72        23.98 o                         
   4   0  -7       1162.01       1186.46        15.65 o                         
   6   0  -7       8818.31       8849.75       113.89 o                         
   8   0  -7       8294.65       8464.25       144.30 o                         
  10   0  -7        325.89        461.99        20.44 o                         
  12   0  -7         46.60         52.21        10.59 o                         
  14   0  -7         71.02         67.75        13.41 o                         
   0   1  -7       3397.09       3470.67        35.63 o                         
   1   1  -7       4462.14       4209.83        29.53 o                         
   2   1  -7         86.09         72.51         1.73 o                         
   3   1  -7      10381.04      10055.56        82.65 o                         
   4   1  -7       1142.76        942.76        10.36 o                         
   5   1  -7      11263.24      12039.12       121.60 o                         
   6   1  -7       3184.73       3027.29        30.58 o                         
   7   1  -7        244.17        306.25        11.00 o                         
   8   1  -7         91.34        167.24         7.79 o                         
   9   1  -7       2487.54       2600.71        32.02 o                         
  10   1  -7        671.46        645.95        12.07 o                         
  11   1  -7        530.25        510.36        12.63 o                         
  12   1  -7        292.82        286.69        10.97 o                         
  13   1  -7         83.93        110.57         9.43 o                         
  14   1  -7         21.15         23.53         9.23 o                         
   1   2  -7         56.21        178.39         7.42 o                         
   2   2  -7        575.29        651.66         8.95 o                         
   3   2  -7         54.63        104.23         5.38 o                         
   4   2  -7       2884.28       3092.25        33.57 o                         
   5   2  -7       2641.01       2669.08        27.81 o                         
   6   2  -7        490.73        549.84        13.38 o                         
   7   2  -7       6048.55       5901.66        66.83 o                         
   8   2  -7        292.17        317.30         7.73 o                         
   9   2  -7       1542.69       1472.07        22.05 o                         
  10   2  -7        194.68        200.27        10.40 o                         
  11   2  -7          4.07         37.56         7.19 o                         
  12   2  -7        391.82        380.09        17.69 o                         
  13   2  -7         59.15         39.01         9.51 o                         
   0   3  -7       2940.05       2841.03        44.63 o                         
   1   3  -7       3451.41       3423.96        37.94 o                         
   2   3  -7       2781.55       2663.24        32.44 o                         
   3   3  -7         13.12         53.30         5.11 o                         
   4   3  -7       1703.91       1720.33        21.54 o                         
   5   3  -7       2239.06       2283.88        27.33 o                         
   6   3  -7        336.64        453.10         9.65 o                         
   7   3  -7         18.24         26.01         5.22 o                         
   8   3  -7         66.26        174.47         7.34 o                         
   9   3  -7        208.54        214.13         8.17 o                         
  10   3  -7         22.63         65.95         7.48 o                         
  11   3  -7         12.12         17.89         9.13 o                         
  12   3  -7        105.02        127.32        11.55 o                         
   1   4  -7        122.89        294.53         8.36 o                         
   2   4  -7         25.69         38.18         5.90 o                         
   3   4  -7       1146.36       1151.83        17.75 o                         
   4   4  -7        315.86        405.53        10.70 o                         
   5   4  -7       1135.16       1151.40        19.35 o                         
   6   4  -7        412.77        402.10        11.75 o                         
   7   4  -7        300.65        295.51        11.26 o                         
   8   4  -7         59.65         60.32         8.12 o                         
   9   4  -7        341.52        353.99        19.48 o                         
  10   4  -7          6.58         17.91        11.73 o                         
   0   5  -7        807.07        721.71        25.87 o                         
   1   5  -7        363.01        369.36        12.79 o                         
   2   5  -7        641.36        604.61        14.67 o                         
   3   5  -7        186.62        233.42        10.36 o                         
   4   5  -7         29.34         64.20         9.51 o                         
   5   5  -7        123.62        108.57        11.52 o                         
   6   5  -7         76.45         88.11        11.06 o                         
   0   0  -6       4792.88       5195.44       103.97 o                         
   2   0  -6       8599.89       7871.86        84.46 o                         
   4   0  -6      15989.57      15856.79       183.31 o                         
   6   0  -6      11587.35      12929.68       165.09 o                         
   8   0  -6       2374.94       2527.67        47.03 o                         
  10   0  -6        726.23        766.19        28.53 o                         
  12   0  -6        521.73        504.74        18.80 o                         
  14   0  -6        114.32        103.68        13.75 o                         
   1   1  -6        152.74        192.77         6.34 o                         
   2   1  -6        333.86        353.53         4.50 o                         
   3   1  -6        401.17        476.12         9.23 o                         
   4   1  -6         55.60        130.96         3.62 o                         
   5   1  -6        747.20        709.24         8.19 o                         
   6   1  -6       1939.71       1898.35        20.02 o                         
   7   1  -6       2992.95       2886.54        29.58 o                         
   8   1  -6       3547.58       3343.80        38.56 o                         
   9   1  -6       2795.14       2865.68        34.81 o                         
  10   1  -6        271.74        253.84         7.99 o                         
  11   1  -6        853.65        838.52        15.93 o                         
  12   1  -6        173.12        166.57         9.80 o                         
  13   1  -6        109.44        125.54         9.78 o                         
  14   1  -6         61.45         39.73         8.48 o                         
   0   2  -6       3152.80       2886.60        38.83 o                         
   1   2  -6       1781.03       1752.37        16.80 o                         
   2   2  -6       3633.31       3558.76        33.72 o                         
   3   2  -6        649.71        556.18        11.45 o                         
   4   2  -6       2349.56       2438.45        29.10 o                         
   5   2  -6       2527.70       2250.04        25.39 o                         
   6   2  -6        540.82        615.61        10.68 o                         
   7   2  -6       1400.43       1612.56        19.77 o                         
   8   2  -6        568.95        644.37        11.38 o                         
   9   2  -6         35.93         91.85         8.67 o                         
  10   2  -6        108.55        137.82         7.28 o                         
  11   2  -6        338.12        331.46        13.27 o                         
  12   2  -6         68.06         71.01         8.39 o                         
  13   2  -6        214.56        178.16        11.13 o                         
   1   3  -6        370.48        464.59        10.50 o                         
   2   3  -6         96.10        208.35         6.74 o                         
   3   3  -6        490.24        531.41        10.94 o                         
   4   3  -6       1184.07       1253.30        18.04 o                         
   5   3  -6        576.58        575.86        12.37 o                         
   6   3  -6       2150.77       2114.68        25.89 o                         
   7   3  -6        127.64        142.38         6.83 o                         
   8   3  -6       1802.52       1648.20        21.95 o                         
   9   3  -6          7.36         18.17         5.43 o                         
  10   3  -6        566.22        593.43        13.51 o                         
  11   3  -6        162.80        162.90        14.25 o                         
  12   3  -6        168.70        194.41        14.76 o                         
   0   4  -6        699.53        725.15        15.94 o                         
   1   4  -6       1695.18       1593.07        20.32 o                         
   2   4  -6          2.55          6.40         5.99 o                         
   3   4  -6        614.08        658.97        13.31 o                         
   4   4  -6       1152.08       1107.95        17.54 o                         
   5   4  -6        379.47        450.90        11.97 o                         
   6   4  -6         62.31         82.77         7.85 o                         
   7   4  -6         59.75        105.50         8.52 o                         
   8   4  -6         33.08         27.17         7.44 o                         
   9   4  -6         73.30         97.90        12.09 o                         
  10   4  -6         42.84         54.37        12.26 o                         
   1   5  -6        116.90        123.75         9.97 o                         
   2   5  -6        133.48        172.55         9.49 o                         
   3   5  -6        320.29        307.92        11.22 o                         
   4   5  -6        249.71        277.01        13.47 o                         
   5   5  -6        183.93        177.55        13.05 o                         
   6   5  -6        113.73        121.51        10.53 o                         
   2   0  -5        788.47        877.32         9.53 o                         
   4   0  -5       1253.03       1429.98        19.09 o                         
   6   0  -5       1779.21       1677.72        23.84 o                         
   8   0  -5       6880.49       6975.96       118.85 o                         
  10   0  -5       3499.09       3579.65        65.96 o                         
  12   0  -5        543.54        546.42        18.99 o                         
  14   0  -5        203.82        209.73        16.96 o                         
   0   1  -5        999.78        928.39        10.35 o                         
   1   1  -5       4714.80       4710.89        33.89 o                         
   2   1  -5        559.03        626.31        10.04 o                         
   3   1  -5      12618.25      12080.34       103.34 o                         
   4   1  -5       2963.05       2908.15        25.98 o                         
   5   1  -5       2291.02       2109.31        23.37 o                         
   6   1  -5       1055.49        961.05        11.36 o                         
   7   1  -5       2393.49       2565.63        29.48 o                         
   8   1  -5        591.65        582.17        12.95 o                         
   9   1  -5         35.61         62.84         5.79 o                         
  10   1  -5        394.07        366.87         9.00 o                         
  11   1  -5        322.74        314.76        19.25 o                         
  12   1  -5        154.88        173.51        10.28 o                         
  13   1  -5         79.27        101.51         9.16 o                         
  14   1  -5         40.57         36.24         8.71 o                         
   1   2  -5        635.27        702.89        10.70 o                         
   2   2  -5         52.70        231.80         4.76 o                         
   3   2  -5       1422.24       1954.15        26.33 o                         
   4   2  -5       2393.18       2453.84        27.18 o                         
   5   2  -5        961.71        893.06        11.21 o                         
   6   2  -5        168.91        182.38         5.93 o                         
   7   2  -5       5058.83       4689.16        50.20 o                         
   8   2  -5       1925.50       1782.11        21.98 o                         
   9   2  -5       1706.97       1572.59        23.69 o                         
  10   2  -5        463.12        452.53        11.86 o                         
  11   2  -5        330.68        329.32        12.14 o                         
  12   2  -5        395.86        395.72        13.00 o                         
  13   2  -5        261.29        233.61        13.36 o                         
  14   2  -5        119.30        103.98        17.16 o                         
   0   3  -5       3789.12       3650.01        50.18 o                         
   1   3  -5        655.77        631.61         9.38 o                         
   2   3  -5       1311.41       1282.58        16.86 o                         
   3   3  -5       1392.67       1504.85        19.15 o                         
   4   3  -5       1510.45       1513.61        18.43 o                         
   5   3  -5        144.01        159.08         8.37 o                         
   6   3  -5        901.46        930.94        14.40 o                         
   7   3  -5        299.52        386.31         9.40 o                         
   8   3  -5         65.02        135.83         7.02 o                         
   9   3  -5        144.79        138.72         8.81 o                         
  10   3  -5         38.31         70.27         7.45 o                         
  11   3  -5        148.84        154.18        11.75 o                         
  12   3  -5         79.93         83.76        12.42 o                         
   1   4  -5        367.81        510.15        10.27 o                         
   2   4  -5        121.89        137.32         7.66 o                         
   3   4  -5        471.61        519.08        11.42 o                         
   4   4  -5        687.69        612.91        12.62 o                         
   5   4  -5        462.01        532.43        15.85 o                         
   6   4  -5         55.49         65.26         8.64 o                         
   7   4  -5        398.80        397.76        14.23 o                         
   8   4  -5         22.99         26.09         7.29 o                         
   9   4  -5        277.00        266.84        13.44 o                         
  10   4  -5         91.52         75.85        13.49 o                         
   0   5  -5        531.90        507.96        19.10 o                         
   1   5  -5        176.07        194.09        10.19 o                         
   2   5  -5        132.84        207.29         9.71 o                         
   3   5  -5         59.80         74.70         8.04 o                         
   4   5  -5        156.61        195.78        12.20 o                         
   5   5  -5        205.75        201.79        12.89 o                         
   6   5  -5         90.62        127.72        10.78 o                         
   2   0  -4      20233.45      19930.12       229.11 o                         
   4   0  -4       9677.64       9834.79       106.05 o                         
   6   0  -4        234.41        178.02         6.07 o                         
   8   0  -4        249.18        307.82        11.22 o                         
  10   0  -4        730.81        774.98        20.67 o                         
  12   0  -4        173.16        211.87        14.30 o                         
  14   0  -4        304.37        313.90        18.23 o                         
   1   1  -4        237.93        307.21         6.38 o                         
   2   1  -4      16931.70      17642.56       117.52 o                         
   3   1  -4       4114.65       4454.65        34.52 o                         
   4   1  -4       1628.85       1634.43        15.98 o                         
   5   1  -4       4246.71       4193.21        39.01 o                         
   6   1  -4       3340.73       3256.56        32.65 o                         
   7   1  -4       4708.40       4463.25        44.30 o                         
   8   1  -4        699.77        679.22        11.11 o                         
   9   1  -4       1727.09       1698.74        22.61 o                         
  10   1  -4        180.88        186.50         9.52 o                         
  11   1  -4       1054.95        981.30        17.51 o                         
  12   1  -4        683.78        657.51        20.92 o                         
  13   1  -4        256.47        260.64        11.36 o                         
  14   1  -4         62.69         55.32         8.90 o                         
   0   2  -4       3783.45       3657.60        48.41 o                         
   1   2  -4       2931.32       2846.74        27.17 o                         
   2   2  -4       3019.38       3069.24        31.04 o                         
   3   2  -4       7551.63       8041.05        77.74 o                         
   4   2  -4         93.52        111.15         5.45 o                         
   5   2  -4       1228.78       1073.34        12.86 o                         
   6   2  -4       1029.72       1080.41        16.58 o                         
   7   2  -4        243.61        297.28         7.85 o                         
   8   2  -4         42.13        118.68         7.35 o                         
   9   2  -4        104.91        183.89         8.06 o                         
  10   2  -4         98.44        121.22         7.19 o                         
  11   2  -4         34.16         76.01         7.57 o                         
  12   2  -4         27.65         32.13         7.51 o                         
  13   2  -4         83.06         83.52         9.38 o                         
  14   2  -4         85.15         70.20        12.61 o                         
   1   3  -4        266.76        313.44         6.59 o                         
   2   3  -4        196.92        407.69        18.30 o                         
   3   3  -4       1870.51       1811.16        22.50 o                         
   4   3  -4        727.00        795.52        12.49 o                         
   5   3  -4        160.42        218.31         7.19 o                         
   6   3  -4       1219.41       1216.54        17.24 o                         
   7   3  -4        932.92        970.08        14.92 o                         
   8   3  -4        695.93        675.18        12.37 o                         
   9   3  -4        180.97        194.43         8.27 o                         
  10   3  -4        517.02        499.77        12.73 o                         
  11   3  -4         35.54         28.94         9.14 o                         
  12   3  -4        130.29        133.01        16.32 o                         
   0   4  -4        105.61        125.76         8.43 o                         
   1   4  -4       2215.82       2076.36        24.81 o                         
   2   4  -4          3.52          9.24         5.32 o                         
   3   4  -4       1138.84       1213.90        18.28 o                         
   4   4  -4        276.92        285.86        10.24 o                         
   5   4  -4       1016.32       1028.45        18.07 o                         
   6   4  -4          5.65         44.57         7.24 o                         
   7   4  -4        203.29        251.55        10.71 o                         
   8   4  -4        158.15        136.06         9.27 o                         
   9   4  -4         86.17        108.47        10.33 o                         
  10   4  -4         20.82         18.05        14.56 o                         
   1   5  -4         52.96         56.26         7.97 o                         
   2   5  -4       1209.42       1049.11        17.60 o                         
   3   5  -4        102.84        101.48         8.85 o                         
   4   5  -4        213.18        266.90        15.93 o                         
   5   5  -4         37.04         74.75        10.41 o                         
   6   5  -4        255.40        248.57        12.67 o                         
   2   0  -3       3017.56       3273.68        35.55 o                         
   4   0  -3      12156.55      13484.42       144.73 o                         
   6   0  -3       7460.38       7119.01       144.96 o                         
   8   0  -3       1350.01       1365.73        27.96 o                         
  10   0  -3       1300.86       1376.01        30.19 o                         
  12   0  -3       1415.90       1410.02        33.08 o                         
  14   0  -3        353.50        365.50        18.25 o                         
   0   1  -3       3580.09       3301.79        33.81 o                         
   1   1  -3       5733.99       5685.43        39.46 o                         
   2   1  -3       5366.34       5721.17        39.85 o                         
   3   1  -3       3076.71       2813.80        22.16 o                         
   4   1  -3        840.83        757.12         8.72 o                         
   5   1  -3       1225.02       1182.98        12.42 o                         
   6   1  -3         71.95         98.15         3.83 o                         
   7   1  -3       1326.46       1421.15        20.15 o                         
   8   1  -3        780.45        881.43        13.33 o                         
   9   1  -3        714.21        733.25        12.26 o                         
  10   1  -3        208.08        175.38         7.19 o                         
  11   1  -3         73.10         98.05         7.04 o                         
  12   1  -3         81.82         96.37         7.63 o                         
  13   1  -3        329.04        347.96        12.37 o                         
  14   1  -3         97.52         90.50        13.51 o                         
   1   2  -3       3547.32       4160.66        38.83 o                         
   2   2  -3       6020.60       6246.63        60.70 o                         
   3   2  -3       6137.40       6550.73        63.74 o                         
   4   2  -3        369.72        418.09         8.12 o                         
   5   2  -3        919.27        904.57        11.41 o                         
   6   2  -3       1922.98       1960.10        22.44 o                         
   7   2  -3        342.15        380.87         8.45 o                         
   8   2  -3       1601.72       1651.38        22.39 o                         
   9   2  -3        850.21        795.38        15.50 o                         
  10   2  -3        442.47        458.76        10.72 o                         
  11   2  -3       1079.96       1082.51        19.46 o                         
  12   2  -3        276.65        254.62         9.96 o                         
  13   2  -3        206.83        193.60        12.41 o                         
  14   2  -3          2.77          2.01        11.27 o                         
   0   3  -3       4201.38       4076.27        62.13 o                         
   1   3  -3        661.26        619.19         9.59 o                         
   2   3  -3       3796.22       3805.11        41.64 o                         
   3   3  -3        711.66        775.16        11.98 o                         
   4   3  -3       1980.33       1902.81        26.68 o                         
   5   3  -3        549.09        627.90        12.93 o                         
   6   3  -3        998.71       1044.50        15.73 o                         
   7   3  -3        628.97        657.17        11.77 o                         
   8   3  -3        420.99        502.46        10.65 o                         
   9   3  -3        263.13        303.83        11.82 o                         
  10   3  -3         21.11         69.11         7.57 o                         
  11   3  -3         98.44        104.10        10.27 o                         
  12   3  -3         55.09         90.83        12.53 o                         
   1   4  -3        161.92        245.64         9.88 o                         
   2   4  -3         88.83         99.32         6.76 o                         
   3   4  -3        758.34        785.89        13.94 o                         
   4   4  -3        219.91        256.86         9.83 o                         
   5   4  -3        519.16        656.21        14.20 o                         
   6   4  -3        622.54        569.83        13.37 o                         
   7   4  -3        988.89        997.48        18.44 o                         
   8   4  -3         44.95         46.70         7.66 o                         
   9   4  -3        444.92        433.24        14.77 o                         
  10   4  -3         95.41         97.81        19.72 o                         
   0   5  -3        398.98        378.50        17.27 o                         
   1   5  -3        131.42        150.27         9.66 o                         
   2   5  -3        569.68        591.46        13.28 o                         
   3   5  -3        258.23        238.11        10.90 o                         
   4   5  -3        933.23        856.50        19.59 o                         
   5   5  -3         80.61        101.85        11.26 o                         
   6   5  -3        232.04        259.88        12.81 o                         
   4   0  -2       6896.17       6958.54        75.46 o                         
   6   0  -2        779.57        737.27        19.62 o                         
   8   0  -2       3350.67       3492.18        62.40 o                         
  10   0  -2       1049.52       1165.26        26.71 o                         
  12   0  -2         50.56         76.16        10.72 o                         
  14   0  -2        673.50        665.47        23.72 o                         
   1   1  -2      11444.17      12628.16        89.39 o                         
   2   1  -2       8997.57       9696.11        68.95 o                         
   3   1  -2       1377.51       1376.99        11.46 o                         
   4   1  -2       2384.16       2453.38        23.22 o                         
   5   1  -2       4725.26       4712.22        45.88 o                         
   6   1  -2         64.26         66.50         3.10 o                         
   7   1  -2       1345.60       1288.24        16.96 o                         
   8   1  -2         86.55        125.77         5.65 o                         
   9   1  -2       1306.55       1401.99        19.24 o                         
  10   1  -2        375.06        374.51         9.29 o                         
  11   1  -2        896.34        893.64        16.40 o                         
  12   1  -2        537.52        549.42        13.05 o                         
  13   1  -2        606.82        628.40        15.55 o                         
  14   1  -2         70.96         59.63        11.95 o                         
   0   2  -2       2009.29       1878.51        27.14 o                         
   1   2  -2       4918.32       4765.73        46.66 o                         
   2   2  -2       5315.13       5613.31        54.76 o                         
   3   2  -2       3500.34       3909.49        39.06 o                         
   4   2  -2       2597.03       2627.49        28.90 o                         
   5   2  -2       1287.43       1195.33        17.15 o                         
   6   2  -2       1561.93       1647.33        19.71 o                         
   7   2  -2       1164.35       1199.78        15.59 o                         
   8   2  -2        673.27        715.44        12.42 o                         
   9   2  -2        413.41        421.46         9.98 o                         
  10   2  -2         48.13         71.12         6.19 o                         
  11   2  -2        125.11        166.75         8.25 o                         
  12   2  -2         36.93         55.48         7.44 o                         
  13   2  -2        124.44        141.69        13.11 o                         
  14   2  -2         24.07         19.28        11.18 o                         
   1   3  -2        172.59        180.31         6.78 o                         
   2   3  -2        916.75       1283.39        16.63 o                         
   3   3  -2        128.45        248.59         7.25 o                         
   4   3  -2        862.15       1000.12        15.66 o                         
   5   3  -2        665.48        858.69        15.67 o                         
   6   3  -2       1056.79       1146.76        16.27 o                         
   7   3  -2        161.32        188.15         7.82 o                         
   8   3  -2        754.87        757.87        13.07 o                         
   9   3  -2        943.85        906.62        16.69 o                         
  10   3  -2        817.00        759.53        15.44 o                         
  11   3  -2        202.96        191.57        11.31 o                         
  12   3  -2        514.83        488.12        18.16 o                         
   0   4  -2        156.82        226.73         9.90 o                         
   1   4  -2       1116.01       1146.71        17.10 o                         
   2   4  -2         73.48         85.91         6.65 o                         
   3   4  -2       1497.31       1479.40        20.85 o                         
   4   4  -2         22.09         48.67         6.88 o                         
   5   4  -2       2206.43       2102.05        29.17 o                         
   6   4  -2        844.88        756.09        15.42 o                         
   7   4  -2        361.61        449.82        12.62 o                         
   8   4  -2         41.48         44.82         7.77 o                         
   9   4  -2         35.51         90.02         9.76 o                         
  10   4  -2        126.64        124.08        17.22 o                         
   1   5  -2          0.01         19.46         7.37 o                         
   2   5  -2        247.48        267.72        10.24 o                         
   3   5  -2        164.39        165.09         9.89 o                         
   4   5  -2        209.43        219.38        15.96 o                         
   5   5  -2        267.28        234.39        12.73 o                         
   6   5  -2        335.11        366.46        13.66 o                         
   2   0  -1      11301.50      11912.31       112.04 o                         
   4   0  -1       6272.26       6728.99        72.70 o                         
   6   0  -1       2253.24       2175.41        29.67 o                         
   8   0  -1       1174.01       1326.00        27.12 o                         
  10   0  -1       1023.46       1048.95        24.59 o                         
  12   0  -1        823.25        826.38        23.09 o                         
  14   0  -1        842.75        818.00        37.28 o                         
   0   1  -1       6976.00       6702.49        67.50 o                         
   2   1  -1       6433.53       6572.90        45.64 o                         
   3   1  -1      11360.48      11010.48        92.97 o                         
   4   1  -1        123.59        106.94         3.22 o                         
   5   1  -1       1644.47       1709.69        19.07 o                         
   6   1  -1        474.87        484.19        10.82 o                         
   7   1  -1        766.88        712.20        10.86 o                         
   8   1  -1         33.19         43.87         5.13 o                         
   9   1  -1        878.68        908.52        14.12 o                         
  10   1  -1         57.71         61.62         5.52 o                         
  11   1  -1         53.69         76.49         6.77 o                         
  12   1  -1        141.66        157.03         8.27 o                         
  13   1  -1        170.14        209.86        10.46 o                         
  14   1  -1         91.54        111.26        11.84 o                         
   1   2  -1       1318.06       1926.12        30.53 o                         
   2   2  -1         11.07        199.71        14.15 o                         
   3   2  -1       5689.23       5707.62        55.88 o                         
   4   2  -1        299.00        498.89        22.02 o                         
   5   2  -1       1669.62       1632.27        19.43 o                         
   6   2  -1       2502.51       2497.02        26.33 o                         
   7   2  -1        367.83        397.33         7.73 o                         
   8   2  -1        629.36        628.76        11.52 o                         
   9   2  -1        486.89        443.77        10.04 o                         
  10   2  -1        743.09        730.09        14.68 o                         
  11   2  -1       1059.55       1053.15        17.78 o                         
  12   2  -1         21.18         37.76         6.58 o                         
  13   2  -1        789.02        808.45        20.65 o                         
  14   2  -1         86.33         79.40        13.03 o                         
   0   3  -1       3031.34       2691.02        42.55 o                         
   1   3  -1         47.87         56.97         4.54 o                         
   2   3  -1       4059.51       4209.22        45.65 o                         
   3   3  -1       1750.62       1857.90        22.58 o                         
   4   3  -1       2881.96       2935.01        38.61 o                         
   5   3  -1       4198.03       4237.85        49.83 o                         
   6   3  -1        822.54        870.22        13.54 o                         
   7   3  -1        232.01        252.86         7.92 o                         
   8   3  -1         42.13         94.54         6.18 o                         
   9   3  -1        243.33        286.19        10.78 o                         
  10   3  -1          4.92         63.71         7.58 o                         
  11   3  -1        213.28        219.61         9.99 o                         
  12   3  -1          2.29         47.99        10.63 o                         
   1   4  -1         12.04         84.16         6.28 o                         
   2   4  -1         39.54         42.59         5.89 o                         
   3   4  -1        315.11        517.44        11.39 o                         
   4   4  -1        114.37        196.86         9.31 o                         
   5   4  -1        809.79        870.65        16.57 o                         
   6   4  -1        173.05        189.44         9.67 o                         
   7   4  -1       1150.37       1194.86        20.43 o                         
   8   4  -1         51.18         47.27         7.54 o                         
   9   4  -1        857.23        818.80        19.60 o                         
  10   4  -1        239.82        197.80        16.90 o                         
   0   5  -1        362.75        369.91        24.05 o                         
   1   5  -1        132.67        128.83         9.19 o                         
   2   5  -1        372.17        371.58        11.42 o                         
   3   5  -1         38.91         49.40         8.69 o                         
   4   5  -1        281.20        352.66        13.12 o                         
   5   5  -1         37.79         54.15         9.29 o                         
   6   5  -1        389.25        374.26        13.82 o                         
   4   0   0        199.42        286.86         4.58 o                         
   6   0   0       1032.46       1078.73        16.11 o                         
   8   0   0        658.00        654.35        16.34 o                         
  10   0   0        986.67       1084.92        25.32 o                         
  12   0   0         84.00        126.96        11.90 o                         
  14   0   0        330.94        385.04        29.99 o                         
   1   1   0      25920.63      27230.98       242.66 o                         
   2   1   0      16135.82      17227.71       121.80 o                         
   3   1   0       2860.33       2784.43        25.46 o                         
   4   1   0        704.38        582.24         6.02 o                         
   5   1   0       1907.50       1863.85        20.71 o                         
   6   1   0          8.82         15.69         2.64 o                         
   7   1   0       2463.49       2423.29        28.89 o                         
   8   1   0        208.66        202.98         6.77 o                         
   9   1   0        392.78        457.76         9.39 o                         
  10   1   0        480.50        472.79        10.04 o                         
  11   1   0        718.26        679.74        13.76 o                         
  12   1   0        619.38        611.47        13.53 o                         
  13   1   0        178.58        196.46        10.23 o                         
  14   1   0        161.96        142.22        11.76 o                         
   0   2   0      11747.80      12785.13       162.80 o                         
   1   2   0      15799.59      15516.45       147.27 o                         
   2   2   0       6524.38       6356.43        65.50 o                         
   3   2   0       2089.56       2286.86        23.83 o                         
   4   2   0      11462.28      11912.72       120.96 o                         
   5   2   0        146.70        204.59         5.40 o                         
   6   2   0       1180.22       1231.77        14.51 o                         
   7   2   0         20.85         36.05         3.90 o                         
   8   2   0         11.78         42.64         4.88 o                         
   9   2   0         29.54         56.75         5.54 o                         
  10   2   0         37.42         69.80         6.24 o                         
  11   2   0        146.58        186.24         8.74 o                         
  12   2   0         34.31         38.88         7.00 o                         
  13   2   0         42.10         51.96         9.47 o                         
  14   2   0          9.71         13.47        11.12 o                         
   1   3   0         67.03         55.99         4.41 o                         
   2   3   0       1261.46       1517.12        18.98 o                         
   3   3   0        392.51        484.90         9.12 o                         
   4   3   0       2880.03       2860.98        35.15 o                         
   5   3   0       1526.87       1833.55        24.43 o                         
   6   3   0       1199.19       1248.87        18.58 o                         
   7   3   0        543.96        511.30        10.36 o                         
   8   3   0       1047.36       1023.00        15.74 o                         
   9   3   0         36.75         55.80         7.06 o                         
  10   3   0        784.58        820.06        16.30 o                         
  11   3   0         40.52         46.94         7.46 o                         
  12   3   0        408.42        408.64        17.02 o                         
   0   4   0        356.99        395.76        11.63 o                         
   1   4   0        844.08        812.87        13.80 o                         
   2   4   0         32.84         42.74         5.83 o                         
   3   4   0       2739.82       2667.78        32.48 o                         
   4   4   0       1788.89       1676.26        24.39 o                         
   5   4   0        603.83        659.53        14.13 o                         
   6   4   0        167.09        182.21        10.14 o                         
   7   4   0        353.68        421.23        12.32 o                         
   8   4   0         62.04         63.05         7.75 o                         
   9   4   0          2.74         72.46         9.72 o                         
  10   4   0          2.85         42.52        13.20 o                         
   1   5   0        140.74        128.67         9.44 o                         
   2   5   0         10.44         63.59         7.48 o                         
   3   5   0         15.61         37.50         8.30 o                         
   4   5   0        917.74        796.84        17.90 o                         
   5   5   0         33.17         54.34         9.38 o                         
   6   5   0        343.10        363.51        13.70 o                         
   2   0   1      10333.95      10802.90       115.33 o                         
   4   0   1       6638.82       7104.78        76.78 o                         
   6   0   1       2691.40       2638.10        35.55 o                         
   8   0   1       1197.28       1304.51        19.61 o                         
  10   0   1        933.04       1023.16        24.15 o                         
  12   0   1        873.07        878.43        24.93 o                         
  14   0   1        972.47        986.65        28.34 o                         
   0   1   1       6457.29       6156.30        58.55 o                         
   2   1   1       5980.64       6037.61        43.29 o                         
   3   1   1      10718.73      10380.80        82.61 o                         
   4   1   1        191.06        163.89         3.90 o                         
   5   1   1       1672.92       1715.98        20.29 o                         
   6   1   1        605.82        607.86         8.59 o                         
   7   1   1        815.27        777.12        11.55 o                         
   8   1   1         49.72         67.31         4.81 o                         
   9   1   1        879.77        896.34        13.91 o                         
  10   1   1         62.13         69.87         5.75 o                         
  11   1   1         71.17         94.21         7.16 o                         
  12   1   1        154.20        165.27         8.42 o                         
  13   1   1        129.88        169.25        11.28 o                         
  14   1   1        118.69        119.22        11.06 o                         
   1   2   1       1370.47       1783.35        32.81 o                         
   2   2   1         37.30        321.59        16.51 o                         
   3   2   1       5624.01       5628.93        58.41 o                         
   4   2   1        288.26        433.91         8.88 o                         
   5   2   1       1446.56       1410.61        17.01 o                         
   6   2   1       2167.28       2137.77        24.51 o                         
   7   2   1        494.99        534.81        14.77 o                         
   8   2   1        642.68        629.14        18.73 o                         
   9   2   1        405.41        367.69        10.58 o                         
  10   2   1        979.46        978.52        28.72 o                         
  11   2   1        947.26        908.15        21.19 o                         
  12   2   1         49.78         59.80         7.87 o                         
  13   2   1        784.31        785.00        20.07 o                         
  14   2   1        130.47        140.45        14.59 o                         
   0   3   1       3261.56       2932.93        46.01 o                         
   1   3   1         72.24         77.86         4.76 o                         
   2   3   1       3773.19       3858.39        42.14 o                         
   3   3   1       1616.51       1680.77        20.79 o                         
   4   3   1       2653.78       2579.72        31.96 o                         
   5   3   1       3998.44       3884.89        46.03 o                         
   6   3   1        991.80       1005.60        15.96 o                         
   7   3   1        227.15        241.98         8.53 o                         
   8   3   1         74.72        134.51         7.91 o                         
   9   3   1        230.18        283.06        10.98 o                         
  10   3   1          2.78         50.85         7.07 o                         
  11   3   1        231.84        240.40        12.48 o                         
  12   3   1         14.51         31.45        10.55 o                         
   1   4   1          8.75         98.46         6.41 o                         
   2   4   1         48.72         61.42         6.07 o                         
   3   4   1        229.40        393.22        10.14 o                         
   4   4   1        112.82        171.61         9.85 o                         
   5   4   1        644.25        730.60        14.81 o                         
   6   4   1        189.69        230.32        10.18 o                         
   7   4   1       1077.93       1083.23        20.71 o                         
   8   4   1         50.02         68.78         7.76 o                         
   9   4   1        802.04        752.50        18.54 o                         
  10   4   1        211.31        205.72        13.65 o                         
   0   5   1        356.91        337.22        18.59 o                         
   1   5   1        201.65        201.92        10.28 o                         
   2   5   1        402.73        420.95        11.68 o                         
   3   5   1         54.78         99.21         9.09 o                         
   4   5   1        293.10        359.75        13.07 o                         
   5   5   1         75.40         83.29        10.04 o                         
   6   5   1        355.11        345.74        13.60 o                         
   4   0   2       6884.30       6989.69        75.59 o                         
   6   0   2        863.59        862.57        13.40 o                         
   8   0   2       3144.09       3195.18        57.14 o                         
  10   0   2       1094.20       1205.45        27.04 o                         
  12   0   2         72.11        101.78        12.13 o                         
  14   0   2        611.28        577.36        21.60 o                         
   1   1   2      12063.27      13028.52        95.26 o                         
   2   1   2       9133.29       9873.95        75.06 o                         
   3   1   2       1428.44       1374.38        13.73 o                         
   4   1   2       2201.43       2214.66        20.19 o                         
   5   1   2       4713.41       4702.99        43.51 o                         
   6   1   2        106.61        108.99         3.96 o                         
   7   1   2       1553.56       1468.98        18.93 o                         
   8   1   2        189.67        205.65         6.26 o                         
   9   1   2       1293.62       1369.03        18.84 o                         
  10   1   2        329.47        325.93         8.70 o                         
  11   1   2       1020.17       1051.10        18.67 o                         
  12   1   2        485.96        494.29        14.48 o                         
  13   1   2        621.44        601.45        14.85 o                         
  14   1   2         64.49         73.12        10.23 o                         
   0   2   2       2532.78       2364.14        32.19 o                         
   1   2   2       5423.96       5288.49        48.83 o                         
   2   2   2       4275.24       4514.87        47.26 o                         
   3   2   2       2722.34       3013.67        34.81 o                         
   4   2   2       2056.61       1964.63        23.96 o                         
   5   2   2       1206.25       1104.17        14.00 o                         
   6   2   2       1328.27       1375.68        16.96 o                         
   7   2   2       1326.91       1342.86        24.15 o                         
   8   2   2        640.63        679.43        13.18 o                         
   9   2   2        426.12        440.71        10.87 o                         
  10   2   2         40.68         73.20         7.03 o                         
  11   2   2        153.46        182.85        14.55 o                         
  12   2   2         40.85         66.90         8.14 o                         
  13   2   2        153.68        158.00        11.71 o                         
  14   2   2         39.57         37.41        13.36 o                         
   1   3   2        186.20        200.44         9.05 o                         
   2   3   2        997.47       1283.66        16.66 o                         
   3   3   2        156.58        231.42         7.08 o                         
   4   3   2        741.42        780.96        13.07 o                         
   5   3   2        786.93        893.55        14.70 o                         
   6   3   2        753.15        797.44        13.84 o                         
   7   3   2        112.10        156.95         8.08 o                         
   8   3   2        785.99        771.54        14.16 o                         
   9   3   2        905.79        826.28        17.32 o                         
  10   3   2        725.86        653.28        16.10 o                         
  11   3   2        231.41        219.75        11.46 o                         
  12   3   2        449.25        420.29        17.17 o                         
   0   4   2        153.26        212.44         9.62 o                         
   1   4   2       1217.03       1214.10        17.75 o                         
   2   4   2         93.31        116.79         7.02 o                         
   3   4   2       1603.24       1580.62        21.70 o                         
   4   4   2         26.96         55.15         6.87 o                         
   5   4   2       1943.20       1797.28        26.27 o                         
   6   4   2        891.26        797.95        16.13 o                         
   7   4   2        310.55        361.12        11.85 o                         
   8   4   2         48.67         43.49         7.42 o                         
   9   4   2         39.85         78.33         9.72 o                         
  10   4   2        122.47         86.47        14.75 o                         
   1   5   2          0.32         27.94         7.45 o                         
   2   5   2        217.61        258.84        10.28 o                         
   3   5   2        209.27        199.63        11.15 o                         
   4   5   2        322.66        328.25        13.89 o                         
   5   5   2        210.77        196.84        12.23 o                         
   6   5   2        300.34        295.18        13.39 o                         
   2   0   3       3498.75       3789.70        44.30 o                         
   4   0   3      11805.01      13161.47       141.03 o                         
   6   0   3       7769.52       7547.04       108.89 o                         
   8   0   3       1497.34       1482.31        21.97 o                         
  10   0   3       1525.66       1620.10        33.56 o                         
  12   0   3       1419.30       1304.64        39.42 o                         
  14   0   3        267.20        246.23        22.37 o                         
   0   1   3       2856.84       2593.35        28.65 o                         
   1   1   3       6055.26       5923.90        42.37 o                         
   2   1   3       5700.47       6078.05        45.03 o                         
   3   1   3       2267.78       1962.05        17.06 o                         
   4   1   3        975.39        852.82         9.09 o                         
   5   1   3       1264.83       1216.07        13.30 o                         
   6   1   3         29.62         58.38         4.80 o                         
   7   1   3       1011.88       1050.13        14.41 o                         
   8   1   3        749.16        830.67        12.55 o                         
   9   1   3        680.12        688.79        11.66 o                         
  10   1   3        219.75        195.75         7.22 o                         
  11   1   3        111.49        132.61         6.97 o                         
  12   1   3         78.47         89.41        10.56 o                         
  13   1   3        286.54        270.70        13.19 o                         
  14   1   3         95.12         78.76        10.36 o                         
   1   2   3       3320.70       3881.58        38.37 o                         
   2   2   3       6392.09       6460.82        66.52 o                         
   3   2   3       5724.90       6126.21        67.84 o                         
   4   2   3        538.31        529.75         9.48 o                         
   5   2   3       1004.21        964.05        12.61 o                         
   6   2   3       2110.83       2117.55        24.31 o                         
   7   2   3        720.23        762.31        13.71 o                         
   8   2   3       1382.05       1420.51        21.85 o                         
   9   2   3        947.54        878.02        15.86 o                         
  10   2   3        394.06        406.85        11.23 o                         
  11   2   3        900.09        883.85        15.77 o                         
  12   2   3        299.34        290.49        11.58 o                         
  13   2   3        176.72        151.05        11.75 o                         
  14   2   3         12.89         27.55        12.48 o                         
   0   3   3       4508.26       4220.70        64.72 o                         
   1   3   3        788.80        752.53        11.29 o                         
   2   3   3       4004.82       3921.94        42.79 o                         
   3   3   3        560.18        592.59        11.89 o                         
   4   3   3       1565.30       1450.29        20.04 o                         
   5   3   3        505.59        501.58        11.60 o                         
   6   3   3        770.43        832.93        14.26 o                         
   7   3   3        580.20        593.65        11.89 o                         
   8   3   3        423.53        505.45        12.99 o                         
   9   3   3        268.71        291.23        11.11 o                         
  10   3   3         20.25         52.38         8.12 o                         
  11   3   3         81.41         91.51         9.55 o                         
  12   3   3         53.52         83.69        11.77 o                         
   1   4   3        207.93        311.05         8.96 o                         
   2   4   3         78.52         83.07         6.50 o                         
   3   4   3       1024.48       1013.39        16.16 o                         
   4   4   3        208.73        243.19         9.65 o                         
   5   4   3        550.41        588.70        13.53 o                         
   6   4   3        581.90        514.21        15.82 o                         
   7   4   3        771.03        719.88        15.45 o                         
   8   4   3         59.60         71.51         8.02 o                         
   9   4   3        336.89        341.54        13.70 o                         
  10   4   3        110.73        112.57        12.40 o                         
   0   5   3        459.56        423.74        18.07 o                         
   1   5   3        126.18        152.84         9.62 o                         
   2   5   3        597.28        599.93        13.35 o                         
   3   5   3        269.95        255.63        11.86 o                         
   4   5   3        795.90        740.33        17.20 o                         
   5   5   3         58.99         78.48        10.16 o                         
   6   5   3        171.30        162.96        11.24 o                         
   2   0   4      20119.72      19799.03       278.93 o                         
   4   0   4      10544.51      10671.41       114.69 o                         
   6   0   4        311.40        255.23         6.01 o                         
   8   0   4        226.66        288.31         7.32 o                         
  10   0   4        785.57        823.12        17.04 o                         
  12   0   4        218.91        208.49        13.26 o                         
  14   0   4        192.09        190.28        21.23 o                         
   1   1   4        191.35        254.85         3.52 o                         
   2   1   4      16415.54      16825.25       115.38 o                         
   3   1   4       3991.07       4316.00        34.65 o                         
   4   1   4       1380.07       1347.44        16.68 o                         
   5   1   4       4019.95       3925.15        38.73 o                         
   6   1   4       3672.50       3570.60        36.40 o                         
   7   1   4       4223.33       3962.52        45.21 o                         
   8   1   4        977.25        938.39        15.08 o                         
   9   1   4       2011.56       2030.32        25.80 o                         
  10   1   4        178.46        186.58         7.06 o                         
  11   1   4       1165.36       1120.32        20.72 o                         
  12   1   4        590.55        554.59        14.62 o                         
  13   1   4        202.09        222.39        10.52 o                         
  14   1   4         48.59         31.06         9.03 o                         
   0   2   4       3818.76       3704.10        49.00 o                         
   1   2   4       2482.72       2334.62        23.93 o                         
   2   2   4       3301.59       3223.31        34.47 o                         
   3   2   4       7499.22       7752.51        85.08 o                         
   4   2   4         32.65         68.13         4.74 o                         
   5   2   4       1321.57       1123.78        14.24 o                         
   6   2   4        898.63        893.14        13.05 o                         
   7   2   4        168.83        237.91         9.70 o                         
   8   2   4         65.77        119.87         7.62 o                         
   9   2   4         96.42        146.39         9.17 o                         
  10   2   4         97.08        117.08         7.73 o                         
  11   2   4         53.77         71.65         6.71 o                         
  12   2   4         20.94         47.45         9.07 o                         
  13   2   4         83.15         66.91         9.82 o                         
  14   2   4        126.36        102.42        14.63 o                         
   1   3   4        262.83        305.84         7.03 o                         
   2   3   4        123.92        253.77         7.67 o                         
   3   3   4       1894.36       1794.37        21.96 o                         
   4   3   4        693.21        677.38        12.08 o                         
   5   3   4        182.29        203.89         8.16 o                         
   6   3   4       1444.67       1458.88        22.45 o                         
   7   3   4        868.65        871.11        15.36 o                         
   8   3   4        774.79        715.18        15.65 o                         
   9   3   4        131.09        133.11         9.28 o                         
  10   3   4        465.48        420.42        13.45 o                         
  11   3   4         32.28         26.99         9.95 o                         
  12   3   4        147.82        152.14        12.48 o                         
   0   4   4         77.38         94.14         9.59 o                         
   1   4   4       2401.43       2247.26        27.95 o                         
   2   4   4          1.22          9.44         5.27 o                         
   3   4   4        806.79        840.43        15.53 o                         
   4   4   4        296.12        330.29        10.59 o                         
   5   4   4        740.70        679.29        14.40 o                         
   6   4   4         11.29         25.28         6.76 o                         
   7   4   4        182.94        213.04        10.23 o                         
   8   4   4        149.09        136.76         9.41 o                         
   9   4   4         94.47         97.60        10.23 o                         
  10   4   4         21.24         27.22        12.73 o                         
   1   5   4         61.40         88.96         8.51 o                         
   2   5   4       1306.42       1104.47        18.05 o                         
   3   5   4        145.87        139.24        10.05 o                         
   4   5   4        257.03        278.52        16.95 o                         
   5   5   4         33.69         58.48        10.61 o                         
   6   5   4        154.51        134.59        10.52 o                         
   2   0   5        846.65        943.88        10.86 o                         
   4   0   5       1292.42       1482.10        17.31 o                         
   6   0   5       1064.38        879.31        13.73 o                         
   8   0   5       6785.86       6713.08        87.82 o                         
  10   0   5       3760.00       3866.38        69.77 o                         
  12   0   5        468.08        452.14        16.94 o                         
  14   0   5        103.62         95.04        18.85 o                         
   0   1   5        773.85        707.84         7.72 o                         
   1   1   5       3951.12       3789.43        25.20 o                         
   2   1   5        474.49        472.93         5.30 o                         
   3   1   5      13112.79      12543.83       102.86 o                         
   4   1   5       2659.90       2564.62        23.20 o                         
   5   1   5       2607.87       2490.08        26.78 o                         
   6   1   5       1167.81       1047.41        12.04 o                         
   7   1   5       2403.97       2549.17        29.64 o                         
   8   1   5        647.98        643.14        13.35 o                         
   9   1   5         34.22         55.93         4.90 o                         
  10   1   5        410.29        408.76         9.31 o                         
  11   1   5        347.64        341.49         9.18 o                         
  12   1   5        188.51        205.70         8.50 o                         
  13   1   5        130.12        165.86        12.37 o                         
  14   1   5         27.04         28.17         9.15 o                         
   1   2   5        564.06        539.64         8.18 o                         
   2   2   5         25.52        167.71         5.17 o                         
   3   2   5       1457.69       1852.13        22.55 o                         
   4   2   5       2229.81       2264.03        27.17 o                         
   5   2   5       1136.77       1067.32        14.73 o                         
   6   2   5        101.44        108.24         7.30 o                         
   7   2   5       5240.33       4944.39        61.34 o                         
   8   2   5       1562.12       1470.15        22.18 o                         
   9   2   5       2015.43       1915.89        27.71 o                         
  10   2   5        455.99        431.16        10.33 o                         
  11   2   5        215.35        240.84        10.30 o                         
  12   2   5        540.02        508.39        14.26 o                         
  13   2   5        162.11        118.46        10.92 o                         
  14   2   5        142.73        137.96        21.25 o                         
   0   3   5       3600.34       3398.59        55.38 o                         
   1   3   5        850.49        802.56        11.59 o                         
   2   3   5       1337.04       1249.18        16.35 o                         
   3   3   5       1282.24       1332.66        18.57 o                         
   4   3   5       1287.57       1276.29        18.25 o                         
   5   3   5        108.42        129.00         7.22 o                         
   6   3   5        729.31        760.04        13.45 o                         
   7   3   5        285.57        332.35         9.19 o                         
   8   3   5         98.51        169.88         9.23 o                         
   9   3   5        144.92        147.25         9.68 o                         
  10   3   5         31.72         55.25         8.40 o                         
  11   3   5        137.07        148.41        11.87 o                         
  12   3   5         94.80         96.03        10.83 o                         
   1   4   5        386.10        531.58        11.12 o                         
   2   4   5        125.31        138.68         7.36 o                         
   3   4   5        558.20        585.35        18.20 o                         
   4   4   5        715.74        677.16        14.25 o                         
   5   4   5        515.54        528.28        12.71 o                         
   6   4   5         62.15         70.43         7.73 o                         
   7   4   5        317.81        321.87        11.35 o                         
   8   4   5         22.05         11.82         8.33 o                         
   9   4   5        213.61        209.83        12.32 o                         
  10   4   5         96.74         83.48        12.39 o                         
   0   5   5        577.55        507.67        19.06 o                         
   1   5   5        237.58        281.28        11.44 o                         
   2   5   5         79.10        130.57         8.40 o                         
   3   5   5        115.83        139.37        10.24 o                         
   4   5   5         94.05        134.65        10.15 o                         
   5   5   5        174.83        160.00        13.76 o                         
   6   5   5         60.24         83.35         9.89 o                         
   2   0   6       7957.23       6983.07        74.89 o                         
   4   0   6      17113.06      16851.16       205.95 o                         
   6   0   6      11820.57      13378.01       170.50 o                         
   8   0   6       2106.82       2228.79        49.94 o                         
  10   0   6        724.86        707.46        15.48 o                         
  12   0   6        596.55        583.79        34.93 o                         
  14   0   6        121.33        141.11        19.87 o                         
   1   1   6        219.46        240.17         4.84 o                         
   2   1   6        400.79        432.66         3.70 o                         
   3   1   6        647.27        684.48         6.86 o                         
   4   1   6        118.47        198.38         4.73 o                         
   5   1   6       1185.75       1202.70        12.48 o                         
   6   1   6       2058.54       1968.62        21.90 o                         
   7   1   6       3436.26       3301.40        35.51 o                         
   8   1   6       3536.16       3339.93        40.06 o                         
   9   1   6       2224.87       2300.82        31.26 o                         
  10   1   6        281.26        284.58         8.04 o                         
  11   1   6        898.36        862.95        14.64 o                         
  12   1   6        133.72        116.29         7.13 o                         
  13   1   6        115.15        123.85         9.13 o                         
  14   1   6         43.54         41.59         9.39 o                         
   0   2   6       3867.98       3584.20        47.53 o                         
   1   2   6       1622.61       1598.95        18.16 o                         
   2   2   6       3849.50       3729.70        39.52 o                         
   3   2   6        912.90        779.87        11.27 o                         
   4   2   6       2037.40       2088.55        25.31 o                         
   5   2   6       2573.80       2240.21        27.14 o                         
   6   2   6        435.23        470.70        10.48 o                         
   7   2   6       1362.03       1572.05        22.70 o                         
   8   2   6        495.76        534.95        11.41 o                         
   9   2   6         36.63         80.74         7.74 o                         
  10   2   6        100.59        122.37         8.29 o                         
  11   2   6        362.80        349.27        12.11 o                         
  12   2   6         73.63         78.22         8.36 o                         
  13   2   6        255.18        222.30        12.98 o                         
   1   3   6        411.56        531.63         9.79 o                         
   2   3   6         89.07        206.94         6.83 o                         
   3   3   6        590.05        562.30        10.54 o                         
   4   3   6       1573.88       1548.98        24.03 o                         
   5   3   6        461.88        517.50        10.64 o                         
   6   3   6       2368.66       2302.98        29.73 o                         
   7   3   6        107.45        111.40         6.74 o                         
   8   3   6       1665.66       1547.09        25.02 o                         
   9   3   6          9.38         17.24         7.08 o                         
  10   3   6        531.86        544.78        18.14 o                         
  11   3   6        182.30        183.01        11.39 o                         
  12   3   6        180.84        205.15        13.31 o                         
   0   4   6        628.21        590.92        20.60 o                         
   1   4   6       1963.06       1811.96        23.79 o                         
   2   4   6          9.07          8.55         5.34 o                         
   3   4   6        689.68        745.89        14.41 o                         
   4   4   6       1242.45       1121.82        20.30 o                         
   5   4   6        197.86        253.77        11.57 o                         
   6   4   6         59.20         93.99         8.15 o                         
   7   4   6         23.09         45.19         7.39 o                         
   8   4   6         30.89         35.44         8.51 o                         
   9   4   6         71.22         96.58        11.18 o                         
  10   4   6         41.58         37.56        10.49 o                         
   1   5   6        119.31        141.83         9.50 o                         
   2   5   6        168.41        201.29        10.49 o                         
   3   5   6        342.08        316.30        12.40 o                         
   4   5   6        280.60        280.11        12.35 o                         
   5   5   6        220.34        218.19        13.45 o                         
   6   5   6         64.88         77.02        10.03 o                         
   2   0   7       2017.25       2108.50        26.49 o                         
   4   0   7       1784.43       1875.45        23.82 o                         
   6   0   7       8821.14       8797.14       113.11 o                         
   8   0   7       9200.53       9141.43       132.52 o                         
  10   0   7        282.90        357.84        12.54 o                         
  12   0   7          8.01         22.64        10.06 o                         
  14   0   7        106.28         85.71        40.89 o                         
   0   1   7       3775.39       3838.50        33.47 o                         
   1   1   7       4211.02       3802.05        24.62 o                         
   2   1   7        246.56        212.45         3.71 o                         
   3   1   7      10635.44      10368.41        85.07 o                         
   4   1   7       1096.52        931.00         9.90 o                         
   5   1   7      10752.41      11552.66       110.02 o                         
   6   1   7       3219.88       3046.45        32.73 o                         
   7   1   7        243.93        283.35         6.45 o                         
   8   1   7         76.35        140.83         6.17 o                         
   9   1   7       2454.23       2524.41        28.69 o                         
  10   1   7        677.33        685.63        13.58 o                         
  11   1   7        555.11        520.27        12.79 o                         
  12   1   7        290.81        272.80        10.52 o                         
  13   1   7         74.00         94.06         8.69 o                         
  14   1   7         24.83         26.48         9.22 o                         
   1   2   7         76.18        175.63         6.87 o                         
   2   2   7        577.79        568.70         8.16 o                         
   3   2   7         42.06         83.81         5.08 o                         
   4   2   7       3333.97       3487.20        40.15 o                         
   5   2   7       2602.56       2589.63        30.85 o                         
   6   2   7        569.99        611.64        13.32 o                         
   7   2   7       6079.78       5991.72        80.73 o                         
   8   2   7        456.90        483.36        10.72 o                         
   9   2   7       1468.15       1424.24        20.08 o                         
  10   2   7        206.90        195.73         8.93 o                         
  11   2   7         16.69         39.43         7.17 o                         
  12   2   7        407.37        375.54        12.69 o                         
  13   2   7        116.51        109.31        10.56 o                         
   0   3   7       3258.58       3095.72        52.72 o                         
   1   3   7       3374.61       3358.35        37.83 o                         
   2   3   7       2895.27       2829.41        32.33 o                         
   3   3   7         41.19         71.15         5.70 o                         
   4   3   7       1939.19       1900.46        24.87 o                         
   5   3   7       2175.51       2157.41        27.90 o                         
   6   3   7        345.77        438.08        10.17 o                         
   7   3   7         15.41         29.57         5.48 o                         
   8   3   7         38.22        119.59         9.99 o                         
   9   3   7        209.53        218.66        10.70 o                         
  10   3   7         24.12         61.93        10.37 o                         
  11   3   7         11.81         23.97         8.32 o                         
  12   3   7        107.37        139.21        12.82 o                         
   1   4   7        145.63        307.30        11.68 o                         
   2   4   7         25.15         37.59         5.84 o                         
   3   4   7       1152.38       1124.45        18.46 o                         
   4   4   7        293.89        358.49        11.63 o                         
   5   4   7       1241.13       1239.03        21.68 o                         
   6   4   7        416.34        386.62        12.76 o                         
   7   4   7        315.76        307.11        10.86 o                         
   8   4   7         48.40         46.91         9.18 o                         
   9   4   7        330.40        358.00        14.35 o                         
  10   4   7          3.62         18.36         9.88 o                         
   0   5   7        908.29        832.78        28.94 o                         
   1   5   7        402.33        380.83        13.27 o                         
   2   5   7        647.37        589.22        16.18 o                         
   3   5   7        179.52        212.53        11.28 o                         
   4   5   7         65.49         99.11         9.42 o                         
   5   5   7        159.15        143.93        12.22 o                         
   6   5   7         74.62         88.11        10.68 o                         
   0   0   8       2839.04       2741.31        45.47 o                         
   2   0   8      13976.77      13108.87       139.27 o                         
   4   0   8      13812.97      13778.60       181.29 o                         
   6   0   8       5005.61       5299.87        69.43 o                         
   8   0   8        478.07        544.00        12.31 o                         
  10   0   8       8321.48       7969.38       117.40 o                         
  12   0   8        409.07        419.47        16.01 o                         
  14   0   8         66.24         41.98        16.34 o                         
   1   1   8         94.70        100.38         3.18 o                         
   2   1   8         19.32         45.28         1.44 o                         
   3   1   8       1990.23       2107.17        18.52 o                         
   4   1   8        280.69        330.59         6.36 o                         
   5   1   8       3535.68       3432.46        34.72 o                         
   6   1   8        666.06        630.81        13.38 o                         
   7   1   8       4087.28       3940.12        48.86 o                         
   8   1   8       3501.03       3471.27        44.09 o                         
   9   1   8       7011.41       7116.04        79.60 o                         
  10   1   8        348.62        377.53        10.12 o                         
  11   1   8        530.71        543.44        13.17 o                         
  12   1   8        372.73        345.15        11.22 o                         
  13   1   8         72.61         84.99        11.47 o                         
  14   1   8         24.53         14.46        12.06 o                         
   0   2   8       4003.43       3847.83        73.61 o                         
   1   2   8       4664.26       4740.63        43.82 o                         
   2   2   8       3358.78       3197.39        36.69 o                         
   3   2   8       2727.41       2604.74        30.58 o                         
   4   2   8       1299.27       1335.82        17.42 o                         
   5   2   8       2829.41       2690.17        31.75 o                         
   6   2   8        295.38        310.92        14.92 o                         
   7   2   8       1157.37       1362.15        26.54 o                         
   8   2   8        184.51        203.92         7.83 o                         
   9   2   8        301.10        299.80         9.59 o                         
  10   2   8         69.52        103.55         7.66 o                         
  11   2   8        903.08        884.38        17.49 o                         
  12   2   8         51.23         64.48         8.21 o                         
  13   2   8         66.79         79.47        10.62 o                         
   1   3   8        690.80        755.80        12.38 o                         
   2   3   8        188.76        361.39         9.53 o                         
   3   3   8        790.87        721.48        12.31 o                         
   4   3   8       1229.41       1226.70        17.79 o                         
   5   3   8       1454.66       1465.82        20.61 o                         
   6   3   8       2427.82       2353.14        30.28 o                         
   7   3   8        247.15        206.62         8.00 o                         
   8   3   8       1481.07       1400.80        23.39 o                         
   9   3   8         48.53         81.88         8.84 o                         
  10   3   8        519.51        508.17        14.87 o                         
  11   3   8        129.49        123.00        10.22 o                         
  12   3   8        228.28        278.24        17.14 o                         
   0   4   8       1428.98       1358.05        23.87 o                         
   1   4   8       2600.84       2415.35        29.64 o                         
   2   4   8         23.86         32.96         5.69 o                         
   3   4   8        865.88        906.49        16.18 o                         
   4   4   8        513.41        476.39        13.82 o                         
   5   4   8        667.02        696.34        14.60 o                         
   6   4   8        614.76        533.42        13.25 o                         
   7   4   8        137.58        161.37         9.33 o                         
   8   4   8         23.98         22.42         9.65 o                         
   9   4   8         64.69         98.70        10.36 o                         
  10   4   8         49.85         42.81        10.35 o                         
   1   5   8        121.70        135.47        10.20 o                         
   2   5   8        325.16        329.82        16.12 o                         
   3   5   8        248.28        213.88        11.45 o                         
   4   5   8        229.09        245.26        11.94 o                         
   5   5   8         18.26         40.10         9.41 o                         
   6   5   8        351.54        345.23        14.49 o                         
   2   0   9        274.40        373.75         4.78 o                         
   4   0   9        929.72        873.66        14.56 o                         
   6   0   9       7032.06       6993.94       101.51 o                         
   8   0   9       6776.45       6640.74        97.42 o                         
  10   0   9       7233.11       7331.72       108.31 o                         
  12   0   9        626.35        701.41        26.12 o                         
  14   0   9        147.62        154.91        19.45 o                         
   0   1   9       1679.90       1748.75        16.69 o                         
   1   1   9       2699.46       2490.14        16.48 o                         
   2   1   9       2037.76       2075.04        15.53 o                         
   3   1   9       5101.40       4569.41        35.40 o                         
   4   1   9       3683.13       3742.66        36.76 o                         
   5   1   9       3747.14       3697.79        41.68 o                         
   6   1   9        699.32        610.55        10.41 o                         
   7   1   9        714.12        708.56        12.12 o                         
   8   1   9         40.06         91.95         5.75 o                         
   9   1   9        594.10        583.78        10.93 o                         
  10   1   9        266.30        254.69         8.90 o                         
  11   1   9       1260.24       1218.07        20.62 o                         
  12   1   9        351.47        333.66        11.69 o                         
  13   1   9         68.87         84.22         8.33 o                         
  14   1   9          6.49         10.14        12.20 o                         
   1   2   9        566.23        555.22         7.15 o                         
   2   2   9        537.31        533.57         7.81 o                         
   3   2   9        374.01        463.78         7.29 o                         
   4   2   9       1610.11       1532.34        19.61 o                         
   5   2   9       1311.86       1220.15        14.92 o                         
   6   2   9       1509.99       1466.74        21.21 o                         
   7   2   9       2846.56       2753.95        39.53 o                         
   8   2   9       1405.79       1386.45        21.18 o                         
   9   2   9       1323.13       1235.11        20.10 o                         
  10   2   9       1103.46       1143.34        19.76 o                         
  11   2   9        518.79        558.86        15.76 o                         
  12   2   9        307.13        292.10        11.83 o                         
  13   2   9         44.25         60.42        11.47 o                         
   0   3   9       3579.57       3539.75        54.65 o                         
   1   3   9        429.09        403.89         8.00 o                         
   2   3   9       3244.26       3136.99        32.86 o                         
   3   3   9         51.80         62.53         6.05 o                         
   4   3   9       1789.68       1755.57        23.46 o                         
   5   3   9        780.28        783.48        15.75 o                         
   6   3   9       1010.66       1034.45        16.46 o                         
   7   3   9        156.84        155.16         7.50 o                         
   8   3   9         97.97        168.35         9.34 o                         
   9   3   9        235.46        227.60        13.42 o                         
  10   3   9         49.13         83.60         8.78 o                         
  11   3   9         73.94         67.23         8.91 o                         
  12   3   9        105.14        116.06        12.04 o                         
   1   4   9        220.93        373.67         9.54 o                         
   2   4   9         22.82         27.93         5.64 o                         
   3   4   9        823.07        792.09        15.09 o                         
   4   4   9          1.39         20.38         6.78 o                         
   5   4   9        233.39        282.43        10.25 o                         
   6   4   9         46.11         61.34         7.54 o                         
   7   4   9        458.82        452.22        12.53 o                         
   8   4   9         70.33         75.20        11.03 o                         
   9   4   9        312.43        284.89        13.63 o                         
  10   4   9         29.39         17.81         9.78 o                         
   0   5   9        741.69        695.93        23.46 o                         
   1   5   9        418.56        405.48        13.42 o                         
   2   5   9        332.39        381.03        14.46 o                         
   3   5   9        200.41        204.05        12.43 o                         
   4   5   9        149.40        162.21        10.65 o                         
   5   5   9         13.10         22.37         8.60 o                         
   0   0  10       1663.66       1646.01        24.42 o                         
   2   0  10       7424.31       7332.45        62.94 o                         
   4   0  10       9691.97       9468.38       135.13 o                         
   6   0  10       1744.41       1654.59        26.43 o                         
   8   0  10       1092.31       1084.54        19.64 o                         
  10   0  10        360.84        387.97        11.33 o                         
  12   0  10        550.26        453.08        19.13 o                         
  14   0  10        204.47        217.85        21.94 o                         
   1   1  10        333.22        341.91         4.56 o                         
   2   1  10       5168.58       5119.44        39.38 o                         
   3   1  10        741.27        640.04         6.74 o                         
   4   1  10       1777.83       2020.62        24.74 o                         
   5   1  10       4638.80       4694.62        56.59 o                         
   6   1  10       1731.20       1710.81        22.98 o                         
   7   1  10       4393.53       4193.88        51.85 o                         
   8   1  10       1035.47        974.14        15.65 o                         
   9   1  10       2690.54       2683.38        32.76 o                         
  10   1  10        122.11        147.49         7.75 o                         
  11   1  10       1213.19       1247.82        23.97 o                         
  12   1  10          7.31         11.08         6.61 o                         
  13   1  10        563.53        558.96        15.28 o                         
  14   1  10        103.18        101.53        13.07 o                         
   0   2  10       5663.05       5585.06        72.74 o                         
   1   2  10       1386.35       1189.78        12.58 o                         
   2   2  10        479.31        415.19         6.71 o                         
   3   2  10       5913.14       5973.74        58.21 o                         
   4   2  10       1149.52       1149.91        14.18 o                         
   5   2  10       1562.49       1380.84        15.44 o                         
   6   2  10        955.30        919.59        18.52 o                         
   7   2  10        577.94        586.72        11.92 o                         
   8   2  10        222.54        221.68         8.18 o                         
   9   2  10         38.76         57.25         6.25 o                         
  10   2  10        454.77        434.43        11.71 o                         
  11   2  10         62.10        100.41         8.21 o                         
  12   2  10         63.84         68.07         9.33 o                         
  13   2  10        105.38         68.31        10.82 o                         
   1   3  10        995.47       1010.12        12.88 o                         
   2   3  10        227.06        341.38         9.79 o                         
   3   3  10        475.90        414.52         9.17 o                         
   4   3  10        755.70        777.57        14.13 o                         
   5   3  10         74.90        101.97         6.22 o                         
   6   3  10        745.01        751.48        14.58 o                         
   7   3  10        291.77        257.01         8.43 o                         
   8   3  10       1019.63        973.85        18.60 o                         
   9   3  10        240.82        239.09        10.98 o                         
  10   3  10        549.02        531.07        14.71 o                         
  11   3  10        152.19        171.24        11.11 o                         
  12   3  10         96.76         95.37        10.71 o                         
   0   4  10         66.11         45.97         8.51 o                         
   1   4  10       2303.46       2142.50        27.03 o                         
   2   4  10        261.77        256.14         9.69 o                         
   3   4  10       1046.74       1083.38        18.34 o                         
   4   4  10        189.08        161.17         9.29 o                         
   5   4  10        558.91        538.60        12.90 o                         
   6   4  10          6.21          2.32         6.62 o                         
   7   4  10        119.99        189.05        10.41 o                         
   8   4  10         27.91         24.26         8.61 o                         
   9   4  10        125.73        147.01        11.28 o                         
  10   4  10         72.99         70.03        10.73 o                         
   1   5  10         23.04         29.24         7.63 o                         
   2   5  10        486.98        455.12        15.14 o                         
   3   5  10        189.48        164.68        10.85 o                         
   4   5  10        165.14        182.01        11.19 o                         
   5   5  10         63.29         60.78         9.69 o                         
   2   0  11       2124.97       2112.62        18.84 o                         
   4   0  11       6244.96       6323.82        91.15 o                         
   6   0  11       7514.14       7567.88       109.42 o                         
   8   0  11       1954.38       1825.57        29.97 o                         
  10   0  11       1179.88       1182.07        22.31 o                         
  12   0  11       1492.49       1373.95        50.81 o                         
  14   0  11        381.10        426.66        26.62 o                         
   0   1  11       2006.15       1952.07        32.21 o                         
   1   1  11      10069.06       9733.30        91.50 o                         
   2   1  11        575.93        514.93         6.69 o                         
   3   1  11       5615.24       5501.72        45.87 o                         
   4   1  11       1773.87       1682.99        18.60 o                         
   5   1  11       2232.61       2122.33        25.07 o                         
   6   1  11        526.27        481.62         8.98 o                         
   7   1  11        437.34        380.61         8.43 o                         
   8   1  11        104.55        122.38         6.36 o                         
   9   1  11        359.03        399.20         8.83 o                         
  10   1  11        326.30        319.41         9.58 o                         
  11   1  11        794.36        687.91        14.99 o                         
  12   1  11         71.76         94.20         8.05 o                         
  13   1  11        193.21        185.12        10.11 o                         
  14   1  11         95.82         92.66        12.80 o                         
   1   2  11       1153.91       1223.47        14.47 o                         
   2   2  11       1912.41       1857.53        21.03 o                         
   3   2  11       2454.69       2630.38        28.72 o                         
   4   2  11        922.16        912.31        12.61 o                         
   5   2  11       1053.58        945.63        11.46 o                         
   6   2  11        829.45        807.99        13.48 o                         
   7   2  11       1260.43       1171.22        18.18 o                         
   8   2  11       1656.90       1547.37        23.14 o                         
   9   2  11        498.52        486.63        11.98 o                         
  10   2  11        535.65        510.20        13.23 o                         
  11   2  11       1151.68       1087.69        24.95 o                         
  12   2  11        325.29        300.42        11.80 o                         
  13   2  11        269.19        318.43        15.33 o                         
   0   3  11       3829.16       3724.57        99.53 o                         
   1   3  11        777.67        719.57        11.14 o                         
   2   3  11       2293.62       2237.75        28.18 o                         
   3   3  11        425.46        424.66         9.24 o                         
   4   3  11        966.04        944.03        16.14 o                         
   5   3  11        443.29        422.32         9.68 o                         
   6   3  11        703.56        710.32        13.84 o                         
   7   3  11        105.07        128.12         7.05 o                         
   8   3  11        139.77        198.37        10.15 o                         
   9   3  11        397.77        359.54        12.29 o                         
  10   3  11         12.79         46.10         8.11 o                         
  11   3  11        385.52        344.68        13.40 o                         
  12   3  11         83.29        107.73        10.51 o                         
   1   4  11         67.20        150.37         7.30 o                         
   2   4  11         26.41         41.84         6.32 o                         
   3   4  11        563.23        582.83        13.14 o                         
   4   4  11         25.77         21.18         6.53 o                         
   5   4  11        504.76        542.77        13.48 o                         
   6   4  11         40.41         18.63         6.92 o                         
   7   4  11       1320.64       1241.97        21.37 o                         
   8   4  11         82.50         60.92         9.33 o                         
   9   4  11        440.91        445.50        15.22 o                         
  10   4  11          5.11          4.02         9.12 o                         
   0   5  11        328.73        295.39        16.66 o                         
   1   5  11         82.95        102.54         9.79 o                         
   2   5  11        614.96        566.65        16.92 o                         
   3   5  11         71.84         89.31         9.22 o                         
   4   5  11        336.77        316.00        13.43 o                         
   5   5  11        106.93        108.77        10.22 o                         
   0   0  12      12568.32      12740.67       227.40 o                         
   2   0  12      15389.01      15380.72       137.56 o                         
   4   0  12       6341.54       5962.47        99.33 o                         
   6   0  12        758.00        737.70        13.67 o                         
   8   0  12         32.68         57.79         5.31 o                         
  10   0  12        852.23        849.91        17.64 o                         
  12   0  12        887.61        762.48        24.06 o                         
  14   0  12        806.91        776.15        32.52 o                         
   1   1  12        119.34        125.60         2.39 o                         
   2   1  12       1371.60       1340.94        11.67 o                         
   3   1  12       2456.07       2704.78        23.32 o                         
   4   1  12       2132.46       2185.58        25.29 o                         
   5   1  12       2752.57       2725.75        31.55 o                         
   6   1  12        395.77        366.01        13.27 o                         
   7   1  12       1472.94       1284.31        18.64 o                         
   8   1  12         96.69        109.71         6.17 o                         
   9   1  12        602.82        563.77        10.58 o                         
  10   1  12        215.13        231.86         7.98 o                         
  11   1  12       1893.48       1800.87        24.61 o                         
  12   1  12       1530.79       1474.56        31.32 o                         
  13   1  12        356.03        382.71        12.47 o                         
  14   1  12        182.35        215.63        15.18 o                         
   0   2  12       4173.57       3961.98        52.51 o                         
   1   2  12       3395.45       3206.18        32.06 o                         
   2   2  12       2280.14       2268.24        28.14 o                         
   3   2  12       1943.05       1806.13        18.36 o                         
   4   2  12       1832.93       1725.51        26.77 o                         
   5   2  12        510.33        449.69         6.99 o                         
   6   2  12        606.07        612.51        11.79 o                         
   7   2  12        326.78        380.86         9.26 o                         
   8   2  12        117.67        124.64         7.04 o                         
   9   2  12        164.73        169.32         8.28 o                         
  10   2  12        288.23        258.73        11.15 o                         
  11   2  12        133.05        154.99         9.27 o                         
  12   2  12        707.61        645.00        18.99 o                         
  13   2  12        414.98        359.46        17.57 o                         
   1   3  12          4.05         20.30         3.41 o                         
   2   3  12        908.24       1014.46        15.31 o                         
   3   3  12        562.14        509.78         9.07 o                         
   4   3  12        846.69        838.54        13.92 o                         
   5   3  12         77.22         84.08         6.06 o                         
   6   3  12        974.16        936.49        18.44 o                         
   7   3  12        672.69        651.70        19.96 o                         
   8   3  12        824.26        836.24        18.75 o                         
   9   3  12        433.53        429.25        14.10 o                         
  10   3  12        680.92        662.23        16.24 o                         
  11   3  12         23.75         32.56         8.93 o                         
  12   3  12        669.78        615.24        26.37 o                         
   0   4  12         19.74         28.34         6.65 o                         
   1   4  12        749.57        698.65        12.77 o                         
   2   4  12        285.09        301.22         9.87 o                         
   3   4  12        732.49        696.94        14.46 o                         
   4   4  12          5.14          0.00         6.53 o                         
   5   4  12       1092.01       1062.89        18.54 o                         
   6   4  12          0.15          0.00         6.79 o                         
   7   4  12        336.85        397.21        12.14 o                         
   8   4  12         69.32         68.87         9.43 o                         
   9   4  12         88.07        133.36        10.93 o                         
   1   5  12         62.61         54.49         8.84 o                         
   2   5  12          4.09         34.85         9.34 o                         
   3   5  12          1.10         14.48         7.86 o                         
   4   5  12         80.09         79.63        11.11 o                         
   5   5  12         24.08         47.11         9.77 o                         
   2   0  13      12568.02      12782.07       129.12 o                         
   4   0  13        339.25        292.67         7.63 o                         
   6   0  13       1441.48       1412.07        27.61 o                         
   8   0  13       1135.81       1071.73        23.56 o                         
  10   0  13        723.57        707.02        25.80 o                         
  12   0  13       1606.57       1598.63        35.31 o                         
  14   0  13        617.72        555.19        29.32 o                         
   0   1  13       9863.36       9767.98       163.54 o                         
   1   1  13      12550.73      11972.56        98.13 o                         
   2   1  13       1396.62       1330.05        12.10 o                         
   3   1  13       1704.14       1445.50        13.74 o                         
   4   1  13        257.87        232.01         4.99 o                         
   5   1  13       1122.34       1118.48        14.59 o                         
   6   1  13         17.91         22.19         3.65 o                         
   7   1  13        156.20        169.95         6.25 o                         
   8   1  13         29.47         36.10         5.02 o                         
   9   1  13        131.24        113.93         8.61 o                         
  10   1  13        203.81        216.68         7.53 o                         
  11   1  13        103.68        115.14         6.85 o                         
  12   1  13         39.29         46.35         8.50 o                         
  13   1  13        679.10        635.44        15.38 o                         
  14   1  13        135.78        129.98        13.63 o                         
   1   2  13       1040.98       1070.44        13.00 o                         
   2   2  13        361.20        357.13         5.66 o                         
   3   2  13       2449.18       2438.28        25.36 o                         
   4   2  13        250.03        241.65         6.81 o                         
   5   2  13       1428.50       1374.47        16.92 o                         
   6   2  13       1244.71       1207.44        19.81 o                         
   7   2  13        336.86        319.20         8.68 o                         
   8   2  13        707.52        685.05        13.46 o                         
   9   2  13        279.48        285.05         9.43 o                         
  10   2  13        359.85        343.04        15.09 o                         
  11   2  13        903.67        930.71        19.57 o                         
  12   2  13        292.10        296.06        14.04 o                         
  13   2  13       1112.33        987.06        25.30 o                         
   0   3  13       1702.47       1532.39        36.36 o                         
   1   3  13        571.57        545.46         8.06 o                         
   2   3  13       2062.80       1937.12        25.10 o                         
   3   3  13        183.70        180.53         6.99 o                         
   4   3  13       1539.74       1553.08        21.47 o                         
   5   3  13        219.94        238.52         7.88 o                         
   6   3  13        363.60        385.21         9.63 o                         
   7   3  13         31.96         56.33         5.90 o                         
   8   3  13        114.76        164.33         9.44 o                         
   9   3  13        266.89        261.45        12.39 o                         
  10   3  13         10.34         41.22         8.28 o                         
  11   3  13        217.53        230.53        12.42 o                         
  12   3  13         15.91         60.83         9.48 o                         
   1   4  13         96.34        130.32        10.24 o                         
   2   4  13         52.21         78.42         7.30 o                         
   3   4  13         77.43        140.09        11.37 o                         
   4   4  13         44.81         47.78         6.96 o                         
   5   4  13        822.77        868.49        16.48 o                         
   6   4  13        184.80        191.09        10.34 o                         
   7   4  13       1017.06        936.95        23.39 o                         
   8   4  13         10.68         18.90         9.41 o                         
   9   4  13       1047.03       1014.05        22.13 o                         
   0   5  13         21.02         19.76        10.63 o                         
   1   5  13        176.62        172.27        11.00 o                         
   2   5  13        141.06        154.03        11.47 o                         
   3   5  13        347.06        329.65        12.93 o                         
   4   5  13        200.62        232.19        15.34 o                         
   5   5  13        250.11        242.46        13.66 o                         
   0   0  14      40053.52      39313.68      1105.50 o                         
   2   0  14      12002.73      11917.39       137.35 o                         
   4   0  14       1463.52       2082.96        37.13 o                         
   6   0  14        100.85        140.93         7.55 o                         
   8   0  14         48.93         94.88         8.38 o                         
  10   0  14        652.69        616.73        18.05 o                         
  12   0  14         74.42        122.69        11.51 o                         
  14   0  14        889.12        854.07        34.03 o                         
   1   1  14       1721.55       1698.62        17.45 o                         
   2   1  14       5224.97       5349.75        46.68 o                         
   3   1  14       7549.78       7641.23        69.48 o                         
   4   1  14       2170.02       2172.41        22.20 o                         
   5   1  14       2004.67       1948.54        25.45 o                         
   6   1  14         18.93         24.92         3.68 o                         
   7   1  14       1524.04       1501.79        23.13 o                         
   8   1  14        109.33        136.15         6.55 o                         
   9   1  14        440.63        464.18        11.87 o                         
  10   1  14        362.92        352.46         9.11 o                         
  11   1  14       1018.53       1043.22        16.80 o                         
  12   1  14        224.14        221.46         8.74 o                         
  13   1  14        628.16        640.06        17.85 o                         
  14   1  14        171.22        153.71        14.22 o                         
   0   2  14        601.01        460.95        10.58 o                         
   1   2  14       8314.38       8023.71        81.96 o                         
   2   2  14       1253.49       1189.26        13.57 o                         
   3   2  14       1345.99       1248.13        15.22 o                         
   4   2  14        762.95        723.18        12.02 o                         
   5   2  14        151.61        180.81         5.07 o                         
   6   2  14        242.51        282.16         7.86 o                         
   7   2  14          4.79         21.09         4.80 o                         
   8   2  14        404.12        401.28        11.18 o                         
   9   2  14        303.38        323.13         9.95 o                         
  10   2  14        107.52        128.85         9.73 o                         
  11   2  14         86.48        116.25        10.27 o                         
  12   2  14        145.79        164.10        10.13 o                         
  13   2  14         95.75        114.10        10.80 o                         
   1   3  14        262.65        315.65         7.32 o                         
   2   3  14        431.61        518.97        13.39 o                         
   3   3  14        184.57        183.57         6.24 o                         
   4   3  14       2078.42       2030.59        26.53 o                         
   5   3  14         36.76         68.96         5.73 o                         
   6   3  14       1296.03       1197.75        18.23 o                         
   7   3  14        700.05        654.53        18.45 o                         
   8   3  14        673.79        629.43        15.00 o                         
   9   3  14         81.78        100.51         8.83 o                         
  10   3  14        619.99        611.32        15.94 o                         
  11   3  14          9.37         21.65         8.34 o                         
  12   3  14        194.43        225.42        12.63 o                         
   0   4  14       1017.02        956.34        22.81 o                         
   1   4  14        694.81        690.44        12.75 o                         
   2   4  14        280.11        271.00        12.35 o                         
   3   4  14       1133.93       1163.10        23.29 o                         
   4   4  14         39.29         63.70         7.23 o                         
   5   4  14        515.71        547.65        14.12 o                         
   6   4  14        124.56        120.09         8.83 o                         
   7   4  14         52.74        110.70         8.64 o                         
   8   4  14        192.38        199.29        12.13 o                         
   9   4  14         63.96        105.42        10.94 o                         
   1   5  14         11.79         34.74         8.42 o                         
   2   5  14          0.91         26.23         8.79 o                         
   3   5  14          1.06         32.37         8.37 o                         
   4   5  14         85.12        114.55        12.87 o                         
   5   5  14        188.87        175.65        14.61 o                         
   2   0  15      13588.08      14215.71       179.89 o                         
   4   0  15      14054.30      14109.56       236.08 o                         
   6   0  15       3428.75       3757.11        56.28 o                         
   8   0  15        961.79        997.10        22.67 o                         
  10   0  15       2204.37       2226.32        44.11 o                         
  12   0  15       1327.14       1325.83        44.89 o                         
  14   0  15        261.28        297.92        24.02 o                         
   0   1  15      11702.96      11493.29       163.93 o                         
   1   1  15      10508.11      10009.10       127.92 o                         
   2   1  15       2421.53       2305.68        23.24 o                         
   3   1  15       2587.57       2467.04        24.87 o                         
   4   1  15        811.17        949.04        10.83 o                         
   5   1  15       1159.43       1256.80        19.34 o                         
   6   1  15        220.02        243.80         6.58 o                         
   7   1  15         90.29        100.87         5.61 o                         
   8   1  15        370.90        352.24         8.86 o                         
   9   1  15        244.01        248.47         8.34 o                         
  10   1  15        129.15        133.21         6.94 o                         
  11   1  15          6.11         22.79         5.54 o                         
  12   1  15         14.57         21.73         7.15 o                         
  13   1  15        279.00        315.35        13.63 o                         
  14   1  15         77.00         88.04        12.91 o                         
   1   2  15        937.31        953.47        13.47 o                         
   2   2  15        295.06        316.64         5.42 o                         
   3   2  15       4163.16       4114.04        41.13 o                         
   4   2  15        650.73        656.74        13.45 o                         
   5   2  15       1387.38       1290.71        18.38 o                         
   6   2  15       2293.97       2294.77        30.74 o                         
   7   2  15        492.82        479.61        10.58 o                         
   8   2  15       1038.26       1030.43        19.01 o                         
   9   2  15        879.28        825.21        15.65 o                         
  10   2  15        584.97        567.35        13.59 o                         
  11   2  15        283.38        296.77        12.40 o                         
  12   2  15        150.82        158.60        10.04 o                         
  13   2  15        122.72        138.94        13.27 o                         
   0   3  15       3766.17       3688.46        56.97 o                         
   1   3  15        344.57        388.15         8.92 o                         
   2   3  15       2884.46       2733.92        33.66 o                         
   3   3  15        109.93        111.62         5.45 o                         
   4   3  15        902.68        964.50        15.27 o                         
   5   3  15       1057.81       1038.66        16.26 o                         
   6   3  15        241.82        315.02         8.98 o                         
   7   3  15         17.54         36.20         5.67 o                         
   8   3  15         18.85         64.93         8.22 o                         
   9   3  15        612.77        625.77        15.47 o                         
  10   3  15         84.85        101.73         9.67 o                         
  11   3  15        350.18        326.49        13.26 o                         
  12   3  15         81.18         94.03        10.40 o                         
   1   4  15         10.68         64.77         6.52 o                         
   2   4  15         35.44         51.96         6.72 o                         
   3   4  15         59.29        128.03        10.13 o                         
   4   4  15        305.00        280.40        10.59 o                         
   5   4  15        413.69        432.47        12.24 o                         
   6   4  15         10.62         14.17         7.10 o                         
   7   4  15        967.58        908.08        17.55 o                         
   8   4  15          9.48         14.86         8.40 o                         
   9   4  15        467.67        420.72        21.50 o                         
   0   5  15        188.62        197.41        18.15 o                         
   1   5  15        217.45        199.36        11.68 o                         
   2   5  15        191.32        198.84        14.49 o                         
   3   5  15        273.11        284.72        12.54 o                         
   4   5  15        279.07        277.05        13.52 o                         
   5   5  15        171.91        213.37        13.01 o                         
   0   0  16      25375.34      25947.21       697.27 o                         
   2   0  16       8654.78       8870.80       103.22 o                         
   4   0  16       2080.33       1965.74        42.62 o                         
   6   0  16       1729.58       1823.51        29.22 o                         
   8   0  16        330.40        354.54        15.22 o                         
  10   0  16         90.06        131.94        12.27 o                         
  12   0  16        107.04        142.07        12.65 o                         
  14   0  16        282.81        277.66        28.11 o                         
   1   1  16       1406.44       1510.44        18.03 o                         
   2   1  16       3229.18       3333.53        31.21 o                         
   3   1  16       4670.19       4779.63        44.16 o                         
   4   1  16        530.36        562.96         8.56 o                         
   5   1  16       4771.94       4856.40        58.84 o                         
   6   1  16         88.48         82.72         4.87 o                         
   7   1  16       2378.31       2377.19        31.45 o                         
   8   1  16        162.38        164.64         7.97 o                         
   9   1  16       1977.76       1887.52        29.49 o                         
  10   1  16        191.93        211.14         7.71 o                         
  11   1  16       1207.58       1216.04        18.86 o                         
  12   1  16         84.89        100.26         7.84 o                         
  13   1  16        397.36        366.54        14.57 o                         
  14   1  16        189.94        202.14        17.64 o                         
   0   2  16       2652.29       2558.57        39.41 o                         
   1   2  16       6916.15       6713.51        69.13 o                         
   2   2  16       1574.01       1554.44        17.02 o                         
   3   2  16       1844.81       1718.75        17.46 o                         
   4   2  16       2125.44       2058.51        25.17 o                         
   5   2  16        399.39        458.19        14.41 o                         
   6   2  16        589.80        595.84        10.18 o                         
   7   2  16        217.83        238.35         7.89 o                         
   8   2  16         64.08         87.18         6.57 o                         
   9   2  16         10.39         17.88         5.81 o                         
  10   2  16        361.36        363.89        11.20 o                         
  11   2  16        183.11        185.35        10.17 o                         
  12   2  16        166.10        158.01        10.24 o                         
  13   2  16         66.80         56.21        10.69 o                         
   1   3  16        237.36        231.12         6.79 o                         
   2   3  16        446.67        511.53        13.85 o                         
   3   3  16        422.28        419.89         8.47 o                         
   4   3  16        534.54        538.91         9.75 o                         
   5   3  16        372.70        374.47         9.34 o                         
   6   3  16       1032.58        951.00        15.76 o                         
   7   3  16        652.42        633.49        14.37 o                         
   8   3  16       1130.69       1045.30        21.32 o                         
   9   3  16        688.58        616.76        15.42 o                         
  10   3  16        464.62        447.06        14.32 o                         
  11   3  16         92.02        111.29        10.29 o                         
  12   3  16        131.99        171.00        11.67 o                         
   0   4  16        197.38        227.90        10.25 o                         
   1   4  16       1028.06        976.09        16.96 o                         
   2   4  16        194.26        214.90        11.32 o                         
   3   4  16        985.01        934.36        17.00 o                         
   4   4  16          8.96         14.25         8.18 o                         
   5   4  16        663.60        664.04        14.33 o                         
   6   4  16          8.17          0.00         6.66 o                         
   7   4  16         94.18        169.51         9.35 o                         
   8   4  16         26.79         15.48         8.36 o                         
   9   4  16        129.36        167.44        12.34 o                         
   1   5  16         69.66         85.65         9.85 o                         
   2   5  16         30.05         63.43        12.47 o                         
   3   5  16         14.22         30.98         8.50 o                         
   4   5  16         78.54         86.71        11.48 o                         
   2   0  17       3731.46       4079.04        48.39 o                         
   4   0  17       7807.00       7751.15       157.61 o                         
   6   0  17       2490.94       2364.80        53.37 o                         
   8   0  17       1413.80       1341.95        28.50 o                         
  10   0  17       1243.07       1293.96        29.14 o                         
  12   0  17       1747.31       1721.87        49.57 o                         
  14   0  17        654.00        605.77        29.46 o                         
   0   1  17       2350.00       2207.95        51.30 o                         
   1   1  17       8730.12       8348.11        90.68 o                         
   2   1  17       3567.75       3637.96        34.04 o                         
   3   1  17       3636.84       3670.34        34.44 o                         
   4   1  17       1406.56       1378.78        20.34 o                         
   5   1  17       1110.08       1037.75        15.29 o                         
   6   1  17        109.73        133.04         5.66 o                         
   7   1  17        605.21        662.18        12.11 o                         
   8   1  17         27.84         33.82         5.10 o                         
   9   1  17         40.95         59.94         6.45 o                         
  10   1  17        114.14        145.99         7.10 o                         
  11   1  17         26.36         41.06         6.39 o                         
  12   1  17         41.22         54.65         6.61 o                         
  13   1  17         45.22         43.38         9.39 o                         
  14   1  17        265.36        264.18        19.51 o                         
   1   2  17        102.30        135.11         6.19 o                         
   2   2  17       1614.51       1519.85        17.97 o                         
   3   2  17       1654.22       1661.79        16.97 o                         
   4   2  17        959.24        975.74        13.61 o                         
   5   2  17       1183.16       1134.69        25.82 o                         
   6   2  17       1264.42       1213.84        16.73 o                         
   7   2  17         78.24         77.52         5.91 o                         
   8   2  17       1676.43       1676.34        24.86 o                         
   9   2  17        325.76        377.32        10.83 o                         
  10   2  17        490.79        486.70        12.79 o                         
  11   2  17        892.62        829.55        17.22 o                         
  12   2  17        168.84        158.07        11.18 o                         
  13   2  17        448.57        388.62        17.87 o                         
   0   3  17       3582.14       3366.62        52.52 o                         
   1   3  17        952.93        907.12        13.10 o                         
   2   3  17       2681.72       2641.47        32.77 o                         
   3   3  17         87.85         93.31         5.25 o                         
   4   3  17       1129.33       1087.65        15.23 o                         
   5   3  17        246.55        255.18         8.30 o                         
   6   3  17        284.83        328.80        10.00 o                         
   7   3  17        125.07        153.95         7.83 o                         
   8   3  17        196.75        223.44        12.67 o                         
   9   3  17         94.61         95.16         8.81 o                         
  10   3  17         34.93         66.11        12.51 o                         
  11   3  17        431.76        392.31        14.22 o                         
   1   4  17        109.49        169.24        10.12 o                         
   2   4  17         72.37         92.60         8.12 o                         
   3   4  17        432.57        452.09        12.76 o                         
   4   4  17          4.50          1.73         6.92 o                         
   5   4  17        438.26        443.24        12.26 o                         
   6   4  17         17.91         27.40         6.97 o                         
   7   4  17        806.04        773.49        16.42 o                         
   8   4  17        192.30        167.03        11.84 o                         
   9   4  17        400.85        404.92        17.35 o                         
   0   5  17        493.80        406.10        21.81 o                         
   1   5  17        159.08        160.78        10.97 o                         
   2   5  17        353.50        352.21        15.32 o                         
   3   5  17         80.87         73.89        11.22 o                         
   4   5  17        167.24        165.77        12.00 o                         
   0   0  18      10258.05       9885.62       198.90 o                         
   2   0  18       3655.79       3414.25        40.87 o                         
   4   0  18       8217.84       8091.40       134.89 o                         
   6   0  18       1975.26       1774.17        32.88 o                         
   8   0  18        176.40        226.41        11.06 o                         
  10   0  18         55.79         97.59        17.26 o                         
  12   0  18         43.40         46.89        17.89 o                         
  14   0  18        161.55        164.96        20.92 o                         
   1   1  18        969.33       1050.35        15.97 o                         
   2   1  18        336.85        326.27         5.58 o                         
   3   1  18       1388.57       1487.96        15.98 o                         
   4   1  18        842.47        841.28        10.74 o                         
   5   1  18       2170.05       2137.62        23.79 o                         
   6   1  18       1270.04       1250.41        18.22 o                         
   7   1  18       1381.42       1352.58        21.56 o                         
   8   1  18       1078.89       1103.23        17.61 o                         
   9   1  18        935.85        917.04        15.98 o                         
  10   1  18        120.69        136.85         7.04 o                         
  11   1  18        513.13        487.04        14.74 o                         
  12   1  18        792.11        760.78        14.61 o                         
  13   1  18        509.90        505.66        19.46 o                         
  14   1  18         28.05         38.20        15.32 o                         
   0   2  18       5647.18       5353.78        91.69 o                         
   1   2  18       2892.03       2845.57        36.15 o                         
   2   2  18       1636.57       1525.99        18.12 o                         
   3   2  18       1553.04       1405.39        14.78 o                         
   4   2  18        583.58        596.00         8.46 o                         
   5   2  18       1960.33       1978.90        24.67 o                         
   6   2  18        227.68        227.96         6.02 o                         
   7   2  18        564.20        513.42        11.13 o                         
   8   2  18        342.25        351.95         9.99 o                         
   9   2  18        233.87        267.56        10.72 o                         
  10   2  18        233.64        233.92        10.09 o                         
  11   2  18         91.46        105.53         8.76 o                         
  12   2  18         22.78         22.90         9.96 o                         
  13   2  18        384.59        343.70        18.63 o                         
   1   3  18        283.71        294.82         7.36 o                         
   2   3  18        589.97        641.64        14.87 o                         
   3   3  18        285.86        291.96         7.43 o                         
   4   3  18        531.30        584.36        11.33 o                         
   5   3  18         94.22        110.97         5.80 o                         
   6   3  18        779.08        748.48        12.42 o                         
   7   3  18        864.85        775.68        14.60 o                         
   8   3  18        743.52        750.99        16.63 o                         
   9   3  18        416.55        394.14        14.30 o                         
  10   3  18        392.98        371.22        13.26 o                         
  11   3  18        278.92        271.20        13.04 o                         
   0   4  18        283.30        289.50        22.83 o                         
   1   4  18       1525.99       1490.26        28.86 o                         
   2   4  18         47.66         67.70         8.17 o                         
   3   4  18        955.86        924.28        15.13 o                         
   4   4  18         19.34         18.63         6.48 o                         
   5   4  18        379.91        371.98        11.50 o                         
   6   4  18        199.03        203.86         9.88 o                         
   7   4  18        124.91        186.09        11.17 o                         
   8   4  18          1.01          0.00         8.15 o                         
   9   4  18        171.95        167.15        15.25 o                         
   1   5  18          0.77         14.46         9.52 o                         
   2   5  18         91.12        109.98        12.62 o                         
   3   5  18        118.29        124.19        18.70 o                         
   4   5  18        253.74        233.61        14.47 o                         
   2   0  19       6865.42       7167.60       103.00 o                         
   4   0  19       1332.48       1158.17        22.42 o                         
   6   0  19       3874.05       3831.90        66.46 o                         
   8   0  19       3310.69       3166.57        58.33 o                         
  10   0  19       1035.63        995.39        24.98 o                         
  12   0  19         98.38         99.61        11.64 o                         
  14   0  19        230.69        176.23        20.70 o                         
   0   1  19        211.93        215.61        15.53 o                         
   1   1  19       4523.56       4531.43        54.43 o                         
   2   1  19        426.11        369.56         5.81 o                         
   3   1  19       9235.62       9388.97        95.83 o                         
   4   1  19       2204.02       2124.35        23.52 o                         
   5   1  19       3055.86       2894.73        31.29 o                         
   6   1  19       1419.38       1400.97        20.02 o                         
   7   1  19        968.50        965.65        15.69 o                         
   8   1  19         23.81         31.09         5.17 o                         
   9   1  19        103.17        112.72         6.88 o                         
  10   1  19        280.80        259.28         8.48 o                         
  11   1  19        150.11        181.67         8.47 o                         
  12   1  19         38.18         49.99         7.39 o                         
  13   1  19         94.21         96.84        10.62 o                         
  14   1  19         81.82         45.56        14.26 o                         
   1   2  19         46.63        104.22         5.26 o                         
   2   2  19        228.47        259.94         7.22 o                         
   3   2  19        267.56        280.32         5.34 o                         
   4   2  19        495.28        460.92         6.76 o                         
   5   2  19        666.57        692.15        11.37 o                         
   6   2  19         85.57         93.08         4.78 o                         
   7   2  19       2787.25       2616.39        35.24 o                         
   8   2  19        293.51        289.53        12.83 o                         
   9   2  19       1337.33       1287.62        21.32 o                         
  10   2  19        680.63        656.12        15.65 o                         
  11   2  19        252.09        214.08        10.32 o                         
  12   2  19         71.05         82.21         8.93 o                         
  13   2  19         61.50         52.62        11.56 o                         
   0   3  19       1993.12       1979.26        39.27 o                         
   1   3  19       1534.77       1417.44        18.26 o                         
   2   3  19       1499.67       1416.66        21.42 o                         
   3   3  19        280.63        300.55         7.82 o                         
   4   3  19       1392.41       1345.48        21.14 o                         
   5   3  19         32.61         23.77         4.70 o                         
   6   3  19       1056.69       1019.29        16.54 o                         
   7   3  19         67.95         76.24         6.62 o                         
   8   3  19        109.32        130.89         9.13 o                         
   9   3  19         87.07         93.41         9.00 o                         
  10   3  19         79.84         93.13         9.22 o                         
  11   3  19        128.59        119.52        10.39 o                         
   1   4  19        238.89        320.35        10.37 o                         
   2   4  19        209.18        204.00         9.43 o                         
   3   4  19        713.06        665.13        13.98 o                         
   4   4  19         26.68         36.42         6.97 o                         
   5   4  19        320.51        350.95        11.26 o                         
   6   4  19        278.83        263.63        10.59 o                         
   7   4  19        480.51        428.30        14.40 o                         
   8   4  19        127.76        103.96        10.33 o                         
   9   4  19        197.00        205.67        14.34 o                         
   0   5  19        851.77        764.67        28.19 o                         
   1   5  19        121.79        132.24        11.71 o                         
   2   5  19        375.23        399.89        18.84 o                         
   3   5  19        106.18         95.82        13.76 o                         
   4   5  19        171.25        151.99        12.90 o                         
   0   0  20      19551.39      19967.02       563.36 o                         
   2   0  20      13917.60      15373.12       195.01 o                         
   4   0  20       9442.44       9476.94       157.37 o                         
   6   0  20       3330.30       3213.03        56.53 o                         
   8   0  20        525.51        570.40        16.92 o                         
  10   0  20        145.31        199.98        16.67 o                         
  12   0  20        294.76        280.55        15.88 o                         
  14   0  20        336.94        312.77        23.62 o                         
   1   1  20       1774.96       1963.67        25.15 o                         
   2   1  20        369.02        396.49         6.30 o                         
   3   1  20        101.29        127.74         7.61 o                         
   4   1  20        129.30        125.52         4.01 o                         
   5   1  20       1780.36       1641.81        18.99 o                         
   6   1  20       1155.94       1126.87        22.30 o                         
   7   1  20       2523.96       2449.71        32.55 o                         
   8   1  20       1214.15       1198.68        18.66 o                         
   9   1  20       1884.41       1782.28        25.95 o                         
  10   1  20        621.11        595.22        15.25 o                         
  11   1  20        276.34        316.62         9.41 o                         
  12   1  20          1.65          3.55         8.32 o                         
  13   1  20        111.82        134.84        11.43 o                         
   0   2  20       4213.45       3928.95        68.83 o                         
   1   2  20        668.64        659.93        11.43 o                         
   2   2  20       5295.48       5206.76        58.75 o                         
   3   2  20       3150.67       2861.07        33.75 o                         
   4   2  20       1522.15       1493.53        17.54 o                         
   5   2  20       3549.07       3536.07        38.38 o                         
   6   2  20        659.54        627.49        10.72 o                         
   7   2  20        331.07        353.80         9.74 o                         
   8   2  20        262.64        261.65         9.01 o                         
   9   2  20        231.94        266.05        13.51 o                         
  10   2  20        200.57        212.33         9.94 o                         
  11   2  20        222.87        189.12        10.23 o                         
  12   2  20        166.60        189.72        10.73 o                         
  13   2  20         34.83         37.73        11.47 o                         
   1   3  20        194.65        204.76         6.70 o                         
   2   3  20        208.38        242.49         7.57 o                         
   3   3  20       1137.86       1090.51        15.27 o                         
   4   3  20        852.91        864.31        13.25 o                         
   5   3  20        213.21        207.26         8.01 o                         
   6   3  20       1014.05        968.30        14.70 o                         
   7   3  20         63.36         73.74         7.60 o                         
   8   3  20        837.78        775.72        16.87 o                         
   9   3  20         70.30         90.23         8.82 o                         
  10   3  20        891.41        814.90        29.86 o                         
  11   3  20         71.03         78.91        10.03 o                         
   0   4  20        114.31        104.18         9.92 o                         
   1   4  20       2035.46       1887.31        27.01 o                         
   2   4  20         52.99         49.91         6.73 o                         
   3   4  20        674.26        718.86        13.20 o                         
   4   4  20         20.63         19.91         6.62 o                         
   5   4  20        393.33        393.82        13.38 o                         
   6   4  20         33.18         38.06         7.29 o                         
   7   4  20        149.99        150.35        10.47 o                         
   8   4  20        100.86        109.45        10.58 o                         
   9   4  20        165.43        169.52        15.24 o                         
   1   5  20         16.05         25.43        10.89 o                         
   2   5  20        370.14        332.24        37.07 o                         
   3   5  20         86.85         84.89        14.75 o                         
   2   0  21         91.87        128.10         4.71 o                         
   4   0  21        793.95        706.57        14.72 o                         
   6   0  21       2979.39       2971.13        52.75 o                         
   8   0  21       7683.81       7459.79       128.31 o                         
  10   0  21       1163.01       1228.25        28.95 o                         
  12   0  21        123.41        134.93        13.13 o                         
  14   0  21         83.39         88.85        24.57 o                         
   0   1  21        126.38        180.92         9.12 o                         
   1   1  21      10952.95      11259.25       131.76 o                         
   2   1  21       1159.01       1121.09        17.16 o                         
   3   1  21       7268.45       7430.28        81.59 o                         
   4   1  21       2325.34       2319.87        27.48 o                         
   5   1  21       4016.31       3794.93        40.40 o                         
   6   1  21       1660.01       1655.12        23.01 o                         
   7   1  21       1619.30       1631.37        25.25 o                         
   8   1  21          8.70         20.20         5.39 o                         
   9   1  21         25.87         61.09         6.33 o                         
  10   1  21       1354.73       1224.91        22.90 o                         
  11   1  21         98.75        127.22         7.41 o                         
  12   1  21         60.79         79.85         8.50 o                         
  13   1  21         81.65        105.83        11.15 o                         
   1   2  21        161.72        191.05         6.89 o                         
   2   2  21        344.70        388.17         8.68 o                         
   3   2  21         41.68         94.69         4.38 o                         
   4   2  21       1340.18       1272.13        16.00 o                         
   5   2  21        954.14        938.74        12.83 o                         
   6   2  21       1251.94       1190.12        18.54 o                         
   7   2  21       1671.83       1495.07        24.85 o                         
   8   2  21        235.85        224.57         8.81 o                         
   9   2  21       1844.78       1832.63        29.97 o                         
  10   2  21        112.19        136.24        11.28 o                         
  11   2  21         66.63         64.97         8.26 o                         
  12   2  21        305.31        315.50        12.45 o                         
  13   2  21         40.60         46.60        11.73 o                         
   0   3  21       1627.98       1574.59        33.04 o                         
   1   3  21       1391.48       1278.71        17.04 o                         
   2   3  21       2780.30       2572.92        32.33 o                         
   3   3  21        395.30        384.82         8.49 o                         
   4   3  21       2489.18       2415.63        28.67 o                         
   5   3  21        133.34        171.34         6.93 o                         
   6   3  21        368.27        400.74         9.16 o                         
   7   3  21         15.85         27.65         6.17 o                         
   8   3  21         98.25        120.18         8.36 o                         
   9   3  21        539.02        531.56        15.00 o                         
  10   3  21         58.14         74.75         9.20 o                         
  11   3  21        597.55        503.55        31.27 o                         
   1   4  21        298.60        387.27        12.54 o                         
   2   4  21        136.08        132.68         8.21 o                         
   3   4  21       1055.93        920.17        15.26 o                         
   4   4  21         69.31         45.82         7.10 o                         
   5   4  21        740.26        732.53        15.45 o                         
   6   4  21         37.53         38.18         7.25 o                         
   7   4  21         87.43        125.22        10.20 o                         
   8   4  21        131.07        126.29        12.73 o                         
   0   5  21       1461.31       1397.11       131.90 o                         
   1   5  21        169.76        214.38        21.10 o                         
   2   5  21        426.06        459.16        27.37 o                         
   3   5  21         40.94         49.16        11.09 o                         
   0   0  22       9748.19      10468.45       297.21 o                         
   2   0  22       5820.07       5782.95        74.79 o                         
   4   0  22       7073.59       6689.55        96.50 o                         
   6   0  22       8083.96       7549.60       237.45 o                         
   8   0  22        686.47        764.50        37.38 o                         
  10   0  22        517.90        597.19        19.12 o                         
  12   0  22        277.87        271.37        16.93 o                         
  14   0  22        494.62        430.38        26.54 o                         
   1   1  22        627.04        715.92        13.92 o                         
   2   1  22          7.64          8.15         2.19 o                         
   3   1  22        496.02        476.13         8.07 o                         
   4   1  22        112.18        130.00         5.45 o                         
   5   1  22       2221.33       2218.24        24.92 o                         
   6   1  22        850.69        741.61        12.78 o                         
   7   1  22       4624.23       4631.03        57.60 o                         
   8   1  22       1332.70       1304.46        20.12 o                         
   9   1  22       2436.84       2332.64        32.38 o                         
  10   1  22        193.35        220.22         8.15 o                         
  11   1  22        279.57        311.89         9.51 o                         
  12   1  22         49.44         50.57         8.23 o                         
  13   1  22          5.63          9.63         9.26 o                         
   0   2  22       2139.72       2015.26        38.32 o                         
   1   2  22        620.84        608.33        11.04 o                         
   2   2  22       3489.74       3300.36        38.78 o                         
   3   2  22       3813.76       3469.13        40.63 o                         
   4   2  22        999.13       1020.01        15.74 o                         
   5   2  22       5010.98       4780.91        50.92 o                         
   6   2  22        226.65        216.86         8.15 o                         
   7   2  22        380.51        367.96        10.96 o                         
   8   2  22        270.51        270.39         9.34 o                         
   9   2  22        816.03        741.59        15.51 o                         
  10   2  22        839.78        797.79        19.15 o                         
  11   2  22        401.22        338.98        11.80 o                         
  12   2  22          9.71         20.05         7.77 o                         
   1   3  22        115.46        149.09         7.04 o                         
   2   3  22        141.40        208.54         7.51 o                         
   3   3  22        721.65        676.09        13.65 o                         
   4   3  22        721.86        789.78        12.71 o                         
   5   3  22        104.23        123.69         6.77 o                         
   6   3  22       1229.62       1161.12        16.74 o                         
   7   3  22        104.87        104.98         6.35 o                         
   8   3  22        527.07        488.44        12.13 o                         
   9   3  22        299.12        299.50        13.59 o                         
  10   3  22        223.01        231.53        15.38 o                         
  11   3  22        475.25        449.81        15.85 o                         
   0   4  22         53.83         54.17         9.19 o                         
   1   4  22       2419.15       2212.16        49.10 o                         
   2   4  22         11.78         13.72         6.17 o                         
   3   4  22        616.89        615.66        12.32 o                         
   4   4  22        197.19        202.27         9.83 o                         
   5   4  22        341.66        349.95        11.48 o                         
   6   4  22          4.79         12.03         6.85 o                         
   7   4  22         51.59         65.67        10.54 o                         
   8   4  22         41.32         44.23        12.14 o                         
   1   5  22         93.82        138.85        18.48 o                         
   2   5  22        263.29        294.73        17.82 o                         
   3   5  22        126.95        145.23        13.09 o                         
   2   0  23         14.66         24.84         3.25 o                         
   4   0  23       2432.62       2296.51        40.86 o                         
   6   0  23       5101.89       5330.42       113.00 o                         
   8   0  23       8508.58       8478.77       455.84 o                         
  10   0  23       1270.23       1245.38        29.63 o                         
  12   0  23        110.88        124.94        13.18 o                         
   0   1  23       1443.96       1479.73        35.00 o                         
   1   1  23       1496.86       1303.26        22.28 o                         
   2   1  23        622.77        582.04         8.26 o                         
   3   1  23       3926.47       3740.23        42.65 o                         
   4   1  23       1519.81       1453.83        18.50 o                         
   5   1  23       2706.12       2521.13        30.80 o                         
   6   1  23       1813.55       1664.87        23.85 o                         
   7   1  23       1694.17       1687.52        24.04 o                         
   8   1  23        306.40        303.56         8.81 o                         
   9   1  23        388.08        358.31        12.98 o                         
  10   1  23        237.75        224.66         8.40 o                         
  11   1  23        164.15        165.16         7.94 o                         
  12   1  23        172.40        169.02        10.78 o                         
  13   1  23        155.87        155.00        12.20 o                         
   1   2  23        182.14        220.78         6.93 o                         
   2   2  23         71.87        104.83         5.61 o                         
   3   2  23        354.69        390.76        10.13 o                         
   4   2  23       1157.74       1077.74        15.37 o                         
   5   2  23        568.39        640.02        10.94 o                         
   6   2  23        364.52        400.36         8.64 o                         
   7   2  23       1603.04       1398.98        21.71 o                         
   8   2  23       1022.10        997.56        17.53 o                         
   9   2  23       1410.31       1370.14        22.32 o                         
  10   2  23        456.55        450.02        12.58 o                         
  11   2  23        206.83        187.23        10.12 o                         
  12   2  23        335.71        299.79        14.97 o                         
   0   3  23       2805.12       2731.37        52.17 o                         
   1   3  23        506.49        480.44        10.48 o                         
   2   3  23       1861.30       1709.91        23.64 o                         
   3   3  23        174.94        192.25         7.91 o                         
   4   3  23       1848.94       1757.31        24.31 o                         
   5   3  23        336.52        280.57         7.90 o                         
   6   3  23        821.62        803.49        15.45 o                         
   7   3  23         18.46         24.22         5.23 o                         
   8   3  23        150.87        180.71         9.71 o                         
   9   3  23        479.96        433.48        15.15 o                         
  10   3  23         77.61         72.19         9.10 o                         
  11   3  23        210.50        203.28        13.47 o                         
   1   4  23         89.32        163.63         9.92 o                         
   2   4  23         56.11         60.83         7.20 o                         
   3   4  23        268.44        297.43        10.31 o                         
   4   4  23         12.02         22.34         5.68 o                         
   5   4  23        359.91        354.25        15.14 o                         
   6   4  23        376.35        313.55        12.60 o                         
   7   4  23        325.77        304.54        15.90 o                         
   8   4  23         76.44         52.53        11.64 o                         
   0   5  23        727.10        596.14        25.71 o                         
   1   5  23        526.25        432.70        20.11 o                         
   2   5  23        365.46        354.45        17.11 o                         
   0   0  24       8130.73       7453.48       213.08 o                         
   2   0  24       4304.36       4130.70        54.25 o                         
   4   0  24       4380.31       4188.88        61.64 o                         
   6   0  24       2020.89       1978.11        47.73 o                         
   8   0  24       1261.54       1105.31        31.82 o                         
  10   0  24        210.34        244.91        14.25 o                         
  12   0  24        136.54        142.89        13.11 o                         
   1   1  24        642.10        738.21        14.68 o                         
   2   1  24        144.07        187.61         4.18 o                         
   3   1  24        611.45        573.36         9.26 o                         
   4   1  24         38.50         61.52         3.44 o                         
   5   1  24       2000.41       1938.71        28.76 o                         
   6   1  24        718.94        698.61        10.16 o                         
   7   1  24       5182.94       5219.01        70.71 o                         
   8   1  24       1316.14       1299.72        20.08 o                         
   9   1  24       1100.75       1081.02        18.27 o                         
  10   1  24        222.97        225.09         9.70 o                         
  11   1  24        423.86        459.51        14.09 o                         
  12   1  24         60.46         53.75         9.13 o                         
  13   1  24         36.42         29.75         9.97 o                         
   0   2  24       3547.13       3336.51        60.04 o                         
   1   2  24       3564.42       3432.88        43.55 o                         
   2   2  24        952.98        906.37        15.93 o                         
   3   2  24       1332.05       1190.21        17.83 o                         
   4   2  24        298.18        307.77         7.53 o                         
   5   2  24       1226.80       1230.26        16.51 o                         
   6   2  24        459.84        442.08         8.32 o                         
   7   2  24        714.15        672.10        13.60 o                         
   8   2  24        193.67        188.61         9.56 o                         
   9   2  24         94.79        102.47         8.23 o                         
  10   2  24        254.72        200.48        10.58 o                         
  11   2  24        265.19        253.61        11.07 o                         
  12   2  24        262.40        214.19        15.84 o                         
   1   3  24        434.10        398.48         9.64 o                         
   2   3  24        313.58        349.02         9.38 o                         
   3   3  24        522.76        488.56         9.75 o                         
   4   3  24        707.65        699.93        13.63 o                         
   5   3  24        182.74        196.17         7.22 o                         
   6   3  24        712.04        642.31        11.86 o                         
   7   3  24        482.15        402.88        10.19 o                         
   8   3  24       1228.67       1094.29        23.63 o                         
   9   3  24         22.45         22.72         7.14 o                         
  10   3  24        473.17        426.06        14.26 o                         
  11   3  24        207.80        160.69        12.93 o                         
   0   4  24         86.13         78.49        11.33 o                         
   1   4  24       1254.31       1148.37        25.17 o                         
   2   4  24         41.76         65.88         8.48 o                         
   3   4  24       1370.20       1278.42        20.85 o                         
   4   4  24         59.95         66.33         7.34 o                         
   5   4  24        180.06        233.33        12.12 o                         
   6   4  24         61.79         56.43         9.55 o                         
   7   4  24         62.20         76.82        11.19 o                         
   8   4  24         40.16         55.88        12.04 o                         
   1   5  24          1.07         24.94        10.90 o                         
   2   5  24          0.38         51.68        12.24 o                         
   2   0  25        993.79        982.76        23.09 o                         
   4   0  25        881.86        823.20        17.23 o                         
   6   0  25       6895.77       6852.30       143.58 o                         
   8   0  25        508.23        448.79        19.41 o                         
  10   0  25        889.01        864.58        23.95 o                         
  12   0  25       1591.49       1522.27        36.09 o                         
   0   1  25        797.19        768.59        27.13 o                         
   1   1  25       6480.67       6393.00        94.05 o                         
   2   1  25       1093.63       1004.29        12.77 o                         
   3   1  25       3326.55       3339.07        35.83 o                         
   4   1  25       1582.96       1508.25        19.28 o                         
   5   1  25       1977.11       1829.41        27.10 o                         
   6   1  25        149.69        155.66         8.49 o                         
   7   1  25        803.61        765.76        14.73 o                         
   8   1  25        152.78        174.75         7.68 o                         
   9   1  25         30.14         39.85         6.00 o                         
  10   1  25        310.22        292.05        12.77 o                         
  11   1  25         30.35         46.03         7.95 o                         
  12   1  25         29.36         37.57         7.95 o                         
  13   1  25        229.64        213.87        13.35 o                         
   1   2  25        128.65        181.07         7.48 o                         
   2   2  25       2135.52       2037.32        27.81 o                         
   3   2  25         26.40         31.12         4.53 o                         
   4   2  25        236.66        265.10         7.22 o                         
   5   2  25       1183.06       1077.93        14.45 o                         
   6   2  25        663.90        608.34        10.65 o                         
   7   2  25       1493.36       1371.05        21.44 o                         
   8   2  25        501.06        480.94        11.78 o                         
   9   2  25        393.43        383.58        12.11 o                         
  10   2  25        175.02        193.35         9.84 o                         
  11   2  25        263.34        240.51        17.66 o                         
  12   2  25         20.71         22.53        10.00 o                         
   0   3  25       2505.60       2449.25        47.81 o                         
   1   3  25        681.71        622.47        12.14 o                         
   2   3  25       1951.72       1752.04        24.07 o                         
   3   3  25        622.89        566.72        10.73 o                         
   4   3  25        526.87        525.82        12.64 o                         
   5   3  25        315.22        298.87         9.32 o                         
   6   3  25        292.99        325.80         9.70 o                         
   7   3  25        108.00        142.04         7.34 o                         
   8   3  25         60.74         79.93         8.45 o                         
   9   3  25         24.01         24.22         7.07 o                         
  10   3  25          9.02         32.09         8.47 o                         
  11   3  25        144.72        146.23        12.52 o                         
   1   4  25         69.52        127.20         9.37 o                         
   2   4  25        834.02        690.87        16.41 o                         
   3   4  25       1035.05        918.05        19.93 o                         
   4   4  25          3.22         24.19         7.69 o                         
   5   4  25        403.92        411.63        15.88 o                         
   6   4  25         56.85         38.26         8.54 o                         
   7   4  25        570.10        531.38        18.03 o                         
   8   4  25        109.98         84.14        11.72 o                         
   0   5  25        220.46        209.33        19.76 o                         
   1   5  25         80.56         80.56        12.33 o                         
   0   0  26       5881.97       5201.59       150.18 o                         
   2   0  26       7604.07       7538.61       125.35 o                         
   4   0  26       3888.34       3789.94        56.33 o                         
   6   0  26       1433.76       1644.82        40.41 o                         
   8   0  26       1515.92       1511.91        34.68 o                         
  10   0  26         69.41         78.40        10.97 o                         
  12   0  26        115.12        125.36        13.57 o                         
   1   1  26        407.54        464.27        11.22 o                         
   2   1  26       1607.68       1528.40        18.08 o                         
   3   1  26       1077.90       1029.03        14.28 o                         
   4   1  26        912.64        918.72        13.10 o                         
   5   1  26        447.69        440.98         8.63 o                         
   6   1  26        393.70        311.30         8.20 o                         
   7   1  26         80.71        121.31         6.57 o                         
   8   1  26         62.75         64.43         6.00 o                         
   9   1  26       1050.66        927.14        16.58 o                         
  10   1  26         87.99         88.19         7.06 o                         
  11   1  26        986.30        925.12        18.40 o                         
  12   1  26        350.59        319.13        13.41 o                         
  13   1  26        434.19        388.95        15.56 o                         
   0   2  26       1998.24       1954.36        46.49 o                         
   1   2  26       2003.43       1889.56        28.49 o                         
   2   2  26       1142.99       1110.99        18.90 o                         
   3   2  26       1462.00       1290.21        16.63 o                         
   4   2  26       2026.55       1895.93        24.37 o                         
   5   2  26         97.91        117.74         5.91 o                         
   6   2  26        797.21        836.52        12.46 o                         
   7   2  26        229.89        233.39         8.81 o                         
   8   2  26        292.61        299.96         9.91 o                         
   9   2  26        531.41        472.64        12.31 o                         
  10   2  26         36.09         42.78         7.17 o                         
  11   2  26         64.95         73.25         8.44 o                         
  12   2  26         18.57         19.09        10.20 o                         
   1   3  26        900.14        847.18        14.65 o                         
   2   3  26        181.45        215.34         8.19 o                         
   3   3  26       1165.76       1093.86        15.98 o                         
   4   3  26        342.57        361.48        10.09 o                         
   5   3  26         81.25        114.12         8.34 o                         
   6   3  26        752.21        655.43        12.77 o                         
   7   3  26        433.71        416.49         9.81 o                         
   8   3  26        679.80        648.28        14.48 o                         
   9   3  26        227.62        231.37        11.14 o                         
  10   3  26        362.19        346.33        15.24 o                         
   0   4  26         39.79         43.10         9.34 o                         
   1   4  26        573.49        484.81        14.75 o                         
   2   4  26        125.34        141.32         9.98 o                         
   3   4  26        378.94        381.60        11.76 o                         
   4   4  26         61.80         77.03         7.73 o                         
   5   4  26        609.41        578.70        19.49 o                         
   6   4  26          2.53          0.16         7.69 o                         
   7   4  26        151.45        175.01        13.34 o                         
   8   4  26          8.24         12.36        10.56 o                         
   2   0  27       5489.26       5552.43        93.42 o                         
   4   0  27       2288.34       2171.03        33.79 o                         
   6   0  27       2887.29       2879.85        65.04 o                         
   8   0  27         14.66         49.90         9.03 o                         
  10   0  27       1115.84       1096.11        27.67 o                         
  12   0  27       1186.96       1135.49        30.48 o                         
   0   1  27       2281.92       2187.47        49.88 o                         
   1   1  27       5120.18       4726.14        71.05 o                         
   2   1  27        966.99        892.62        15.68 o                         
   3   1  27       2901.11       2850.69        31.23 o                         
   4   1  27        239.44        215.27         7.92 o                         
   5   1  27       3471.18       3302.55        38.79 o                         
   6   1  27        120.60        107.46         7.32 o                         
   7   1  27        909.22        952.60        15.91 o                         
   8   1  27        470.15        412.50        10.19 o                         
   9   1  27        379.21        357.80        10.11 o                         
  10   1  27        445.83        431.11        13.70 o                         
  11   1  27         85.77        102.19         8.81 o                         
  12   1  27         33.98         45.78         8.26 o                         
  13   1  27         33.12         48.75        11.35 o                         
   1   2  27         32.75         72.37         6.06 o                         
   2   2  27        130.72        173.93         7.18 o                         
   3   2  27       1364.15       1322.94        16.94 o                         
   4   2  27         10.73         37.56         4.71 o                         
   5   2  27       1626.34       1515.12        22.30 o                         
   6   2  27       1482.79       1397.88        18.25 o                         
   7   2  27        221.21        187.23         8.32 o                         
   8   2  27        458.83        471.35        12.03 o                         
   9   2  27         84.37         88.05         8.32 o                         
  10   2  27        356.24        348.25        11.58 o                         
  11   2  27        285.22        272.91        11.48 o                         
  12   2  27        125.63        117.19        11.54 o                         
   0   3  27       1016.84        987.33        24.67 o                         
   1   3  27        572.07        578.08        13.07 o                         
   2   3  27       1815.75       1607.96        22.76 o                         
   3   3  27        336.25        343.20         8.94 o                         
   4   3  27        659.03        654.00        13.17 o                         
   5   3  27        639.93        583.03        12.65 o                         
   6   3  27        222.43        242.73         9.37 o                         
   7   3  27         43.10         79.76         6.72 o                         
   8   3  27        259.70        255.85         9.91 o                         
   9   3  27         25.43         31.38         8.19 o                         
  10   3  27         46.93         48.04        10.72 o                         
   1   4  27        172.08        179.73         9.44 o                         
   2   4  27        487.70        469.37        16.62 o                         
   3   4  27         14.36         64.74         8.02 o                         
   4   4  27        397.82        325.22        11.49 o                         
   5   4  27        187.39        220.10        12.06 o                         
   6   4  27         41.38         42.54         8.77 o                         
   7   4  27        729.86        658.04        48.91 o                         
   0   0  28      12529.98      10971.63       222.38 o                         
   2   0  28       6571.52       6195.73       136.80 o                         
   4   0  28       3346.02       3131.99        47.32 o                         
   6   0  28       1345.96       1314.69        34.16 o                         
   8   0  28          2.67         13.83         7.90 o                         
  10   0  28        236.69        250.08        19.65 o                         
  12   0  28        109.72        147.89        17.87 o                         
   1   1  28       1477.49       1620.44        27.70 o                         
   2   1  28       1140.93       1054.52        14.77 o                         
   3   1  28       2948.88       2856.54        31.39 o                         
   4   1  28       1481.12       1500.49        21.46 o                         
   5   1  28       4480.64       4411.76        50.64 o                         
   6   1  28        149.97        118.18         5.95 o                         
   7   1  28        878.14        872.56        15.15 o                         
   8   1  28          9.51         13.29         5.19 o                         
   9   1  28        508.18        488.62        11.72 o                         
  10   1  28        224.91        243.58        11.63 o                         
  11   1  28        801.33        792.18        17.50 o                         
  12   1  28        113.90        126.70         9.99 o                         
  13   1  28        351.75        332.39        15.26 o                         
   0   2  28       3794.06       3442.87        75.88 o                         
   1   2  28       6173.26       5882.75        72.16 o                         
   2   2  28        978.43        933.40        15.82 o                         
   3   2  28       1503.41       1445.92        21.33 o                         
   4   2  28       1860.27       1815.86        24.10 o                         
   5   2  28        353.36        312.50         8.14 o                         
   6   2  28        411.60        408.49         8.37 o                         
   7   2  28        174.90        185.15        10.11 o                         
   8   2  28         42.20         41.09         6.55 o                         
   9   2  28        655.37        600.75        13.86 o                         
  10   2  28         34.74         48.89         7.45 o                         
  11   2  28         53.64         83.07         9.88 o                         
  12   2  28         36.93         53.84         9.84 o                         
   1   3  28        411.01        405.49        10.30 o                         
   2   3  28         23.55         84.24         6.54 o                         
   3   3  28        102.94        127.61         6.72 o                         
   4   3  28       1101.09       1033.78        15.83 o                         
   5   3  28        162.60        176.23        10.70 o                         
   6   3  28        849.30        740.94        14.62 o                         
   7   3  28        863.17        771.01        17.09 o                         
   8   3  28        475.40        448.41        14.65 o                         
   9   3  28        209.24        218.99        11.79 o                         
  10   3  28        210.57        221.74        16.06 o                         
   0   4  28        707.89        620.10        18.83 o                         
   1   4  28        834.63        741.75        19.20 o                         
   2   4  28        333.09        317.79        14.13 o                         
   3   4  28       1055.68        970.76        18.16 o                         
   4   4  28         59.63         52.91         7.71 o                         
   5   4  28        707.98        681.79        17.46 o                         
   6   4  28         44.34         41.56         9.05 o                         
   7   4  28         94.73        147.68        18.21 o                         
   2   0  29       7693.40       7628.42       145.11 o                         
   4   0  29       4234.50       3948.02        59.22 o                         
   6   0  29        426.74        429.05        19.46 o                         
   8   0  29       1138.17       1075.77        26.15 o                         
  10   0  29       2648.77       2434.55        50.57 o                         
  12   0  29       1046.90       1017.35        28.56 o                         
   0   1  29      13551.34      13253.70       270.20 o                         
   1   1  29       6319.68       5769.42        86.09 o                         
   2   1  29       1446.15       1353.90        18.11 o                         
   3   1  29       2207.18       2171.87        28.70 o                         
   4   1  29        989.02       1014.02        15.99 o                         
   5   1  29         87.20         89.13         5.08 o                         
   6   1  29          7.29         12.32         4.10 o                         
   7   1  29         79.49        115.16         6.71 o                         
   8   1  29        283.07        272.94         8.81 o                         
   9   1  29        139.73        120.01         7.81 o                         
  10   1  29        163.08        202.33        11.37 o                         
  11   1  29        125.02        147.31        15.06 o                         
  12   1  29          3.98          3.41         7.77 o                         
   1   2  29       1466.02       1421.42        21.41 o                         
   2   2  29          9.85         26.62         4.95 o                         
   3   2  29       1145.01       1154.50        16.90 o                         
   4   2  29       1662.25       1620.61        23.69 o                         
   5   2  29        147.73        177.62         7.11 o                         
   6   2  29       1090.09       1022.25        15.80 o                         
   7   2  29        331.80        299.07        11.98 o                         
   8   2  29        861.04        789.38        16.15 o                         
   9   2  29        353.18        339.84        11.46 o                         
  10   2  29        402.36        383.27        11.97 o                         
  11   2  29        481.80        450.15        15.37 o                         
  12   2  29         57.12         68.47        10.72 o                         
   0   3  29       5333.76       5013.62        90.07 o                         
   1   3  29        585.02        567.41        12.07 o                         
   2   3  29       2276.43       2054.00        27.79 o                         
   3   3  29        579.21        536.68        10.86 o                         
   4   3  29        682.28        697.50        12.46 o                         
   5   3  29        199.10        226.94        10.06 o                         
   6   3  29        229.50        273.05         9.92 o                         
   7   3  29        159.68        173.00         8.73 o                         
   8   3  29         51.64         62.67         9.14 o                         
   9   3  29          7.64         18.89         8.07 o                         
  10   3  29         50.16         55.25        11.82 o                         
   1   4  29         20.66         68.33         7.56 o                         
   2   4  29        186.54        195.71        11.56 o                         
   3   4  29         72.82        117.93         8.78 o                         
   4   4  29         49.76         58.67         8.52 o                         
   5   4  29        506.59        495.99        17.67 o                         
   6   4  29         11.35          7.46         8.82 o                         
   7   4  29        780.06        706.80        25.05 o                         
   0   0  30       9383.79       8461.61       178.68 o                         
   2   0  30       5227.61       4951.03        90.56 o                         
   4   0  30        560.82        627.31        12.41 o                         
   6   0  30        470.52        457.75        22.21 o                         
   8   0  30        277.10        324.84        14.55 o                         
  10   0  30         76.29         79.51        15.22 o                         
  12   0  30        244.33        316.12        18.89 o                         
   1   1  30        415.36        481.80        10.79 o                         
   2   1  30        997.11        995.57        14.52 o                         
   3   1  30       2564.77       2467.89        27.71 o                         
   4   1  30        577.78        559.48        14.75 o                         
   5   1  30        805.19        741.23        11.96 o                         
   6   1  30        378.52        371.73         8.35 o                         
   7   1  30       1209.37       1169.75        16.92 o                         
   8   1  30        156.31        167.79         8.50 o                         
   9   1  30       1323.12       1248.88        24.92 o                         
  10   1  30         31.64         19.11         7.91 o                         
  11   1  30       1062.05        994.84        19.75 o                         
  12   1  30        224.17        213.89        11.85 o                         
   0   2  30       2190.96       2031.77        40.20 o                         
   1   2  30       5917.52       5718.64        70.81 o                         
   2   2  30        811.45        769.53        13.99 o                         
   3   2  30       1852.79       1788.73        23.70 o                         
   4   2  30        806.30        783.78        13.21 o                         
   5   2  30        602.60        601.43        11.42 o                         
   6   2  30        515.18        507.75        10.59 o                         
   7   2  30         18.89         26.27         4.89 o                         
   8   2  30        125.12        142.34         8.90 o                         
   9   2  30        196.93        200.74        11.08 o                         
  10   2  30         21.73         28.89         7.07 o                         
  11   2  30        133.75        155.67        11.71 o                         
   1   3  30       1002.24       1016.71        21.10 o                         
   2   3  30        139.96        175.38         8.32 o                         
   3   3  30         93.09        114.99         6.84 o                         
   4   3  30        495.95        519.94        13.42 o                         
   5   3  30        153.67        159.70         8.58 o                         
   6   3  30        850.21        767.54        14.93 o                         
   7   3  30        312.16        294.57        10.60 o                         
   8   3  30        640.43        577.12        15.44 o                         
   9   3  30        199.77        240.24        12.14 o                         
  10   3  30        305.87        319.39        15.61 o                         
   0   4  30       1042.56        933.58        26.07 o                         
   1   4  30        771.49        679.41        15.15 o                         
   2   4  30        150.54        156.84         9.92 o                         
   3   4  30        695.25        707.78        17.05 o                         
   4   4  30         36.16         33.42         7.50 o                         
   5   4  30        908.24        839.57        19.21 o                         
   6   4  30         14.21         13.61         9.99 o                         
   7   4  30        300.92        298.39        27.24 o                         
   2   0  31       4111.23       4043.81       139.55 o                         
   4   0  31       2425.14       2259.25        41.28 o                         
   6   0  31       2685.25       2683.99        61.81 o                         
   8   0  31       1001.62       1006.69        35.09 o                         
  10   0  31        559.20        530.99        19.57 o                         
  12   0  31       1168.74       1130.19        30.83 o                         
   0   1  31       1049.00       1089.03        29.45 o                         
   1   1  31       6917.08       6687.05        88.60 o                         
   2   1  31        931.94        847.75        13.39 o                         
   3   1  31       1280.22       1294.67        19.65 o                         
   4   1  31        656.31        660.54        12.35 o                         
   5   1  31       1127.06       1056.56        17.00 o                         
   6   1  31        457.77        456.98         9.34 o                         
   7   1  31        403.77        401.04         8.96 o                         
   8   1  31         25.86         36.96         6.15 o                         
   9   1  31         58.93         74.19         6.76 o                         
  10   1  31        167.72        195.05        12.12 o                         
  11   1  31        103.89        122.82         9.56 o                         
  12   1  31         37.38         44.57         8.68 o                         
   1   2  31        911.22        932.58        15.03 o                         
   2   2  31        568.13        570.68        11.88 o                         
   3   2  31       1255.07       1221.15        17.85 o                         
   4   2  31        308.50        312.77         8.55 o                         
   5   2  31       1456.76       1389.79        19.86 o                         
   6   2  31        633.16        602.41        11.72 o                         
   7   2  31        644.33        563.99        15.37 o                         
   8   2  31        844.55        801.43        16.00 o                         
   9   2  31        203.30        221.80        10.09 o                         
  10   2  31        163.74        158.06         9.59 o                         
  11   2  31        151.09        160.51        20.27 o                         
   0   3  31       1811.64       1666.74        36.51 o                         
   1   3  31        518.23        490.16        11.62 o                         
   2   3  31       1442.72       1334.94        20.46 o                         
   3   3  31        474.65        466.75        10.52 o                         
   4   3  31       1044.96       1016.35        15.90 o                         
   5   3  31        501.34        484.15        12.09 o                         
   6   3  31        300.38        322.02        11.82 o                         
   7   3  31        284.82        276.22        11.97 o                         
   8   3  31         70.04         77.95         8.81 o                         
   9   3  31         59.21         77.55         9.41 o                         
  10   3  31         75.29         78.58        12.47 o                         
   1   4  31         16.19         50.13         8.51 o                         
   2   4  31        197.82        189.13        10.09 o                         
   3   4  31        343.26        339.83        11.98 o                         
   4   4  31        187.32        162.23         9.97 o                         
   5   4  31        389.39        404.68        14.52 o                         
   6   4  31          2.12          7.13        12.66 o                         
   0   0  32       6231.79       5709.87       252.59 o                         
   2   0  32      10214.74      10450.75       298.78 o                         
   4   0  32       1830.96       1867.89        44.13 o                         
   6   0  32        536.60        544.32        29.49 o                         
   8   0  32        416.78        389.62        15.96 o                         
  10   0  32        374.21        339.79        16.74 o                         
  12   0  32        122.51        136.96        14.65 o                         
   1   1  32        744.26        865.73        17.47 o                         
   2   1  32        776.61        734.77        12.04 o                         
   3   1  32       2789.37       2661.29        32.20 o                         
   4   1  32        997.43       1019.47        16.54 o                         
   5   1  32       1448.91       1428.75        21.37 o                         
   6   1  32        192.46        191.52         6.81 o                         
   7   1  32       1070.30       1093.42        17.29 o                         
   8   1  32        307.70        304.18         9.36 o                         
   9   1  32        788.90        710.94        16.77 o                         
  10   1  32        215.43        262.65        20.99 o                         
  11   1  32        110.47        127.49         9.98 o                         
  12   1  32         83.79        110.18        10.13 o                         
   0   2  32       2157.60       2030.18        41.15 o                         
   1   2  32       1670.61       1569.05        21.63 o                         
   2   2  32       3476.52       3349.39        40.44 o                         
   3   2  32        566.10        529.85        10.78 o                         
   4   2  32        715.51        680.66        12.43 o                         
   5   2  32        616.28        647.58        12.21 o                         
   6   2  32        380.51        354.33         9.31 o                         
   7   2  32        287.14        284.49        10.54 o                         
   8   2  32         57.20         69.57         7.67 o                         
   9   2  32        310.44        308.39        10.85 o                         
  10   2  32        113.43        115.19         8.75 o                         
  11   2  32        117.57         98.78        13.76 o                         
   1   3  32        231.83        245.25        10.40 o                         
   2   3  32       1200.76       1147.94        20.25 o                         
   3   3  32       1227.32       1116.71        18.14 o                         
   4   3  32        642.99        641.02        13.07 o                         
   5   3  32         34.73         56.08         7.03 o                         
   6   3  32        565.19        518.44        14.36 o                         
   7   3  32        590.41        555.12        16.47 o                         
   8   3  32        482.99        471.94        16.03 o                         
   9   3  32         72.27         67.54         9.24 o                         
   0   4  32        121.55        123.02        11.71 o                         
   1   4  32        677.47        641.55        19.10 o                         
   2   4  32        145.27        134.80         9.24 o                         
   3   4  32        502.90        449.32        13.03 o                         
   4   4  32         21.35         32.04         8.42 o                         
   5   4  32        328.09        342.36        14.19 o                         
   6   4  32         62.68         72.95        12.75 o                         
   2   0  33       3663.19       3625.95        77.93 o                         
   4   0  33       3111.72       2928.40        52.52 o                         
   6   0  33       2717.24       2786.45        64.04 o                         
   8   0  33       2263.32       2257.51        45.97 o                         
  10   0  33        585.55        540.94        20.15 o                         
  12   0  33        164.84        183.55        22.78 o                         
   0   1  33        102.24        111.94        13.09 o                         
   1   1  33       1870.76       1815.12        25.50 o                         
   2   1  33        684.06        637.08        11.11 o                         
   3   1  33       5848.74       5827.15        71.55 o                         
   4   1  33       1308.67       1278.64        19.54 o                         
   5   1  33        494.49        513.85        14.12 o                         
   6   1  33        170.79        192.10         7.94 o                         
   7   1  33        232.93        242.04         9.68 o                         
   8   1  33        124.34        118.01         7.44 o                         
   9   1  33         56.51         88.39         9.05 o                         
  10   1  33        150.77        169.79        12.47 o                         
  11   1  33        123.03        114.52        10.57 o                         
  12   1  33         23.59         25.73         9.24 o                         
   1   2  33         67.41         79.41         6.11 o                         
   2   2  33        227.19        265.63         8.29 o                         
   3   2  33        733.21        771.56        14.53 o                         
   4   2  33        454.13        432.11        10.01 o                         
   5   2  33        533.02        544.74        11.32 o                         
   6   2  33         18.31         35.75         5.45 o                         
   7   2  33        369.69        377.80        10.94 o                         
   8   2  33        515.04        473.28        12.30 o                         
   9   2  33        742.64        694.86        17.58 o                         
  10   2  33        302.56        270.27        12.61 o                         
  11   2  33        669.76        615.95        20.69 o                         
   0   3  33        724.43        732.01        21.79 o                         
   1   3  33        450.45        429.45        11.25 o                         
   2   3  33        524.40        524.23        12.44 o                         
   3   3  33        157.60        178.07         8.15 o                         
   4   3  33        712.27        693.00        14.65 o                         
   5   3  33        292.58        271.29        10.95 o                         
   6   3  33        309.08        332.31        11.03 o                         
   7   3  33        227.15        239.89        11.64 o                         
   8   3  33          5.87         20.88         8.07 o                         
   9   3  33         57.67         65.97         9.92 o                         
   1   4  33        197.47        245.37        14.14 o                         
   2   4  33        406.89        338.19        13.19 o                         
   3   4  33        307.38        321.96        12.45 o                         
   4   4  33         58.69         51.98         8.10 o                         
   5   4  33        201.30        203.86        14.39 o                         
   6   4  33        258.27        232.49        15.02 o                         
   0   0  34       1181.30       1061.47        40.89 o                         
   2   0  34        631.32        693.49        31.45 o                         
   4   0  34       3309.00       3301.35        58.57 o                         
   6   0  34        658.36        667.07        22.50 o                         
   8   0  34         76.48        101.07        11.22 o                         
  10   0  34        361.04        352.89        17.22 o                         
  12   0  34        387.75        371.80        19.99 o                         
   1   1  34         26.24         29.73         5.57 o                         
   2   1  34        283.57        264.43         7.64 o                         
   3   1  34       1063.45       1103.79        17.63 o                         
   4   1  34          2.67         14.44         4.79 o                         
   5   1  34        500.45        533.30        11.64 o                         
   6   1  34        176.71        198.86         7.80 o                         
   7   1  34       2147.65       2071.90        29.30 o                         
   8   1  34        573.56        533.44        12.22 o                         
   9   1  34       1287.41       1247.38        26.40 o                         
  10   1  34        468.92        425.67        14.43 o                         
  11   1  34        466.11        461.87        14.19 o                         
  12   1  34        193.38        172.66        11.55 o                         
   0   2  34        783.68        745.47        20.29 o                         
   1   2  34        198.26        199.76         7.91 o                         
   2   2  34         68.59         82.28         6.28 o                         
   3   2  34       1771.33       1752.11        23.89 o                         
   4   2  34        197.19        220.83         8.06 o                         
   5   2  34       1074.00       1112.93        17.37 o                         
   6   2  34        279.57        270.26         8.78 o                         
   7   2  34         63.25         95.08         6.64 o                         
   8   2  34        238.59        268.69        12.01 o                         
   9   2  34         60.78         65.81         8.80 o                         
  10   2  34         35.13         46.56        13.31 o                         
  11   2  34        142.70        171.48        14.16 o                         
   1   3  34        392.78        401.91        11.14 o                         
   2   3  34         22.58         50.53         6.96 o                         
   3   3  34        443.88        389.74        10.68 o                         
   4   3  34        336.34        346.14        10.07 o                         
   5   3  34         72.32         95.82         6.97 o                         
   6   3  34        189.50        215.51        10.39 o                         
   7   3  34         48.64         70.00        11.19 o                         
   8   3  34        404.99        373.29        13.34 o                         
   9   3  34        153.35        155.40        13.97 o                         
   0   4  34        138.96        147.80        22.97 o                         
   1   4  34        615.15        612.97        16.69 o                         
   2   4  34        279.76        294.59        12.06 o                         
   3   4  34        239.57        247.04        11.68 o                         
   4   4  34         65.37         74.56         8.51 o                         
   5   4  34        123.52        132.85        15.69 o                         
   6   4  34          6.82         19.48        10.11 o                         
   2   0  35         69.77         61.85         8.88 o                         
   4   0  35       3301.60       3351.32        59.55 o                         
   6   0  35       2297.12       2321.02        55.09 o                         
   8   0  35       4180.28       4165.09        76.99 o                         
  10   0  35       1088.43       1032.38        29.29 o                         
  12   0  35         33.79         32.40        16.36 o                         
   0   1  35         74.40        119.30        12.07 o                         
   1   1  35        721.34        659.67        12.67 o                         
   2   1  35        195.28        203.88         6.96 o                         
   3   1  35       1171.96       1169.35        17.06 o                         
   4   1  35       1285.13       1289.46        22.42 o                         
   5   1  35        221.09        223.05         8.44 o                         
   6   1  35        746.92        716.86        12.45 o                         
   7   1  35        122.57        157.25         6.92 o                         
   8   1  35          4.69         17.45         5.56 o                         
   9   1  35         56.59         81.69         9.14 o                         
  10   1  35        230.70        227.14        12.39 o                         
  11   1  35        346.97        344.44        13.15 o                         
  12   1  35         79.84         74.03         9.83 o                         
   1   2  35         72.30         95.42         6.61 o                         
   2   2  35        196.15        203.13         7.95 o                         
   3   2  35         10.54         38.28         6.11 o                         
   4   2  35       1386.83       1306.38        21.28 o                         
   5   2  35        989.69        972.18        17.62 o                         
   6   2  35        686.33        669.07        13.84 o                         
   7   2  35        937.66        903.25        15.47 o                         
   8   2  35        255.95        270.22        10.55 o                         
   9   2  35        569.48        527.94        15.47 o                         
  10   2  35        150.09        171.89        13.74 o                         
  11   2  35        120.35        128.01        13.45 o                         
   0   3  35        608.16        583.10        20.67 o                         
   1   3  35        308.78        316.06        14.01 o                         
   2   3  35       1080.70       1065.96        17.13 o                         
   3   3  35          5.85         20.86         6.00 o                         
   4   3  35       1053.47       1028.80        16.43 o                         
   5   3  35        387.64        382.06        10.82 o                         
   6   3  35        136.53        178.92        11.99 o                         
   7   3  35        371.83        327.02        12.83 o                         
   8   3  35         56.78         71.94         9.23 o                         
   9   3  35        116.00         94.10        12.13 o                         
   1   4  35        266.65        283.69        13.43 o                         
   2   4  35         52.10         68.63         8.54 o                         
   3   4  35        476.74        432.96        13.40 o                         
   4   4  35         18.56         25.18         8.00 o                         
   5   4  35        168.48        179.00        12.60 o                         
   0   0  36        848.61        790.38        22.33 o                         
   2   0  36        971.14        967.34        25.74 o                         
   4   0  36       3822.26       4033.65        70.83 o                         
   6   0  36       1136.14       1166.15        32.63 o                         
   8   0  36          6.71         28.71         9.89 o                         
  10   0  36        710.58        700.21        23.24 o                         
  12   0  36        375.24        385.38        20.12 o                         
   1   1  36         63.14         92.88         6.30 o                         
   2   1  36          7.57         16.30         4.47 o                         
   3   1  36        261.49        279.04         8.00 o                         
   4   1  36         29.49         44.30         5.65 o                         
   5   1  36       3142.35       3156.93        41.73 o                         
   6   1  36       1066.21       1049.44        17.76 o                         
   7   1  36       2516.20       2477.89        34.20 o                         
   8   1  36        775.90        724.20        15.39 o                         
   9   1  36       1301.23       1259.98        24.52 o                         
  10   1  36         14.20         29.17         8.65 o                         
  11   1  36        122.02        153.08        10.64 o                         
   0   2  36        845.04        811.77        21.87 o                         
   1   2  36        205.45        215.82         8.42 o                         
   2   2  36        798.52        797.65        14.17 o                         
   3   2  36       1230.41       1175.36        18.15 o                         
   4   2  36        352.00        369.00         9.95 o                         
   5   2  36       3521.33       3341.74        41.99 o                         
   6   2  36        328.18        340.22         9.78 o                         
   7   2  36        103.08        152.32         7.83 o                         
   8   2  36         98.05        111.26         8.44 o                         
   9   2  36        467.31        472.76        16.58 o                         
  10   2  36         74.12         91.40        15.83 o                         
   1   3  36         85.71        106.18         9.68 o                         
   2   3  36        125.59        156.63         8.52 o                         
   3   3  36        528.38        489.72        12.14 o                         
   4   3  36        353.26        363.12        11.66 o                         
   5   3  36        205.66        225.30         9.05 o                         
   6   3  36        840.35        790.91        16.01 o                         
   7   3  36         97.54        100.50         9.51 o                         
   8   3  36        379.79        375.80        14.33 o                         
   0   4  36        172.86        162.10        16.80 o                         
   1   4  36       1476.64       1287.57        27.43 o                         
   2   4  36          9.86         22.51         8.65 o                         
   3   4  36        280.33        294.74        12.17 o                         
   4   4  36        157.66        161.69        11.84 o                         
   5   4  36         41.83         63.32        10.05 o                         
   2   0  37         89.97         94.38         8.80 o                         
   4   0  37        116.20        138.75         8.33 o                         
   6   0  37       3196.36       3107.96        70.96 o                         
   8   0  37       3470.35       3371.79        65.57 o                         
  10   0  37        843.09        835.75        25.51 o                         
   0   1  37        767.74        681.97        23.46 o                         
   1   1  37       2074.99       1942.38        27.53 o                         
   2   1  37        341.34        351.29        10.88 o                         
   3   1  37       1324.81       1366.28        19.66 o                         
   4   1  37        455.54        437.97        10.68 o                         
   5   1  37       3080.67       3088.19        41.06 o                         
   6   1  37       1425.44       1410.80        22.01 o                         
   7   1  37        292.84        307.53         8.89 o                         
   8   1  37         45.25         48.69         6.17 o                         
   9   1  37         44.91         70.55         8.87 o                         
  10   1  37        831.17        747.56        18.83 o                         
  11   1  37        286.46        272.50        14.48 o                         
   1   2  37         50.84         93.26         6.82 o                         
   2   2  37        247.84        261.11         8.86 o                         
   3   2  37        154.99        173.30         8.02 o                         
   4   2  37        326.10        326.66         9.57 o                         
   5   2  37         37.35         78.38         6.97 o                         
   6   2  37        895.43        902.10        15.72 o                         
   7   2  37       1153.21       1094.48        18.20 o                         
   8   2  37         91.39        109.78         8.73 o                         
   9   2  37       1278.13       1177.01        23.79 o                         
  10   2  37        441.58        394.14        19.71 o                         
   0   3  37       1007.10        930.94        25.84 o                         
   1   3  37        270.48        272.67        10.55 o                         
   2   3  37       1018.25        948.65        16.01 o                         
   3   3  37         57.79         68.58         7.00 o                         
   4   3  37        552.37        541.47        12.10 o                         
   5   3  37        294.43        281.48        12.04 o                         
   6   3  37        323.34        320.29        11.38 o                         
   7   3  37        362.34        325.13        13.10 o                         
   8   3  37         59.01        117.36        11.07 o                         
   1   4  37         46.94         95.53        10.08 o                         
   2   4  37         96.98         95.86        10.00 o                         
   3   4  37        255.88        269.61        13.27 o                         
   4   4  37         31.97         34.37         9.34 o                         
   0   0  38       5266.14       4921.38       104.17 o                         
   2   0  38       2850.18       2832.92        63.36 o                         
   4   0  38       3854.89       3787.54        67.12 o                         
   6   0  38       1823.83       1731.52        44.19 o                         
   8   0  38         17.98         54.79        11.92 o                         
  10   0  38         92.72        118.51        20.34 o                         
   1   1  38        145.07        173.76         7.91 o                         
   2   1  38          3.82          8.88         4.69 o                         
   3   1  38         53.94         90.51         6.05 o                         
   4   1  38         61.55         65.32         7.03 o                         
   5   1  38        368.74        393.31        10.63 o                         
   6   1  38        415.33        434.15        11.09 o                         
   7   1  38       1624.48       1562.20        23.27 o                         
   8   1  38        520.07        452.28        13.78 o                         
   9   1  38        586.96        587.21        19.78 o                         
  10   1  38        437.48        439.50        15.08 o                         
  11   1  38        417.03        412.07        17.72 o                         
   0   2  38       1795.35       1625.14        35.23 o                         
   1   2  38       1761.44       1626.41        23.22 o                         
   2   2  38        859.30        861.46        15.05 o                         
   3   2  38        711.56        714.05        15.78 o                         
   4   2  38        541.96        526.30        11.74 o                         
   5   2  38        318.60        325.98         9.97 o                         
   6   2  38        428.16        426.18        10.94 o                         
   7   2  38        188.47        213.70         9.02 o                         
   8   2  38        141.55        163.82         9.99 o                         
   9   2  38         87.23        100.03         9.02 o                         
  10   2  38        278.40        299.39        16.70 o                         
   1   3  38        227.08        247.83        10.49 o                         
   2   3  38        112.12        144.49         8.15 o                         
   3   3  38        244.50        234.98         9.42 o                         
   4   3  38        410.87        414.78        10.93 o                         
   5   3  38         28.79         50.31         6.85 o                         
   6   3  38        520.76        510.43        13.38 o                         
   7   3  38          3.40          5.71         7.97 o                         
   8   3  38        704.04        651.28        29.75 o                         
   0   4  38         28.31         24.69        10.68 o                         
   1   4  38        382.97        387.03        13.73 o                         
   2   4  38         80.96         89.22         9.97 o                         
   3   4  38        418.40        394.02        18.43 o                         
   4   4  38         78.86         58.91         8.91 o                         
   2   0  39       1027.11        881.10        24.84 o                         
   4   0  39       1625.38       1590.59        31.64 o                         
   6   0  39       1156.20       1079.28        31.35 o                         
   8   0  39       1204.75       1170.53        29.87 o                         
  10   0  39        518.84        498.71        20.68 o                         
   0   1  39        209.63        198.76        15.62 o                         
   1   1  39       3085.01       3001.00        40.03 o                         
   2   1  39        788.27        780.32        16.80 o                         
   3   1  39       3046.20       2843.92        35.31 o                         
   4   1  39        579.22        535.69        13.43 o                         
   5   1  39        689.92        741.93        16.14 o                         
   6   1  39          1.09          2.81         5.50 o                         
   7   1  39        160.62        177.37         8.42 o                         
   8   1  39         40.55         40.24         6.66 o                         
   9   1  39         47.29         44.72         9.02 o                         
  10   1  39         62.52         61.03        11.44 o                         
  11   1  39         93.57        115.99        11.70 o                         
   1   2  39        103.25        145.48         7.90 o                         
   2   2  39        345.65        379.31        10.31 o                         
   3   2  39        245.43        248.67         9.25 o                         
   4   2  39        306.00        276.96         9.91 o                         
   5   2  39       1007.16        957.32        16.59 o                         
   6   2  39        317.81        296.84         9.88 o                         
   7   2  39        854.74        794.49        14.94 o                         
   8   2  39        194.40        222.07        10.54 o                         
   9   2  39        462.96        435.06        15.10 o                         
  10   2  39        141.90        170.93        14.49 o                         
   0   3  39       1516.01       1435.61        29.87 o                         
   1   3  39        364.69        365.38        11.72 o                         
   2   3  39        999.43        932.26        16.17 o                         
   3   3  39        283.49        289.75        10.51 o                         
   4   3  39        361.17        375.08        10.74 o                         
   5   3  39        332.67        281.17         9.88 o                         
   6   3  39        257.50        268.25        11.05 o                         
   7   3  39        108.94        126.32        11.79 o                         
   8   3  39         47.17         85.87        10.29 o                         
   1   4  39        165.53        201.75        14.43 o                         
   2   4  39        191.51        166.45        14.97 o                         
   3   4  39        316.56        293.03        13.17 o                         
   0   0  40       3813.82       3814.77        82.98 o                         
   2   0  40       2957.29       2949.98        66.11 o                         
   4   0  40       1210.01       1224.31        31.39 o                         
   6   0  40        350.25        382.55        17.95 o                         
   8   0  40        147.63        148.83        13.24 o                         
  10   0  40        360.02        366.87        18.53 o                         
   1   1  40        443.08        408.97        10.78 o                         
   2   1  40        364.56        358.82         9.31 o                         
   3   1  40       1016.97        984.21        16.17 o                         
   4   1  40        403.81        384.90         9.84 o                         
   5   1  40        637.85        614.50        13.38 o                         
   6   1  40        546.28        499.40        21.01 o                         
   7   1  40        551.47        539.20        13.06 o                         
   8   1  40        164.98        168.27        15.25 o                         
   9   1  40        341.12        344.21        16.92 o                         
  10   1  40         53.52         47.61        11.31 o                         
  11   1  40        856.36        817.49        21.28 o                         
   0   2  40       1152.05       1096.46        27.41 o                         
   1   2  40       1196.72       1154.67        18.54 o                         
   2   2  40        860.95        851.28        15.41 o                         
   3   2  40        671.90        705.61        14.08 o                         
   4   2  40        588.89        577.43        12.61 o                         
   5   2  40        217.93        223.95         9.13 o                         
   6   2  40        506.34        483.20        11.86 o                         
   7   2  40        252.10        262.06        10.25 o                         
   8   2  40         39.33         46.17         7.61 o                         
   9   2  40        254.26        239.34        12.95 o                         
   1   3  40         95.45         85.84         8.03 o                         
   2   3  40        159.07        202.72         9.23 o                         
   3   3  40        458.38        436.36        11.32 o
[truncated: 32,320 more chars]
